# Supplementary material for: Organoids from human tooth showing epithelial stemness phenotype and differentiation potential
Source: Cell Mol Life Sci. 2022 Feb 26;79(3):153. doi: 10.1007/s00018-022-04183-8 (PMC8881251; doi:10.1007/s00018-022-04183-8)
Supplement: Supplementary file 1 — Supplementary file1 (XLSX 473 KB) [file 18_2022_4183_MOESM1_ESM.xlsx]

## Sheet: DEG all clusters
Most discriminating genes per annotated cell type
Gene	p_val	avg_logFC	pct.1	pct.2	p_val_adj	Cell Type
AQP1	0	296181653982965	0.929	0.002	0	Endothelial_cells
VWF	0	264815489036206	0.876	0.011	0	Endothelial_cells
GNG11	0	248837875807706	0.942	0.191	0	Endothelial_cells
IFI27	0	247344210912621	0.092	0.082	0	Endothelial_cells
PLVAP	0	23413909521192	0.891	0.004	0	Endothelial_cells
RAMP2	0	231821991284116	0.089	0.023	0	Endothelial_cells
PECAM1	0	222523090995321	0.898	0.009	0	Endothelial_cells
ACKR1	0	219368901311175	0.569	0.001	0	Endothelial_cells
SPARCL1	0	213750068356711	0.954	0.162	0	Endothelial_cells
HSPG2	0	211250268718264	0.918	0.389	0	Endothelial_cells
A2M	0	205766843765728	0.938	0.149	0	Endothelial_cells
RNASE1	0	19549213833261	0.835	0.003	0	Endothelial_cells
ADGRL4	0	195143147945696	0.854	0.005	0	Endothelial_cells
TGFBR2	0	192909906401743	0.882	0.411	0	Endothelial_cells
ENG	0	186518980176571	0.865	0.107	0	Endothelial_cells
GIMAP7	0	185300445306633	0.805	0.018	0	Endothelial_cells
TM4SF1	0	182501961702386	0.872	0.411	0	Endothelial_cells
TCF4	0	180455805367295	0.901	0.349	0	Endothelial_cells
TXNIP	0	179636002419285	0.948	0.074	0	Endothelial_cells
CD93	0	17913701326567	0.083	0.002	0	Endothelial_cells
HLA-E	0	178571263257301	0.942	0.742	0	Endothelial_cells
SELE	0	176964564045887	0.368	0.002	0	Endothelial_cells
COL15A1	0	176863034436984	0.771	0.006	0	Endothelial_cells
NPDC1	0	176009648056868	0.872	0.039	0	Endothelial_cells
CLEC14A	0	174242914878107	0.826	0.001	0	Endothelial_cells
SPRY1	0	17027488386256	0.802	0.279	0	Endothelial_cells
CLDN5	0	169727712361873	0.572	0.005	0	Endothelial_cells
EGFL7	0	168131988670815	0.806	0.265	0	Endothelial_cells
CALCRL	0	165006456759748	0.768	0.114	0	Endothelial_cells
FLT1	0	164652982349167	0.781	0.007	0	Endothelial_cells
PODXL	0	163362529708735	0.762	0.012	0	Endothelial_cells
HLA-B	0	161976566778241	0.952	0.637	0	Endothelial_cells
EMCN	0	158269559311938	0.802	0.001	0	Endothelial_cells
RAMP3	0	158096253725002	0.708	0.002	0	Endothelial_cells
COL4A1	0	155136843431997	0.784	0.218	0	Endothelial_cells
RBP7	0	154436515579647	0.692	0.131	0	Endothelial_cells
SOX18	0	154320313523753	0.705	0.016	0	Endothelial_cells
ELK3	0	152838808219997	0.848	0.342	0	Endothelial_cells
CD74	0	152623569162899	0.855	0.294	0	Endothelial_cells
ECSCR	0	151615335572755	0.769	0.002	0	Endothelial_cells
INSR	0	148078375522569	0.664	0.171	0	Endothelial_cells
CRIP2	0	141949422020938	0.845	0.438	0	Endothelial_cells
CD34	0	141423924013835	0.684	0.002	0	Endothelial_cells
CDH5	0	135062513464793	0.724	0.001	0	Endothelial_cells
ESAM	0	134848757951378	0.078	0.066	0	Endothelial_cells
IGFBP7	0	131840959880195	0.098	0.591	0	Endothelial_cells
HLA-A	0	131435541240655	0.948	0.821	0	Endothelial_cells
PDK4	0	131215810301551	0.655	0.045	0	Endothelial_cells
ITM2A	0	130150092834806	0.719	0.148	0	Endothelial_cells
CYYR1	0	130030902297281	0.728	0.048	0	Endothelial_cells
ADGRF5	0	129713615879759	0.705	0.032	0	Endothelial_cells
TFPI	0	128706345318594	0.722	0.151	0	Endothelial_cells
VWA1	0	126430457639329	0.685	0.023	0	Endothelial_cells
TSPAN7	0	126242752756345	0.071	0.207	0	Endothelial_cells
MMRN1	0	126200488333386	0.538	0.001	0	Endothelial_cells
PTPRB	0	12600444991471	0.071	0.001	0	Endothelial_cells
ARHGAP29	0	123660201561883	0.076	0.261	0	Endothelial_cells
TM4SF18	0	12280323372377	0.625	0.001	0	Endothelial_cells
LMCD1	0	122778764149875	0.709	0.063	0	Endothelial_cells
LDB2	0	121925684453177	0.715	0.005	0	Endothelial_cells
B2M	0	120589162117938	0.999	0.941	0	Endothelial_cells
NRP1	0	119919705592456	0.721	0.128	0	Endothelial_cells
MMRN2	0	11962646122716	0.712	0.055	0	Endothelial_cells
IFITM2	0	119250322307184	0.902	0.324	0	Endothelial_cells
HEG1	0	117451908625713	0.686	0.118	0	Endothelial_cells
PCDH17	0	116547009162591	0.581	0.012	0	Endothelial_cells
ETS1	0	11598774905768	0.762	0.176	0	Endothelial_cells
JAM2	0	115373973122926	0.671	0.047	0	Endothelial_cells
GIMAP4	0	109055899196861	0.662	0.015	0	Endothelial_cells
MCTP1	0	10885196211722	0.644	0.072	0	Endothelial_cells
KDR	0	108767518944526	0.612	0.002	0	Endothelial_cells
PLXND1	0	108597185732559	0.682	0.097	0	Endothelial_cells
LMO2	0	10729581418508	0.688	0.048	0	Endothelial_cells
THSD7A	0	107103022555981	0.618	0.038	0	Endothelial_cells
SLCO2A1	0	106850664311919	0.562	0.003	0	Endothelial_cells
MEF2C	0	106392578262052	0.781	0.193	0	Endothelial_cells
GIMAP1	0	1058154803849	0.646	0.009	0	Endothelial_cells
FAM198B	0	103884832377335	0.065	0.079	0	Endothelial_cells
SHANK3	0	103183256672066	0.628	0.038	0	Endothelial_cells
PREX2	0	101849318650381	0.629	0.027	0	Endothelial_cells
SOX17	0	99084213595193	0.476	0.001	0	Endothelial_cells
FILIP1	0	98270059766424	0.566	0.052	0	Endothelial_cells
S1PR1	0	979976607275753	0.642	0.058	0	Endothelial_cells
NOTCH4	0	978994668701323	0.534	0.028	0	Endothelial_cells
CAVIN2	0	965984500631797	0.558	0.045	0	Endothelial_cells
CXorf36	0	952059638264674	0.006	0.001	0	Endothelial_cells
PTPRM	0	934017711346993	0.622	0.046	0	Endothelial_cells
ROBO4	0	932361693443058	0.565	0.002	0	Endothelial_cells
TIE1	0	930233758889825	0.618	0.001	0	Endothelial_cells
GIMAP6	0	930111911552445	0.591	0.003	0	Endothelial_cells
CCL14	0	926459999459905	0.529	0	0	Endothelial_cells
CLEC3B	0	922164364426275	0.536	0.021	0	Endothelial_cells
ITGA5	0	911982817667609	0.649	0.152	0	Endothelial_cells
CLEC2B	0	910081201097968	0.668	0.137	0	Endothelial_cells
LTC4S	0	909248000610986	0.539	0.086	0	Endothelial_cells
GIMAP8	0	908613673059049	0.056	0.002	0	Endothelial_cells
SNCG	0	907355779804232	0.614	0.078	0	Endothelial_cells
ERG	0	875822564326178	0.585	0.009	0	Endothelial_cells
ABCG2	0	87488479628279	0.488	0.099	0	Endothelial_cells
FZD4	0	86936292384946	0.578	0.004	0	Endothelial_cells
LIFR	0	8605996683717	0.488	0.006	0	Endothelial_cells
ICAM1	0	857491782749551	0.389	0.043	0	Endothelial_cells
NOSTRIN	0	853125040382177	0.531	0.006	0	Endothelial_cells
MYCT1	0	849136574456212	0.569	0.001	0	Endothelial_cells
LIMS2	0	839387716576221	0.556	0.026	0	Endothelial_cells
NUAK1	0	833000700668645	0.541	0.012	0	Endothelial_cells
STAB1	0	810478227081259	0.504	0.006	0	Endothelial_cells
TMEM204	0	809798797669263	0.006	0.001	0	Endothelial_cells
ZNF385D	0	806264422606949	0.496	0.021	0	Endothelial_cells
TMEM255B	0	805217597366734	0.546	0.037	0	Endothelial_cells
C2CD4B	0	795984055328463	0.264	0.014	0	Endothelial_cells
FLI1	0	786906491194497	0.526	0.028	0	Endothelial_cells
NRN1	0	784319812733741	0.556	0.015	0	Endothelial_cells
TNXB	0	784262562772618	0.462	0.008	0	Endothelial_cells
FAM167B	0	783481914585193	0.044	0.003	0	Endothelial_cells
CD200	0	780239370836439	0.512	0.055	0	Endothelial_cells
GGT5	0	770542585616039	0.558	0.065	0	Endothelial_cells
ENTPD1	0	769578464430717	0.581	0.109	0	Endothelial_cells
INHBB	0	769464694176464	0.425	0.002	0	Endothelial_cells
IL3RA	0	763666506953704	0.515	0.009	0	Endothelial_cells
APOLD1	0	756989317358139	0.464	0.075	0	Endothelial_cells
TEK	0	742217504841133	0.524	0.001	0	Endothelial_cells
PCAT19	0	740842187367449	0.524	0.001	0	Endothelial_cells
GPIHBP1	0	736577181088642	0.296	0.001	0	Endothelial_cells
ADCY4	0	736553535507926	0.502	0.017	0	Endothelial_cells
JCAD	0	732024821723884	0.509	0.036	0	Endothelial_cells
TNS2	0	73072935375423	0.059	0.012	0	Endothelial_cells
KANK3	0	729361330750736	0.526	0.014	0	Endothelial_cells
KCNN3	0	726973360666534	0.452	0.001	0	Endothelial_cells
RASA4	0	716824763404783	0.432	0.045	0	Endothelial_cells
FAM110D	0	70930811051241	0.458	0.003	0	Endothelial_cells
SYNPO	0	707894268732896	0.519	0.102	0	Endothelial_cells
RHOJ	0	703425737917814	0.507	0.028	0	Endothelial_cells
APLNR	0	701862875078778	0.394	0.006	0	Endothelial_cells
ADAMTS9	0	692919972382038	0.375	0.031	0	Endothelial_cells
ACVRL1	0	681130754295625	0.488	0.039	0	Endothelial_cells
MYRIP	0	671072700145427	0.464	0.003	0	Endothelial_cells
CSGALNACT1	0	66914030957906	0.485	0.051	0	Endothelial_cells
SCARF1	0	657192324224736	0.046	0.007	0	Endothelial_cells
ZNF521	0	656066227541698	0.519	0.072	0	Endothelial_cells
ICAM2	0	655904000002013	0.434	0.032	0	Endothelial_cells
MCF2L	0	6451123723719	0.044	0.011	0	Endothelial_cells
ACE	0	638418715901363	0.288	0.024	0	Endothelial_cells
GRASP	0	638219085294068	0.525	0.077	0	Endothelial_cells
FGD5	0	634238170822746	0.455	0.015	0	Endothelial_cells
CLIC2	0	633883942956879	0.471	0.008	0	Endothelial_cells
PDE2A	0	633271638889449	0.465	0.003	0	Endothelial_cells
TMEM273	0	628600930976733	0.454	0.001	0	Endothelial_cells
MECOM	0	628341604589637	0.424	0.005	0	Endothelial_cells
SLCO2B1	0	627880054756443	0.439	0.005	0	Endothelial_cells
OLFM1	0	621473048801888	0.439	0.055	0	Endothelial_cells
C1orf115	0	620706994659495	0.449	0.037	0	Endothelial_cells
NHSL2	0	614920391827746	0.456	0.071	0	Endothelial_cells
RAPGEF3	0	608993835045674	0.429	0.008	0	Endothelial_cells
ADM5	0	58278967957943	0.349	0.025	0	Endothelial_cells
SEMA6B	0	582020288901523	0.434	0.011	0	Endothelial_cells
TSPAN18	0	574132605874979	0.458	0.054	0	Endothelial_cells
HECW2	0	562317729300113	0.335	0.012	0	Endothelial_cells
ELN	0	562102758368275	0.381	0.003	0	Endothelial_cells
ABCG1	0	556209173405707	0.432	0.045	0	Endothelial_cells
DLL4	0	551783873148168	0.386	0.005	0	Endothelial_cells
CFI	0	551488106513563	0.459	0.017	0	Endothelial_cells
RASGRP3	0	549513113999651	0.379	0.008	0	Endothelial_cells
HHEX	0	547599500569196	0.444	0.002	0	Endothelial_cells
SHE	0	545401522695532	0.422	0.005	0	Endothelial_cells
ITGA10	0	535594498900306	0.392	0.036	0	Endothelial_cells
ABCB1	0	529706181587314	0.374	0.008	0	Endothelial_cells
PLA2G16	0	528097082705148	0.048	0.007	0	Endothelial_cells
GATA2	0	5270694474302	0.394	0.026	0	Endothelial_cells
HLA-DRB1	0	526456088134917	0.595	0.005	0	Endothelial_cells
ARHGAP31	0	51672595789371	0.414	0.019	0	Endothelial_cells
HOXD9	0	507231826946431	0.378	0.001	0	Endothelial_cells
SH2D3C	0	506119046637893	0.004	0.002	0	Endothelial_cells
CD79B	0	503137930611869	0.391	0.007	0	Endothelial_cells
MFNG	0	501692507235504	0.391	0.001	0	Endothelial_cells
CRTAC1	0	499538742666295	0.328	0.038	0	Endothelial_cells
CPLX1	0	497601390319824	0.366	0.006	0	Endothelial_cells
HOXD8	0	493419098030304	0.396	0.001	0	Endothelial_cells
PCDH12	0	492689613133588	0.345	0.005	0	Endothelial_cells
GPR146	0	49215867095453	0.342	0.001	0	Endothelial_cells
SPNS2	0	492155911036475	0.388	0.025	0	Endothelial_cells
PLCXD3	0	489065093201805	0.264	0.003	0	Endothelial_cells
SELP	0	481933461665383	0.255	0	0	Endothelial_cells
SHROOM4	0	479753956115478	0.392	0.012	0	Endothelial_cells
ARHGEF15	0	475682385023219	0.351	0.001	0	Endothelial_cells
AOC3	0	474109666739276	0.395	0.005	0	Endothelial_cells
LCN6	0	469846738343934	0.027	0	0	Endothelial_cells
ELMO1	0	469342893487935	0.392	0.011	0	Endothelial_cells
FRY	0	465756029422211	0.039	0.053	0	Endothelial_cells
RUNDC3B	0	461989705177272	0.329	0.014	0	Endothelial_cells
PGM5	0	460807152031392	0.032	0.021	0	Endothelial_cells
GPM6A	0	457011834023467	0.029	0	0	Endothelial_cells
PLCB4	0	45339923768672	0.358	0.041	0	Endothelial_cells
FAM171A1	0	452254927113704	0.368	0.027	0	Endothelial_cells
ARAP3	0	451831053372823	0.035	0.012	0	Endothelial_cells
EBF3	0	450686578538651	0.362	0.009	0	Endothelial_cells
RAPGEF4	0	449286705488299	0.341	0.016	0	Endothelial_cells
GIPC2	0	443738342948821	0.354	0.018	0	Endothelial_cells
NOVA2	0	440673942594497	0.348	0.001	0	Endothelial_cells
BCL6B	0	434173365730492	0.315	0.002	0	Endothelial_cells
FLT4	0	432298560248366	0.326	0.001	0	Endothelial_cells
ST6GALNAC3	0	429621783003668	0.331	0.003	0	Endothelial_cells
TCN2	0	417735898856188	0.037	0.002	0	Endothelial_cells
FAM69B	0	417419385508829	0.034	0.041	0	Endothelial_cells
LYL1	0	415534519988035	0.035	0.017	0	Endothelial_cells
ZNF467	0	413359799649425	0.322	0.002	0	Endothelial_cells
ABI3	0	413170632200146	0.029	0.007	0	Endothelial_cells
TNFRSF1B	0	410198312278878	0.356	0.037	0	Endothelial_cells
PEAR1	0	408912347240028	0.356	0.032	0	Endothelial_cells
TSPAN12	0	408059435466941	0.384	0.048	0	Endothelial_cells
CCDC68	0	381916322748821	0.029	0.015	0	Endothelial_cells
TLL1	0	36529159013922	0.266	0.014	0	Endothelial_cells
LGALS9	0	359360808352636	0.306	0.025	0	Endothelial_cells
CLEC1A	0	357433967172206	0.285	0.005	0	Endothelial_cells
PPP1R16B	0	346788637848471	0.291	0.004	0	Endothelial_cells
PPARG	0	34600090386853	0.003	0.032	0	Endothelial_cells
HLA-DRB5	0	345861438319592	0.412	0.003	0	Endothelial_cells
APOL3	0	343839011347909	0.282	0.002	0	Endothelial_cells
CCM2L	0	334433828130597	0.259	0.001	0	Endothelial_cells
PTPRN2	0	327860328817283	0.031	0.023	0	Endothelial_cells
GCNT2	0	322822022419463	0.259	0.023	0	Endothelial_cells
ACSL5	0	298589053630632	0.278	0.006	0	Endothelial_cells
NR5A2	0	277263866601168	0.255	0.001	0	Endothelial_cells
STARD8	0	263537226316307	0.251	0.005	0	Endothelial_cells
COL21A1	0	372979666544072	0.296	0.032	0	Endothelial_cells
SPTBN1	0	137065023797892	0.852	0.527	0	Endothelial_cells
GBP4	0	440020904272942	0.037	0.052	0	Endothelial_cells
GMFG	0	651315554360661	0.565	0.118	0	Endothelial_cells
RHOU	0	366438622148615	0.272	0.027	0	Endothelial_cells
LAPTM5	0	296109120521965	0.379	0.049	0	Endothelial_cells
ZEB1	0	71785103821383	0.565	0.128	0	Endothelial_cells
MGAT4A	0	51696390057874	0.461	0.086	0	Endothelial_cells
FAM107A	0	388826908451334	0.285	0.003	0	Endothelial_cells
PLCB1	0	597697260824483	0.441	0.078	0	Endothelial_cells
THBD	0	139418093663343	0.675	0.023	0	Endothelial_cells
SH3BGRL2	0	62352142359961	0.466	0.094	0	Endothelial_cells
EPAS1	0	128578896631056	0.861	0.051	0	Endothelial_cells
TGFBR3	0	110590335741749	0.065	0.223	0	Endothelial_cells
VAMP5	0	102693195049962	0.779	0.306	0	Endothelial_cells
PIK3R3	0	880092147095843	0.569	0.157	0	Endothelial_cells
HLA-F	0	734802098127367	0.638	0.181	0	Endothelial_cells
PDGFB	0	350756682195492	0.028	0.031	0	Endothelial_cells
PALMD	0	125969432222345	0.739	0.033	0	Endothelial_cells
GSN	0	141914405935261	0.904	0.709	0	Endothelial_cells
VIM	0	111607113262666	0.998	0.566	0	Endothelial_cells
CNTNAP3B	0	61365449079552	0.409	0.079	0	Endothelial_cells
GALNT15	0	432831124230433	0.285	0.034	0	Endothelial_cells
ECE1	0	910380091568386	0.661	0.234	0	Endothelial_cells
IL6ST	0	130009593269489	0.818	0.483	0	Endothelial_cells
SYNE3	0	475679132813817	0.412	0.073	0	Endothelial_cells
LY96	0	470496292409923	0.424	0.008	0	Endothelial_cells
NES	0	521373018597345	0.004	0.069	0	Endothelial_cells
KLF2	0	128937394466756	0.768	0.312	0	Endothelial_cells
COL4A2	0	111443536250687	0.759	0.302	0	Endothelial_cells
IRAK3	0	443076961749366	0.365	0.006	0	Endothelial_cells
ITGA6	0	120057189996397	0.082	0.452	0	Endothelial_cells
SCARB1	0	715069207210553	0.465	0.111	0	Endothelial_cells
XAF1	0	602764996937427	0.046	0.095	0	Endothelial_cells
AFAP1L1	0	4772733835351	0.372	0.069	0	Endothelial_cells
TACC1	0	108076536960441	0.801	0.427	0	Endothelial_cells
GRB10	0	847743253112437	0.554	0.171	0	Endothelial_cells
MYO5C	0	641241712917965	0.478	0.121	0	Endothelial_cells
RPS6KA2	0	733139118575011	0.534	0.155	0	Endothelial_cells
EMP1	0	148778825835978	0.796	0.435	0	Endothelial_cells
SOCS2	0	60417076918427	0.499	0.121	0	Endothelial_cells
FKBP1A	0	976225566665915	0.892	0.775	0	Endothelial_cells
SLC9A3R2	0	140354163753743	0.712	0.329	0	Endothelial_cells
MTUS1	0	120388795571969	0.738	0.368	0	Endothelial_cells
OLFML2A	0	611970565221869	0.484	0.116	0	Endothelial_cells
CARD8	0	657668456159106	0.515	0.142	0	Endothelial_cells
CCDC50	0	10536626546738	0.731	0.384	0	Endothelial_cells
IFI44L	0	614027225979998	0.408	0.078	0	Endothelial_cells
DPYSL2	0	987307561103388	0.741	0.378	0	Endothelial_cells
IFITM3	0	100684541285751	0.958	0.783	0	Endothelial_cells
IL33	0	97993047691098	0.596	0.198	0	Endothelial_cells
CTSH	0	946649915440535	0.626	0.229	0	Endothelial_cells
PROS1	0	571175260840014	0.528	0.148	0	Endothelial_cells
TCIM	0	478583917162739	0.471	0.001	0	Endothelial_cells
HLA-C	0	997371672592835	0.926	0.803	0	Endothelial_cells
IGFBP4	0	100772150097854	0.915	0.569	0	Endothelial_cells
KIAA0355	0	735177327006174	0.589	0.205	0	Endothelial_cells
ZBTB20	0	908911901777877	0.728	0.308	0	Endothelial_cells
NFATC2	0	331516658793844	0.028	0.038	0	Endothelial_cells
KCTD12	0	108585434292843	0.714	0.325	0	Endothelial_cells
PREX1	0	301136201803286	0.255	0.032	0	Endothelial_cells
STAT5A	0	281779647279935	0.029	0.043	0	Endothelial_cells
EFNA1	0	108279288019994	0.692	0.344	0	Endothelial_cells
ITGA9	0	429018238357821	0.278	0.039	0	Endothelial_cells
FAT4	0	33284921388886	0.335	0.056	0	Endothelial_cells
SPARC	0	506200274343404	0.968	0.598	0	Endothelial_cells
BMPR2	0	108242628609056	0.729	0.409	0	Endothelial_cells
SLC44A2	0	754342170965854	0.609	0.227	0	Endothelial_cells
DAB2	0	684496778175185	0.592	0.188	0	Endothelial_cells
HLA-DMA	0	426339618664263	0.364	0.068	0	Endothelial_cells
STOM	0	911800260734784	0.741	0.033	0	Endothelial_cells
UTRN	0	109764058661134	0.775	0.452	0	Endothelial_cells
RAPGEF5	0	797197953866135	0.561	0.002	0	Endothelial_cells
NID1	0	791614772700264	0.572	0.017	0	Endothelial_cells
PRKCH	0	648110131903971	0.536	0.178	0	Endothelial_cells
KLHL3	0	475921448279246	0.328	0.006	0	Endothelial_cells
PRCP	0	13475482438573	0.711	0.411	0	Endothelial_cells
ACACB	0	465045668793184	0.359	0.073	0	Endothelial_cells
SH2B3	0	38727013300142	0.336	0.063	0	Endothelial_cells
SH3BP5	0	970923431912168	0.691	0.349	0	Endothelial_cells
ITGA1	0	573036828808657	0.504	0.133	0	Endothelial_cells
TSHZ2	0	102345999879838	0.686	0.035	0	Endothelial_cells
BST2	0	669056559867455	0.531	0.142	0	Endothelial_cells
PLCG2	0	981796248301162	0.641	0.026	0	Endothelial_cells
ARL4A	0	115220307740132	0.746	0.455	0	Endothelial_cells
ZFP36L2	0	782799068363045	0.886	0.714	0	Endothelial_cells
MTRNR2L12	0	12633063014064	0.909	0.755	0	Endothelial_cells
PLIN2	0	748888297511049	0.436	0.108	0	Endothelial_cells
SKIL	0	778320202943442	0.595	0.202	0	Endothelial_cells
SNAI1	0	510753654746871	0.364	0.073	0	Endothelial_cells
CCDC85B	0	990511417183354	0.085	0.737	0	Endothelial_cells
ARRDC2	0	414460254206958	0.366	0.076	0	Endothelial_cells
KLF9	0	547977182244404	0.619	0.192	0	Endothelial_cells
LPAR6	0	926516325452686	0.654	0.302	0	Endothelial_cells
TBX1	0	481094918911338	0.388	0.093	0	Endothelial_cells
SEC14L1	0	965375454261956	0.688	0.364	0	Endothelial_cells
FXYD5	0	959880853128596	0.781	0.531	0	Endothelial_cells
APP	0	934090071653925	0.852	0.736	0	Endothelial_cells
TNFRSF10D	0	761534902202926	0.366	0.085	0	Endothelial_cells
SLC12A7	0	284053397625237	0.256	0.039	0	Endothelial_cells
HSPA12B	0	333859035461232	0.278	0.044	0	Endothelial_cells
PLEKHO2	0	324031913655371	0.315	0.061	0	Endothelial_cells
DOCK6	0	489190506315481	0.418	0.112	0	Endothelial_cells
ARHGDIB	0	587447738332385	0.656	0.256	0	Endothelial_cells
AKT3	0	602529170374107	0.535	0.178	0	Endothelial_cells
EHD4	0	948907927535904	0.679	0.381	0	Endothelial_cells
RUNX1T1	0	38916233297476	0.376	0.082	0	Endothelial_cells
IFI44	0	430306178898014	0.409	0.101	0	Endothelial_cells
ANKRD28	0	80994358191986	0.063	0.272	0	Endothelial_cells
FCGRT	0	897086510107963	0.756	0.446	0	Endothelial_cells
NFIB	0	972503775618999	0.784	0.564	0	Endothelial_cells
TSC22D3	0	598963805224896	0.801	0.388	0	Endothelial_cells
GYPC	0	512207376908283	0.466	0.127	0	Endothelial_cells
NOL4L	0	393230186045645	0.351	0.081	0	Endothelial_cells
ICA1	0	543604537011573	0.045	0.141	0	Endothelial_cells
ELOVL7	0	5619702592662	0.316	0.068	0	Endothelial_cells
CADPS2	0	464211733602116	0.408	0.114	0	Endothelial_cells
SLC29A1	0	593542437370361	0.459	0.146	0	Endothelial_cells
CEMIP2	0	101010716141355	0.063	0.003	0	Endothelial_cells
CAVIN1	0	867940951496673	0.848	0.686	0	Endothelial_cells
CASP10	0	286928075161949	0.281	0.054	0	Endothelial_cells
ST6GAL1	0	57689236079829	0.471	0.157	0	Endothelial_cells
PIK3C2A	0	899217335451888	0.688	0.414	0	Endothelial_cells
SPRY4	0	557973846126597	0.365	0.092	0	Endothelial_cells
LEPR	0	586716190777883	0.359	0.087	0	Endothelial_cells
IPO11	0	569159235460405	0.462	0.155	0	Endothelial_cells
CD59	0	934195509645169	0.828	0.069	0	Endothelial_cells
LAMA4	0	648206735480245	0.581	0.211	0	Endothelial_cells
PKN1	0	451327032171765	0.419	0.115	0	Endothelial_cells
CLU	0	193150008131015	0.582	0.265	0	Endothelial_cells
ITM2B	0	614212172279402	0.948	0.926	0	Endothelial_cells
MTRNR2L8	0	121756668116677	0.772	0.511	0	Endothelial_cells
SNRK	0	658634302099261	0.552	0.229	0	Endothelial_cells
EPB41L4A	0	384158427454696	0.345	0.085	0	Endothelial_cells
CDKN1C	0	600530193385381	0.604	0.228	0	Endothelial_cells
FOXC1	0	556921032445576	0.495	0.163	0	Endothelial_cells
DCHS1	0	342006358221805	0.341	0.074	0	Endothelial_cells
GNAI2	0	750086443223084	0.842	0.794	0	Endothelial_cells
LRRC8C	0	454486639504942	0.404	0.117	0	Endothelial_cells
RAPGEF2	0	579814569578914	0.504	0.185	0	Endothelial_cells
TNFSF10	0	876670516421586	0.685	0.387	0	Endothelial_cells
DNASE1L3	0	147256212598643	0.586	0.284	0	Endothelial_cells
NR2F1	0	496666160056585	0.324	0.071	0	Endothelial_cells
WWTR1	0	100635261892784	0.728	0.539	0	Endothelial_cells
HDAC7	0	67102706511885	0.564	0.247	0	Endothelial_cells
CCDC69	0	431642402382189	0.359	0.095	0	Endothelial_cells
ADAM15	0	933107644755235	0.068	0.423	0	Endothelial_cells
MGST2	0	815412448927476	0.728	0.516	0	Endothelial_cells
DOCK9	0	779777997728242	0.581	0.286	0	Endothelial_cells
DUSP23	0	10132436739976	0.007	0.484	0	Endothelial_cells
SWAP70	0	836491937813197	0.634	0.367	0	Endothelial_cells
LDLRAD4	0	266177906730061	0.288	0.057	0	Endothelial_cells
SDCBP	0	847509096594704	0.771	0.639	0	Endothelial_cells
TIMP3	0	42071307813091	0.829	0.039	0	Endothelial_cells
RPL36A	0	647657281622153	0.901	0.888	0	Endothelial_cells
CMIP	0	855822950882659	0.067	0.434	0	Endothelial_cells
SCN1B	0	33981133993474	0.351	0.086	0	Endothelial_cells
SNHG7	0	865427072977482	0.791	0.686	0	Endothelial_cells
YPEL2	0	630905881549352	0.048	0.174	0	Endothelial_cells
LIMCH1	0	618141489648447	0.049	0.196	0	Endothelial_cells
PLSCR1	0	747417951325988	0.638	0.036	0	Endothelial_cells
A4GALT	0	318741336532884	0.312	0.072	0	Endothelial_cells
VASH1	0	306738726977471	0.255	0.051	0	Endothelial_cells
RAI14	0	632960545736684	0.509	0.212	0	Endothelial_cells
ETS2	0	925771634404274	0.758	0.563	0	Endothelial_cells
PMP22	0	573280097795197	0.608	0.258	0	Endothelial_cells
FMNL3	0	383415535702923	0.341	0.009	0	Endothelial_cells
MT-ND2	0	732685055804234	0.942	0.893	0	Endothelial_cells
MALL	0	6255478275998	0.541	0.235	0	Endothelial_cells
KALRN	0	334723598894511	0.322	0.082	0	Endothelial_cells
FCHO2	0	591577004166798	0.529	0.241	0	Endothelial_cells
TMSB4X	0	435642976830667	0.989	0.985	0	Endothelial_cells
AP1S2	0	705337078884918	0.598	0.318	0	Endothelial_cells
BCAM	0	701956378308418	0.814	0.572	0	Endothelial_cells
SMAD9	0	2882044274721	0.332	0.081	0	Endothelial_cells
HSD17B11	0	466954196657495	0.454	0.162	0	Endothelial_cells
MAGI1	0	572533618787679	0.047	0.191	0	Endothelial_cells
IFI16	0	737656428932367	0.809	0.711	0	Endothelial_cells
CASKIN2	0	371591791981733	0.301	0.076	0	Endothelial_cells
PLEKHG1	0	467735290604392	0.418	0.144	0	Endothelial_cells
HYAL2	0	101211662095879	0.669	0.048	0	Endothelial_cells
GNAS	0	6460274598435	0.926	0.868	0	Endothelial_cells
NEDD9	0	609971010928584	0.369	0.113	0	Endothelial_cells
TTC28	0	36029848871758	0.346	0.097	0	Endothelial_cells
ATP11C	0	526141956100335	0.046	0.184	0	Endothelial_cells
TMTC1	0	582276134124052	0.392	0.134	0	Endothelial_cells
FAM241A	0	860631580880153	0.574	0.313	0	Endothelial_cells
GNS	0	670045684806756	0.554	0.285	0	Endothelial_cells
QKI	0	741652075996444	0.071	0.516	0	Endothelial_cells
SLC2A3	0	113882769674669	0.639	0.363	0	Endothelial_cells
NDRG1	0	809841837075906	0.685	0.467	0	Endothelial_cells
DOCK4	0	504037984397334	0.409	0.147	0	Endothelial_cells
NFIA	0	765130729369135	0.699	0.521	0	Endothelial_cells
CNRIP1	0	282799481606875	0.368	0.101	0	Endothelial_cells
COX7A1	0	443934684272142	0.616	0.231	0	Endothelial_cells
PCDH1	0	31531037036497	0.292	0.073	0	Endothelial_cells
MANSC1	0	363200404433221	0.338	0.102	0	Endothelial_cells
RPGR	0	504419350668012	0.398	0.144	0	Endothelial_cells
SERTAD4-AS1	0	560004306256567	0.444	0.176	0	Endothelial_cells
CASC15	0	483500188994188	0.374	0.123	0	Endothelial_cells
CRIM1	0	747568066905348	0.686	0.456	0	Endothelial_cells
TSPAN4	0	595812151393306	0.628	0.333	0	Endothelial_cells
AIF1L	0	309823485986595	0.252	0.059	0	Endothelial_cells
SEMA6A	0	62926219408273	0.511	0.246	0	Endothelial_cells
TIMP2	0	281499280821315	0.771	0.361	0	Endothelial_cells
CNN3	0	713281929137497	0.765	0.551	0	Endothelial_cells
MT-ND5	0	742509890672602	0.911	0.854	0	Endothelial_cells
MSN	0	700228014452671	0.765	0.653	0	Endothelial_cells
MPDZ	0	498505104910256	0.451	0.182	0	Endothelial_cells
NEURL1B	0	398093271867117	0.378	0.124	0	Endothelial_cells
DLC1	0	583746767786024	0.411	0.142	0	Endothelial_cells
PLPP1	0	93253879777074	0.605	0.349	0	Endothelial_cells
MYH9	0	646108859901326	0.081	0.718	0	Endothelial_cells
SERPINB6	0	696573393127052	0.681	0.466	0	Endothelial_cells
TMCC3	0	365013870444272	0.332	0.104	0	Endothelial_cells
TNFAIP2	0	330175508752385	0.331	0.097	0	Endothelial_cells
ID3	0	875080539533374	0.805	0.691	0	Endothelial_cells
SASH1	0	726412253105538	0.006	0.371	0	Endothelial_cells
CDC42EP5	0	526910796637747	0.519	0.214	0	Endothelial_cells
ZFP36L1	0	713833603774737	0.895	0.086	0	Endothelial_cells
CPD	0	728820060036359	0.618	0.413	0	Endothelial_cells
FRMD4B	0	604016082361134	0.062	0.388	0	Endothelial_cells
MBNL1	0	71945542428849	0.775	0.689	0	Endothelial_cells
CREBRF	0	567488134214692	0.055	0.269	0	Endothelial_cells
CPXM2	0	369086477309856	0.328	0.089	0	Endothelial_cells
RPL34	0	389838583394654	0.984	0.984	0	Endothelial_cells
SELENOP	0	552804921357993	0.721	0.408	0	Endothelial_cells
PEA15	0	714170826650362	0.638	0.429	0	Endothelial_cells
PLPP3	0	295405150865392	0.544	0.207	0	Endothelial_cells
RBMS3	0	428902396991908	0.439	0.161	0	Endothelial_cells
ATP8B1	0	56839988589175	0.461	0.212	0	Endothelial_cells
PLSCR4	0	383802376273048	0.394	0.132	0	Endothelial_cells
CPNE2	0	482532098897971	0.431	0.176	0	Endothelial_cells
TPM3	0	565196149649841	0.828	0.778	0	Endothelial_cells
FAM13C	0	521720439912265	0.451	0.018	0	Endothelial_cells
RIPOR1	0	402561640135652	0.368	0.127	0	Endothelial_cells
MKL2	0	83349355617598	0.558	0.323	0	Endothelial_cells
TMEM150C	0	275691465568965	0.274	0.072	0	Endothelial_cells
MAPK11	0	346902698588053	0.289	0.083	0	Endothelial_cells
LEF1	0	380141550039815	0.361	0.012	0	Endothelial_cells
PLAT	0	103641753537925	0.059	0.346	0	Endothelial_cells
PTTG1IP	0	691908164188013	0.706	0.585	0	Endothelial_cells
SRP14	0	63089150314386	0.931	0.921	0	Endothelial_cells
NOVA1	0	295109589867058	0.271	0.073	0	Endothelial_cells
MT-ND4L	0	741106195265489	0.811	0.733	0	Endothelial_cells
SEC62	0	657501314615549	0.808	0.779	0	Endothelial_cells
F2R	0	683775022964556	0.548	0.314	0	Endothelial_cells
ARHGAP26	0	410247224777739	0.391	0.015	0	Endothelial_cells
APBB2	0	473499891474745	0.481	0.218	0	Endothelial_cells
FXYD6	0	552840850138559	0.431	0.175	0	Endothelial_cells
RBMS2	0	532269975363729	0.047	0.223	0	Endothelial_cells
MAOA	0	333148966157241	0.296	0.009	0	Endothelial_cells
NECTIN2	0	625958150880697	0.619	0.432	0	Endothelial_cells
LEPROT	0	675047928743294	0.741	0.647	0	Endothelial_cells
PARVB	0	327067031700945	0.354	0.121	0	Endothelial_cells
GFOD1	0	598549080201185	0.465	0.228	0	Endothelial_cells
HAPLN3	0	439420025409454	0.409	0.158	0	Endothelial_cells
CFH	0	676567380765022	0.063	0.359	0	Endothelial_cells
NNMT	0	298663467659803	0.631	0.028	0	Endothelial_cells
CD81	0	541913842423261	0.091	0.842	0	Endothelial_cells
RGCC	0	466762719063712	0.055	0.264	0	Endothelial_cells
LAMB1	0	63430977134601	0.635	0.428	0	Endothelial_cells
MAP1LC3B	0	773787565691341	0.752	0.706	0	Endothelial_cells
NOP53	0	668478144882587	0.786	0.759	0	Endothelial_cells
FNIP2	0	601486815430396	0.436	0.201	0	Endothelial_cells
ID1	0	969560754210512	0.764	0.622	0	Endothelial_cells
CDC37	0	594302739358458	0.745	0.675	0	Endothelial_cells
KBTBD2	0	5333854465257	0.495	0.263	0	Endothelial_cells
TMEM47	0	286014020552313	0.344	0.108	0	Endothelial_cells
RAPGEF1	0	439025613991573	0.416	0.183	0	Endothelial_cells
RASIP1	0	527774624819798	0.492	0.261	0	Endothelial_cells
RASSF3	0	389509052438355	0.379	0.146	0	Endothelial_cells
NOTCH1	0	584289282151027	0.053	0.307	0	Endothelial_cells
MMP28	0	301005639633168	0.276	0.084	0	Endothelial_cells
TRIOBP	0	537555821135989	0.548	0.322	0	Endothelial_cells
CD99	0	390678331168958	0.087	0.824	0	Endothelial_cells
FBLN2	0	562637393478952	0.003	0.094	0	Endothelial_cells
TSPAN15	0	309203185584303	0.321	0.108	0	Endothelial_cells
LRP5	0	502207254713841	0.442	0.223	0	Endothelial_cells
PSMB9	0	425572084558321	0.525	0.272	0	Endothelial_cells
IFI6	0	464631914347828	0.522	0.234	0	Endothelial_cells
CYB5R3	0	634842175231159	0.725	0.635	0	Endothelial_cells
C1orf54	0	35933264991694	0.438	0.168	0	Endothelial_cells
PRSS23	0	530725721398378	0.559	0.291	0	Endothelial_cells
FLOT1	0	626165741049659	0.619	0.448	0	Endothelial_cells
ASAP1	0	560003238369165	0.629	0.464	0	Endothelial_cells
FYN	0	445303826751129	0.048	0.025	0	Endothelial_cells
JAM3	0	290746057904868	0.329	0.108	0	Endothelial_cells
HLF	0	263553525486664	0.261	0.076	0	Endothelial_cells
CAV1	0	744996788064827	0.786	0.627	0	Endothelial_cells
HIPK3	0	581566408761153	0.594	0.405	0	Endothelial_cells
ADAMTS4	0	317088255986496	0.296	0.088	0	Endothelial_cells
LHFPL6	0	284332169824976	0.059	0.292	0	Endothelial_cells
JAK1	0	565085127242096	0.722	0.656	0	Endothelial_cells
PXDC1	0	412598187557433	0.004	0.165	0	Endothelial_cells
MAP3K11	0	556342647489654	0.507	0.301	0	Endothelial_cells
PIM3	0	7126347686809	0.645	0.512	0	Endothelial_cells
LRCH1	0	421365989240946	0.395	0.179	0	Endothelial_cells
SNTB2	0	66255818544683	0.598	0.442	0	Endothelial_cells
PPFIBP1	0	6512422797211	0.624	0.472	0	Endothelial_cells
SLC30A1	0	443736805318931	0.434	0.211	0	Endothelial_cells
MEF2A	0	606052075905377	0.006	0.427	0	Endothelial_cells
RSRP1	0	586111414868227	0.722	0.635	0	Endothelial_cells
GNAQ	0	672927263446592	0.621	0.497	0	Endothelial_cells
THSD1	0	297917563998717	0.261	0.084	0	Endothelial_cells
PTPRG	0	64730477093636	0.496	0.283	0	Endothelial_cells
MSRB3	0	318285294153219	0.445	0.181	0	Endothelial_cells
CEP68	0	541263800514163	0.005	0.295	0	Endothelial_cells
TNFAIP8L1	0	380794512774605	0.308	0.115	0	Endothelial_cells
RDX	0	733886637014568	0.738	0.659	0	Endothelial_cells
MALAT1	0	403234385629269	0.991	0.989	0	Endothelial_cells
FOXP1	0	616137001301066	0.725	0.647	0	Endothelial_cells
DEPP1	0	328466317197056	0.254	0.072	0	Endothelial_cells
TJP1	0	571095753519849	0.661	0.546	0	Endothelial_cells
KMT2E	0	666291047191959	0.675	0.588	0	Endothelial_cells
FOXO1	0	486155914434254	0.439	0.228	0	Endothelial_cells
KIFC3	0	350413301209391	0.372	0.162	0	Endothelial_cells
DDX60	0	257211962163788	0.258	0.008	0	Endothelial_cells
RASAL2	0	500465950114437	0.506	0.283	0	Endothelial_cells
MBNL2	0	583934430537728	0.614	0.436	0	Endothelial_cells
DNAJB4	0	511794182748974	0.538	0.298	0	Endothelial_cells
SYNE2	0	634870163318976	0.074	0.635	0	Endothelial_cells
FRYL	0	576437337250138	0.551	0.371	0	Endothelial_cells
RAB13	0	523569768538269	0.782	0.076	0	Endothelial_cells
FBXO31	0	351415219387779	0.302	0.113	0	Endothelial_cells
HIP1	0	340754174251125	0.384	0.166	0	Endothelial_cells
MAP3K3	0	363136130511978	0.036	0.155	0	Endothelial_cells
PTMA	0	286126610308063	0.991	0.978	0	Endothelial_cells
TAOK2	0	441129672922464	0.401	0.197	0	Endothelial_cells
RNF125	0	270264840322332	0.256	0.083	0	Endothelial_cells
TMEM109	0	503253136585667	0.572	0.387	0	Endothelial_cells
SH3BP2	0	349775030010641	0.329	0.131	0	Endothelial_cells
CX3CL1	0	347417270916322	0.325	0.126	0	Endothelial_cells
RHOA	0	430835286595791	0.841	0.846	0	Endothelial_cells
KLF11	0	331995496105292	0.339	0.138	0	Endothelial_cells
MET	0	515314680121364	0.414	0.214	0	Endothelial_cells
PSMB8	0	542862064597515	0.595	0.043	0	Endothelial_cells
CD109	0	597945651705052	0.006	0.043	0	Endothelial_cells
PIP4K2A	0	336431395652869	0.401	0.184	0	Endothelial_cells
FAM43A	0	459637391557181	0.412	0.203	0	Endothelial_cells
CNOT6L	0	486409535096048	0.571	0.004	0	Endothelial_cells
BTN3A2	0	366717214842267	0.401	0.185	0	Endothelial_cells
TNFSF12	0	29938194930832	0.411	0.165	0	Endothelial_cells
LIMS1	0	636138023102714	0.675	0.623	0	Endothelial_cells
RALGAPA2	0	521550423523995	0.445	0.256	0	Endothelial_cells
ARL15	0	52136346220703	0.334	0.143	0	Endothelial_cells
LPCAT2	0	571690426802145	0.488	0.298	0	Endothelial_cells
BTG1	0	265396724794721	0.824	0.806	0	Endothelial_cells
SMAD1	0	605294469726169	0.507	0.337	0	Endothelial_cells
MT-ND1	0	500449168754491	0.946	0.901	0	Endothelial_cells
LUZP1	0	627619547970785	0.064	0.564	0	Endothelial_cells
RALB	0	509515012199278	0.505	0.325	0	Endothelial_cells
PKP4	0	594742993606554	0.541	0.387	0	Endothelial_cells
RFX3	0	310038373656165	0.265	0.094	0	Endothelial_cells
PCBP2	0	411511906381029	0.822	0.801	0	Endothelial_cells
MAPK3	0	49415444284696	0.478	0.284	0	Endothelial_cells
SERINC1	0	520403085546421	0.066	0.055	0	Endothelial_cells
MYL12A	0	417973322372218	0.892	0.009	0	Endothelial_cells
ANKRD29	0	494612776164134	0.388	0.188	0	Endothelial_cells
ARHGEF3	0	409051404666163	0.408	0.214	0	Endothelial_cells
ITPR1	0	300674809639495	0.285	0.104	0	Endothelial_cells
FAU	0	269044828621825	0.095	0.965	0	Endothelial_cells
BAZ2B	0	548503053145101	0.586	0.444	0	Endothelial_cells
PHACTR2	0	590329498169359	0.614	0.502	0	Endothelial_cells
ABL2	0	702110513329339	0.445	0.257	0	Endothelial_cells
BNIP2	0	527550411693381	0.614	0.505	0	Endothelial_cells
ARPC1B	0	512541290428812	0.731	0.617	0	Endothelial_cells
CFLAR	0	605807621464011	0.615	0.486	0	Endothelial_cells
SSFA2	0	549647400713071	0.062	0.496	0	Endothelial_cells
KLF6	0	558526587372167	0.749	0.717	0	Endothelial_cells
EFCAB14	0	731114173599358	0.569	0.434	0	Endothelial_cells
PARP14	0	470039397706132	0.492	0.294	0	Endothelial_cells
AFF1	0	48783552898553	0.502	0.331	0	Endothelial_cells
EFNB2	0	926898089975053	0.549	0.426	0	Endothelial_cells
ATP11A	0	368600077688789	0.398	0.209	0	Endothelial_cells
AHR	0	548049166251817	0.599	0.461	0	Endothelial_cells
PHACTR4	0	551703364372941	0.569	0.438	0	Endothelial_cells
SIGIRR	0	43624114508186	0.462	0.268	0	Endothelial_cells
RNF213	0	499666094715872	0.599	0.455	0	Endothelial_cells
MGLL	0	499110712876547	0.504	0.289	0	Endothelial_cells
CHMP3	0	485190860197845	0.669	0.607	0	Endothelial_cells
ZBTB38	0	496952271361127	0.612	0.461	0	Endothelial_cells
KLF7	0	488354215968411	0.422	0.238	0	Endothelial_cells
PTPRK	0	398174348492145	0.454	0.257	0	Endothelial_cells
CLIC4	0	543136278508543	0.625	0.517	0	Endothelial_cells
CEP112	0	323117020078986	0.318	0.138	0	Endothelial_cells
NFKBIA	0	97364317711158	0.776	0.726	0	Endothelial_cells
STAT5B	0	277244533545926	0.035	0.016	0	Endothelial_cells
PXN	0	475871449986185	0.475	0.301	0	Endothelial_cells
RCBTB2	0	278490988719813	0.318	0.137	0	Endothelial_cells
SON	0	384724991766418	0.838	0.821	0	Endothelial_cells
ARGLU1	0	567993835258965	0.755	0.712	0	Endothelial_cells
CYTH1	0	3781645165342	0.414	0.232	0	Endothelial_cells
CA5B	0	274830182972254	0.291	0.119	0	Endothelial_cells
TBC1D15	0	488956849734457	0.498	0.331	0	Endothelial_cells
MT-ND3	0	518916202567919	0.971	0.917	0	Endothelial_cells
EML3	0	350393240613518	0.335	0.155	0	Endothelial_cells
ADAM10	0	520531331205239	0.556	0.423	0	Endothelial_cells
SHC1	0	543869180507674	0.591	0.491	0	Endothelial_cells
PPP3CA	0	556165330190544	0.652	0.575	0	Endothelial_cells
RPL10	0	251274393838132	0.991	0.992	0	Endothelial_cells
RPL30	0	268627002664975	0.979	0.983	0	Endothelial_cells
AFDN	0	512680001421898	0.054	0.403	0	Endothelial_cells
COL18A1	0	476419310257968	0.069	0.557	0	Endothelial_cells
FKBP9	0	510533769648356	0.634	0.514	0	Endothelial_cells
LAMC1	0	513089690990443	0.568	0.425	0	Endothelial_cells
ACAP2	0	480566945264364	0.616	0.525	0	Endothelial_cells
NR2F2	0	321224943806755	0.648	0.048	0	Endothelial_cells
HNRNPH1	0	500810498430084	0.814	0.798	0	Endothelial_cells
HTRA1	0	412991014903995	0.073	0.603	0	Endothelial_cells
CANX	0	458246826662044	0.768	0.734	0	Endothelial_cells
PPM1F	0	427577399852351	0.389	0.213	0	Endothelial_cells
ATRX	0	480055821949973	0.749	0.717	0	Endothelial_cells
PICALM	0	474809688105121	0.055	0.406	0	Endothelial_cells
ELK4	0	454342227725785	0.476	0.309	0	Endothelial_cells
PEAK1	0	350208334350654	0.424	0.229	0	Endothelial_cells
CAPNS1	0	503629752292413	0.704	0.665	0	Endothelial_cells
LRRFIP1	0	527005574867387	0.726	0.698	0	Endothelial_cells
RAB11A	0	436773460279693	0.072	0.068	0	Endothelial_cells
SP100	0	521928879940632	0.601	0.479	0	Endothelial_cells
WASF2	0	440338123092187	0.746	0.741	0	Endothelial_cells
NCOA7	0	611594595793678	0.592	0.488	0	Endothelial_cells
CRYBG3	0	619248303110502	0.475	0.318	0	Endothelial_cells
SRGAP2	0	3623927589661	0.004	0.216	0	Endothelial_cells
ADGRG1	0	476014091607133	0.459	0.301	0	Endothelial_cells
PCMTD1	0	514799431624452	0.626	0.531	0	Endothelial_cells
PTPN12	0	534923805183999	0.569	0.459	0	Endothelial_cells
EPHB4	0	49436268686635	0.482	0.331	0	Endothelial_cells
NDST1	0	405459006626467	0.381	0.021	0	Endothelial_cells
SUN1	0	459218582608351	0.532	0.389	0	Endothelial_cells
UBC	0	332843599481005	0.936	0.952	0	Endothelial_cells
RAB11FIP5	0	263242981979479	0.294	0.013	0	Endothelial_cells
AHNAK	0	40807248123499	0.844	0.832	0	Endothelial_cells
DDX5	0	396032342174378	0.896	0.906	0	Endothelial_cells
GNB1	0	436033204906783	0.071	0.694	0	Endothelial_cells
NEDD4	0	352032517793959	0.352	0.182	0	Endothelial_cells
LIPA	0	475205043864124	0.454	0.292	0	Endothelial_cells
CD40	0	40994414905199	0.449	0.274	0	Endothelial_cells
GNB4	0	375514552625327	0.431	0.244	0	Endothelial_cells
AKAP13	0	569097004499755	0.642	0.058	0	Endothelial_cells
CHST7	0	303045527564501	0.304	0.142	0	Endothelial_cells
GRAMD1A	0	388255366709393	0.432	0.264	0	Endothelial_cells
SELENON	0	483566304350857	0.484	0.331	0	Endothelial_cells
ACTN4	0	432806176119482	0.745	0.732	0	Endothelial_cells
FAM84B	0	300876170234535	0.308	0.146	0	Endothelial_cells
UACA	0	49740496983766	0.592	0.466	0	Endothelial_cells
RBPMS	0	33358030723429	0.465	0.267	0	Endothelial_cells
SOX7	0	69949591182	0.046	0.326	0	Endothelial_cells
MAP4K4	0	525387455514386	0.591	0.508	0	Endothelial_cells
CDA	0	304806842694114	0.047	0.263	0	Endothelial_cells
CCDC3	0	530095522296144	0.424	0.255	0	Endothelial_cells
IL1R1	0	471012889023948	0.392	0.213	0	Endothelial_cells
TMEM173	0	37387009462384	0.429	0.254	0	Endothelial_cells
FERMT2	0	30919188050105	0.479	0.273	0	Endothelial_cells
TNRC6B	0	478848051330288	0.682	0.631	0	Endothelial_cells
CXCL12	0	768146411683749	0.369	0.174	0	Endothelial_cells
ABCD4	0	487819975694222	0.425	0.027	0	Endothelial_cells
RBM39	0	331593443491948	0.805	0.814	0	Endothelial_cells
CTTNBP2NL	0	542022590006837	0.506	0.378	0	Endothelial_cells
PIEZO1	0	475924508420809	0.475	0.335	0	Endothelial_cells
DLL1	0	370391040479184	0.306	0.146	0	Endothelial_cells
EOGT	0	333447813329388	0.334	0.174	0	Endothelial_cells
BRI3	0	384213648248345	0.752	0.741	0	Endothelial_cells
SOS1	0	492809469202573	0.471	0.331	0	Endothelial_cells
JMJD1C	0	787502737435042	0.062	0.571	0	Endothelial_cells
SPTLC2	0	443776937555312	0.474	0.341	0	Endothelial_cells
EPS8	0	310614552954017	0.531	0.342	0	Endothelial_cells
RPL26	0	25956517450477	0.976	0.982	0	Endothelial_cells
FNBP1L	0	473238871884133	0.462	0.326	0	Endothelial_cells
RBMS1	0	48387886947485	0.605	0.543	0	Endothelial_cells
ASPH	0	509490209009961	0.635	0.584	0	Endothelial_cells
STAT3	0	412248763997357	0.681	0.645	0	Endothelial_cells
RARA	0	346394722345996	0.378	0.215	0	Endothelial_cells
MACF1	0	457385035563094	0.748	0.709	0	Endothelial_cells
NR1D2	0	433900434631762	0.521	0.375	0	Endothelial_cells
HDGFL3	0	465235927123435	0.556	0.454	0	Endothelial_cells
LMNA	0	374597921861862	0.896	0.898	0	Endothelial_cells
RPS6KA3	0	445197830969804	0.489	0.357	0	Endothelial_cells
SKI	0	415659255016051	0.005	0.362	0	Endothelial_cells
NUCB1	0	451811754921066	0.659	0.006	0	Endothelial_cells
RALGDS	0	464772502559033	0.406	0.026	0	Endothelial_cells
LAMB2	0	375513743780662	0.524	0.357	0	Endothelial_cells
PINK1	0	490130084726284	0.514	0.399	0	Endothelial_cells
TSC22D1	0	663502925274366	0.834	0.812	0	Endothelial_cells
ARID5A	0	257018261944971	0.262	0.105	0	Endothelial_cells
IL32	0	259084329656816	0.301	0.133	0	Endothelial_cells
MYLIP	0	311624626371284	0.374	0.201	0	Endothelial_cells
SNX3	0	407862962777978	0.077	0.783	0	Endothelial_cells
SMARCA2	0	47402526018751	0.564	0.465	0	Endothelial_cells
GUK1	0	337098539031841	0.851	0.853	0	Endothelial_cells
FLNB	0	508950777611421	0.578	0.503	0	Endothelial_cells
LYST	0	506067152887034	0.449	0.302	0	Endothelial_cells
CAVIN3	0	482385588226328	0.639	0.487	0	Endothelial_cells
KLHL24	0	360823433321046	0.431	0.027	0	Endothelial_cells
RPS23	0	252172482335105	0.988	0.987	0	Endothelial_cells
SERPINE1	0	82867615957205	0.368	0.216	0	Endothelial_cells
SEPT2	0	396853049810936	0.725	0.729	0	Endothelial_cells
KLHL5	0	343760217185044	0.362	0.208	0	Endothelial_cells
PRKD3	0	435138769266546	0.461	0.326	0	Endothelial_cells
RERE	0	430850712684789	0.005	0.383	0	Endothelial_cells
EIF4A2	0	350659091717858	0.779	0.783	0	Endothelial_cells
CHD9	0	462470250702085	0.063	0.581	0	Endothelial_cells
CAPZA2	0	441342467901356	0.066	0.645	0	Endothelial_cells
DDIT4	0	422967907739756	0.736	0.693	0	Endothelial_cells
CDC42EP3	0	546707902137382	0.526	0.428	0	Endothelial_cells
RNF38	0	279656032278579	0.338	0.181	0	Endothelial_cells
NKTR	0	515676844317678	0.063	0.564	0	Endothelial_cells
TNFRSF14	0	313359010644661	0.345	0.184	0	Endothelial_cells
PKIG	0	419282734820324	0.044	0.273	0	Endothelial_cells
PER3	0	288903962617103	0.411	0.233	0	Endothelial_cells
NFE2L1	0	503704435639911	0.569	0.483	0	Endothelial_cells
AKR1C3	0	52777098832729	0.542	0.427	0	Endothelial_cells
PPP1R18	0	371410565894913	0.451	0.302	0	Endothelial_cells
TMOD3	0	424984298299397	0.069	0.664	0	Endothelial_cells
SULF2	0	421675562335701	0.516	0.381	0	Endothelial_cells
CDK17	0	33429474884084	0.384	0.237	0	Endothelial_cells
GJA1	0	587055288423904	0.656	0.592	0	Endothelial_cells
SLC39A10	0	451700146250066	0.538	0.043	0	Endothelial_cells
RGL2	0	337932778967198	0.379	0.234	0	Endothelial_cells
MARCKSL1	0	505486314815422	0.654	0.605	0	Endothelial_cells
DDX3X	0	501803368147641	0.738	0.767	0	Endothelial_cells
GFOD2	0	405874896094717	0.392	0.259	0	Endothelial_cells
ARL2	0	392925720188636	0.691	0.661	0	Endothelial_cells
SERINC3	0	467850549738639	0.619	0.586	0	Endothelial_cells
FCHSD2	0	307786923664455	0.322	0.169	0	Endothelial_cells
RPS4Y1	0	407696765672233	0.501	0.281	0	Endothelial_cells
TMOD2	0	356153628966227	0.003	0.161	0	Endothelial_cells
RAC1	0	278782402632975	0.871	0.873	0	Endothelial_cells
ITGB4	0	446535707946748	0.594	0.408	0	Endothelial_cells
PSAP	0	285501303116291	0.795	0.772	0	Endothelial_cells
TAGLN2	0	349398741740265	0.864	0.861	0	Endothelial_cells
TRAM1	0	386776999348129	0.669	0.627	0	Endothelial_cells
RILPL2	0	37221162076973	0.468	0.334	0	Endothelial_cells
ARHGAP23	0	379359589250365	0.366	0.229	0	Endothelial_cells
SUN2	0	373087651713148	0.434	0.289	0	Endothelial_cells
EGLN1	0	456611177435518	0.466	0.362	0	Endothelial_cells
CCPG1	0	362930891621115	0.539	0.389	0	Endothelial_cells
HIP1R	0	334125101921244	0.291	0.157	0	Endothelial_cells
WWP1	0	431747030390725	0.458	0.342	0	Endothelial_cells
LYN	0	320797265391509	0.371	0.231	0	Endothelial_cells
RGS3	0	312774410637345	0.339	0.186	0	Endothelial_cells
WSB1	0	426787961345269	0.709	0.715	0	Endothelial_cells
CPNE8	0	380390766470261	0.399	0.268	0	Endothelial_cells
CDC42	0	271506545511995	0.819	0.085	0	Endothelial_cells
ELF2	0	412426732337613	0.538	0.456	0	Endothelial_cells
CD320	0	48021232569835	0.552	0.461	0	Endothelial_cells
MATN2	0	307950500541454	0.291	0.016	0	Endothelial_cells
ARID4A	0	392809611337702	0.489	0.371	0	Endothelial_cells
SLC41A3	0	360899354823516	0.382	0.025	0	Endothelial_cells
CCNG2	0	338271795066656	0.458	0.322	0	Endothelial_cells
LMBR1	0	372668348556938	0.379	0.252	0	Endothelial_cells
LAMA5	0	46790778315167	0.448	0.331	0	Endothelial_cells
N4BP2L2	0	418755214333866	0.729	0.725	0	Endothelial_cells
MLLT6	0	344131437766275	0.408	0.272	0	Endothelial_cells
VPS13C	0	428377699908713	0.542	0.453	0	Endothelial_cells
VOPP1	0	369438112521006	0.039	0.251	0	Endothelial_cells
NFAT5	0	476242983314567	0.546	0.477	0	Endothelial_cells
CARD10	0	288009171161683	0.276	0.148	0	Endothelial_cells
EPHA4	0	31255923702144	0.034	0.196	0	Endothelial_cells
CLK1	0	385755063619658	0.519	0.411	0	Endothelial_cells
USP12	0	386228226695393	0.386	0.259	0	Endothelial_cells
DDX17	0	4483878834598	0.759	0.743	0	Endothelial_cells
MT-ATP8	0	488520760524241	0.624	0.541	0	Endothelial_cells
DAZAP2	0	367724313760649	0.614	0.582	0	Endothelial_cells
DNM3	0	260195434141158	0.027	0.142	0	Endothelial_cells
UBL3	0	34729161953853	0.471	0.355	0	Endothelial_cells
PELI1	0	439248351993842	0.396	0.276	0	Endothelial_cells
NAMPT	0	430653867527631	0.616	0.588	0	Endothelial_cells
VGLL4	0	420312979284849	0.602	0.579	0	Endothelial_cells
ADGRL2	0	450165141732763	0.488	0.391	0	Endothelial_cells
FNDC3B	0	375637548364785	0.509	0.402	0	Endothelial_cells
MAN1A1	0	381007889708987	0.488	0.037	0	Endothelial_cells
TRIM47	0	335807982407814	0.376	0.244	0	Endothelial_cells
FEZ2	0	417241867096565	0.534	0.478	0	Endothelial_cells
PAK2	0	382886761408482	0.668	0.647	0	Endothelial_cells
SCAF11	0	3743131211703	0.679	0.685	0	Endothelial_cells
GAS6	0	469627722138896	0.582	0.521	0	Endothelial_cells
FZD6	0	456504480814323	0.472	0.388	0	Endothelial_cells
ARID4B	0	493518594197721	0.602	0.604	0	Endothelial_cells
CARD16	0	322795944630883	0.389	0.256	0	Endothelial_cells
CTGF	0	664584921439519	0.461	0.315	0	Endothelial_cells
FAM160B1	0	287683744148899	0.309	0.179	0	Endothelial_cells
DGKH	0	41918304062076	0.041	0.293	0	Endothelial_cells
CHD7	0	354468921649723	0.364	0.248	0	Endothelial_cells
LPP	0	34662787948736	0.063	0.605	0	Endothelial_cells
UPP1	0	456886858251466	0.498	0.397	0	Endothelial_cells
PON2	0	453347365551735	0.558	0.513	0	Endothelial_cells
TCF7L2	0	402974336360242	0.455	0.353	0	Endothelial_cells
RAB5C	0	359407739944333	0.651	0.656	0	Endothelial_cells
SCP2	0	34232495660814	0.678	0.694	0	Endothelial_cells
ARRDC3	0	4402117363635	0.502	0.412	0	Endothelial_cells
NFIC	0	356697358661011	0.064	0.616	0	Endothelial_cells
GPCPD1	0	299091949088208	0.338	0.207	0	Endothelial_cells
ASAP2	0	307463023777369	0.374	0.254	0	Endothelial_cells
DOCK1	0	396928681521744	0.425	0.315	0	Endothelial_cells
ERAP2	0	301382803764246	0.401	0.263	0	Endothelial_cells
SENP7	0	258211456097238	0.306	0.177	0	Endothelial_cells
SP110	0	319652507447508	0.384	0.026	0	Endothelial_cells
GABPA	0	357218452166797	0.385	0.272	0	Endothelial_cells
MAFF	0	378628164243927	0.379	0.246	0	Endothelial_cells
PTPN14	0	402607429889022	0.448	0.356	0	Endothelial_cells
ODF2L	0	479815633445554	0.555	0.516	0	Endothelial_cells
CD151	0	306744055665145	0.076	0.752	0	Endothelial_cells
PCMTD2	0	316730961565941	0.369	0.253	0	Endothelial_cells
LIX1L	0	316843594891431	0.375	0.251	0	Endothelial_cells
REV3L	0	399012689333319	0.499	0.415	0	Endothelial_cells
DENND5A	0	261744855553708	0.032	0.197	0	Endothelial_cells
SPTAN1	0	4058814516139	0.616	0.606	0	Endothelial_cells
SEMA3F	0	327105094230858	0.334	0.222	0	Endothelial_cells
TRIO	0	331141011273555	0.355	0.244	0	Endothelial_cells
SLFN5	0	531986744992479	0.504	0.434	0	Endothelial_cells
PGM2L1	0	327450310278533	0.371	0.243	0	Endothelial_cells
CRK	0	40741808998022	0.526	0.497	0	Endothelial_cells
GIT1	0	332304285116911	0.392	0.293	0	Endothelial_cells
SLK	0	384180734996863	0.581	0.558	0	Endothelial_cells
MIS18BP1	0	354858483820551	0.485	0.384	0	Endothelial_cells
ZDHHC20	0	34146314546686	0.414	0.319	0	Endothelial_cells
SH3GLB1	0	349096269168262	0.644	0.663	0	Endothelial_cells
FGD5-AS1	0	350341871109747	0.539	0.483	0	Endothelial_cells
MIDN	0	540329394880101	0.596	0.609	0	Endothelial_cells
SBNO2	0	285585425195306	0.321	0.208	0	Endothelial_cells
RHOC	0	394571914640673	0.719	0.705	0	Endothelial_cells
GLS	0	367916315484688	0.578	0.556	0	Endothelial_cells
DUSP6	0	360704460348038	0.068	0.567	0	Endothelial_cells
SEC11A	0	288349956934456	0.734	0.772	0	Endothelial_cells
ARHGEF12	0	388747767541271	0.556	0.526	0	Endothelial_cells
ERF	0	355135625481072	0.401	0.296	0	Endothelial_cells
CTNNA1	0	330667758931808	0.662	0.658	0	Endothelial_cells
EIF4B	0	300053813180058	0.752	0.764	0	Endothelial_cells
CIRBP	0	274538025614863	0.766	0.794	0	Endothelial_cells
PML	0	35527958594039	0.386	0.286	0	Endothelial_cells
EVA1C	0	260723922924324	0.029	0.177	0	Endothelial_cells
SYF2	0	34574073575649	0.654	0.669	0	Endothelial_cells
NORAD	0	29356708697911	0.696	0.701	0	Endothelial_cells
ARF1	0	26028853381941	0.755	0.079	0	Endothelial_cells
STC1	0	970060872639084	0.371	0.259	0	Endothelial_cells
KAT6A	0	429777694202792	0.472	0.411	0	Endothelial_cells
IKBKB	0	400228587971241	0.362	0.264	0	Endothelial_cells
TAPBP	0	397465806408822	0.585	0.572	0	Endothelial_cells
ANKRD12	0	337894018619493	0.671	0.693	0	Endothelial_cells
TMEM30A	0	376827914282634	0.561	0.529	0	Endothelial_cells
VAMP3	0	376631976050797	0.542	0.517	0	Endothelial_cells
ELF1	0	409673463881102	0.569	0.571	0	Endothelial_cells
CYTOR	0	306069272838555	0.495	0.388	0	Endothelial_cells
CD46	0	386741338838478	0.608	0.592	0	Endothelial_cells
PER1	0	288741657140247	0.374	0.254	0	Endothelial_cells
NUCB2	0	333881385887618	0.542	0.494	0	Endothelial_cells
CNKSR3	0	694426790015674	0.033	0.233	0	Endothelial_cells
PPP2R2A	0	376444247818805	0.595	0.578	0	Endothelial_cells
MPRIP	0	337238633766449	0.474	0.407	0	Endothelial_cells
CHST15	0	348288451677265	0.027	0.166	0	Endothelial_cells
SLC25A37	0	476363639146225	0.514	0.048	0	Endothelial_cells
ERICH1	0	391314520541033	0.469	0.041	0	Endothelial_cells
NUMB	0	316328540379607	0.451	0.382	0	Endothelial_cells
TSPAN13	0	443767058890402	0.435	0.371	0	Endothelial_cells
RAP1A	0	323241295168585	0.562	0.056	0	Endothelial_cells
PTBP2	0	274093279022994	0.281	0.172	0	Endothelial_cells
SLC38A2	0	451682037984497	0.726	0.789	0	Endothelial_cells
PPP1R13B	0	27248714246986	0.309	0.208	0	Endothelial_cells
KLF4	0	728488332503664	0.574	0.573	0	Endothelial_cells
YPEL3	0	369193461246531	0.538	0.005	0	Endothelial_cells
RYBP	0	394686620163224	0.458	0.398	0	Endothelial_cells
PLXDC2	0	296282571557296	0.479	0.388	0	Endothelial_cells
PPP3R1	0	295996761121203	0.004	0.311	0	Endothelial_cells
PCGF2	0	286538574662497	0.409	0.325	0	Endothelial_cells
AAED1	0	296475842411825	0.405	0.003	0	Endothelial_cells
UHRF2	0	298989338782967	0.362	0.265	0	Endothelial_cells
MAML2	0	275660191758232	0.466	0.382	0	Endothelial_cells
CDH13	0	332862931146233	0.269	0.017	0	Endothelial_cells
SOX4	0	478299488442128	0.698	0.726	0	Endothelial_cells
PPP1R10	0	303559669709513	0.584	0.552	0	Endothelial_cells
SOCS3	0	558549385255211	0.584	0.586	0	Endothelial_cells
CRBN	0	385579183946945	0.048	0.431	0	Endothelial_cells
PLEKHA1	0	407350909337204	0.501	0.468	0	Endothelial_cells
ARL6IP5	0	268816663516835	0.718	0.735	0	Endothelial_cells
PLEC	0	356501854137213	0.645	0.624	0	Endothelial_cells
SRGAP2B	0	266302229610631	0.311	0.209	0	Endothelial_cells
ERBIN	0	365580738280077	0.479	0.423	0	Endothelial_cells
YES1	0	409434416818617	0.499	0.477	0	Endothelial_cells
TAP2	0	265406461491635	0.305	0.205	0	Endothelial_cells
TRIM56	0	38368460025981	0.468	0.004	0	Endothelial_cells
JAG2	0	459172291397671	0.321	0.222	0	Endothelial_cells
ZFAND5	0	307585781999777	0.634	0.661	0	Endothelial_cells
DYRK1A	0	306130127078725	0.364	0.268	0	Endothelial_cells
CTNND1	0	301118703251849	0.592	0.571	0	Endothelial_cells
OAF	0	301936247867075	0.358	0.268	0	Endothelial_cells
RIMKLB	0	32895655660139	0.334	0.234	0	Endothelial_cells
ARHGAP18	0	326943288673718	0.375	0.286	0	Endothelial_cells
SYNGR2	0	366042830930896	0.055	0.504	0	Endothelial_cells
TSPAN9	0	292679402470188	0.392	0.303	0	Endothelial_cells
WAC	0	336967691079505	0.586	0.604	0	Endothelial_cells
ABLIM1	0	283498152068978	0.631	0.541	0	Endothelial_cells
NUFIP2	0	401015885164828	0.574	0.589	0	Endothelial_cells
IRF2BP2	0	345383087449475	0.629	0.648	0	Endothelial_cells
CTDSP2	0	29444634087982	0.446	0.379	0	Endothelial_cells
TMEM219	0	325927760419508	0.624	0.656	0	Endothelial_cells
GPBP1	0	29657477970325	0.625	0.654	0	Endothelial_cells
BCAP29	0	347659412059586	0.057	0.057	0	Endothelial_cells
PRKD2	0	262810693170388	0.028	0.188	0	Endothelial_cells
BCR	0	305920454336749	0.426	0.369	0	Endothelial_cells
CDC42BPA	0	360582781695247	0.419	0.334	0	Endothelial_cells
LAP3	0	39052956698667	0.495	0.466	0	Endothelial_cells
RHOB	0	53926573877654	0.592	0.608	0	Endothelial_cells
ZBTB7A	0	403213124958914	0.565	0.581	0	Endothelial_cells
ARID1B	0	370158366664431	0.576	0.584	0	Endothelial_cells
SELENOW	0	259698983924076	0.831	0.855	0	Endothelial_cells
TAP1	0	311586439290353	0.362	0.276	0	Endothelial_cells
TTC19	0	349452806956719	0.479	0.438	0	Endothelial_cells
NUMA1	0	317673569204127	0.005	0.454	0	Endothelial_cells
DNAJA1	0	352619904750443	0.741	0.081	1	Endothelial_cells
CHSY1	0	296837724837261	0.037	0.277	1	Endothelial_cells
DGKE	0	258304816124062	0.269	0.176	1	Endothelial_cells
ZC3HAV1	0	29260006491274	0.468	0.418	1	Endothelial_cells
EVL	0	382020181889195	0.438	0.367	1	Endothelial_cells
FGD6	0	346741949951047	0.351	0.271	0	Endothelial_cells
PLK2	0	425926680293825	0.526	0.482	1	Endothelial_cells
NCKAP1	0	346945073949167	0.555	0.564	1	Endothelial_cells
ADD1	0	332898951394206	0.538	0.515	1	Endothelial_cells
DDX3Y	0	286605034581923	0.279	0.181	0	Endothelial_cells
KMT2A	0	321682760036068	0.575	0.058	2	Endothelial_cells
SPAG9	0	385812540259507	0.605	0.632	2	Endothelial_cells
CALCOCO2	0	355711947127725	0.535	0.526	2	Endothelial_cells
TSPAN14	0	37937491468903	0.479	0.447	2	Endothelial_cells
TMBIM4	0	294562464300966	0.669	0.681	2	Endothelial_cells
SMURF2	0	319838111262428	0.382	0.306	3	Endothelial_cells
EMP2	0	300120711982407	0.712	0.691	4	Endothelial_cells
CALM1	0	260657510725034	0.911	0.935	5	Endothelial_cells
DPP8	0	318141033811219	0.392	0.323	5	Endothelial_cells
AP2B1	0	299217340720212	0.531	0.049	6	Endothelial_cells
PNP	0	587462530888073	0.464	0.446	7	Endothelial_cells
STARD7	0	31022521899323	0.049	0.461	12	Endothelial_cells
BCAR1	0	273227045768952	0.329	0.247	12	Endothelial_cells
NRP2	0	31841086161823	0.534	0.475	15	Endothelial_cells
ZMIZ1	0	342613279050464	0.411	0.356	22	Endothelial_cells
PLOD3	0	250636724917948	0.311	0.216	22	Endothelial_cells
RSU1	0	334047640169166	0.506	0.482	2	Endothelial_cells
MLXIP	0	345401106129467	0.365	0.299	25	Endothelial_cells
HERC2	0	4174968073759	0.448	0.404	35	Endothelial_cells
ATL3	0	316130147055878	0.501	0.478	35	Endothelial_cells
PROCR	0	296702855065782	0.385	0.031	38	Endothelial_cells
ASXL1	0	347128822374358	0.459	0.426	41	Endothelial_cells
PHKB	0	340675282460821	0.452	0.041	57	Endothelial_cells
KIAA1551	0	307242389306561	0.474	0.427	6	Endothelial_cells
RCN1	0	274248163235117	0.549	0.513	64	Endothelial_cells
PCF11	0	377591419716326	0.478	0.453	71	Endothelial_cells
ATXN3	0	354849590756901	0.439	0.392	8	Endothelial_cells
TCF7L1	0	305910116456603	0.401	0.341	95	Endothelial_cells
MKNK2	0	295533149218392	0.542	0.052	104	Endothelial_cells
TMEM123	0	298389518066223	0.063	0.655	137	Endothelial_cells
VAMP2	0	267733911289902	0.572	0.579	169	Endothelial_cells
ATN1	0	343457447813522	0.461	0.421	171	Endothelial_cells
SNAP23	0	342818066566071	0.441	0.395	198	Endothelial_cells
PPP2R5A	0	31485342994654	0.422	0.375	424	Endothelial_cells
ASH1L	0	319182398894679	0.576	0.596	471	Endothelial_cells
TMEM184B	0	284810665704712	0.346	0.268	564	Endothelial_cells
AGRN	0	42843549578047	0.465	0.425	682	Endothelial_cells
FGFR1OP2	0	283897839811271	0.511	0.506	1146	Endothelial_cells
LYSMD2	0	266998164020529	0.375	0.309	1299	Endothelial_cells
LRRC1	0	277545361710011	0.309	0.236	1537	Endothelial_cells
PRKAR1A	0	286933793486546	0.634	0.685	2023	Endothelial_cells
TM9SF3	0	308487717169301	0.625	0.657	2188	Endothelial_cells
ZNF280D	0	266226372424487	0.039	0.322	2238	Endothelial_cells
SECISBP2L	0	259188556202574	0.004	0.335	2255	Endothelial_cells
BCL2L11	0	265437954254849	0.306	0.225	2708	Endothelial_cells
KIAA1671	0	253197900678952	0.345	0.278	3567	Endothelial_cells
SLC3A2	0	26256908150286	0.691	0.707	4577	Endothelial_cells
TMEM245	0	323865922797393	0.428	0.385	5136	Endothelial_cells
SAV1	0	33526334891627	0.451	0.419	5626	Endothelial_cells
PRRC2B	0	33775622270351	0.514	0.511	688	Endothelial_cells
ZNFX1	0	256136410929435	0.282	0.002	7060	Endothelial_cells
GATAD2B	0	255780688070586	0.376	0.313	9804	Endothelial_cells
PDCL	0	252199137707403	0.408	0.356	12505	Endothelial_cells
FUS	0	27181038402595	0.745	0.804	16537	Endothelial_cells
EVA1B	0	297117079872943	0.488	0.418	2049	Endothelial_cells
ITPRIP	1	336367415651116	0.301	0.231	27323	Endothelial_cells
TPST2	1	282512570131837	0.349	0.291	39047	Endothelial_cells
STXBP1	1	275636584966035	0.037	0.317	43827	Endothelial_cells
CHD1	2	331602805196537	0.478	0.465	53586	Endothelial_cells
SCARB2	2	328749702214737	0.572	0.596	56379	Endothelial_cells
WWC3	2	256074644307983	0.301	0.228	68403	Endothelial_cells
SOCS5	2	26414705394008	0.298	0.224	81243	Endothelial_cells
UBALD2	3	289446646156021	0.471	0.444	86415	Endothelial_cells
TAOK1	3	309621821123092	0.514	0.509	92931	Endothelial_cells
OAZ2	5	293833145065486	0.519	0.528	152049	Endothelial_cells
OXR1	5	290259939017885	0.424	0.379	170917	Endothelial_cells
SPCS3	6	28690177831857	0.575	0.588	201581	Endothelial_cells
SEPT10	7	32833926648097	0.518	0.531	22815	Endothelial_cells
PRKAA1	7	251826066019586	0.368	0.306	24833	Endothelial_cells
TCF12	8	260535314737714	0.441	0.039	281060	Endothelial_cells
MYO9A	9	330631031626886	0.391	0.034	303996	Endothelial_cells
GAS2L1	10	321016785402986	0.389	0.345	328549	Endothelial_cells
MYO6	10	324633187011523	0.476	0.466	344746	Endothelial_cells
SSH1	1	278128340431301	0.314	0.254	367971	Endothelial_cells
DNAJC10	14	268472831564465	0.455	0.422	475478	Endothelial_cells
TBCD	16	297650920851495	0.334	0.281	521349	Endothelial_cells
MAP3K1	17	264815127169433	0.286	0.217	558635	Endothelial_cells
ANO6	18	270077928226329	0.381	0.323	591794	Endothelial_cells
DIAPH2	2	303114960460306	0.355	0.297	634150	Endothelial_cells
MAP3K8	19	32252257617458	0.364	0.305	647939	Endothelial_cells
SETX	27	289681109503122	0.485	0.468	890157	Endothelial_cells
GCC2	37	317133207374682	0.509	0.505	1243620	Endothelial_cells
RSF1	43	301078405747665	0.562	0.592	145413	Endothelial_cells
MED13	43	334672549306236	0.456	0.434	1456446	Endothelial_cells
VAT1	46	320461040915502	0.451	0.433	1531776	Endothelial_cells
CDC42BPB	0	347668188435991	0.442	0.423	2017777	Endothelial_cells
BRD2	63	335509605279424	0.062	0.703	2106990	Endothelial_cells
FAR1	71	276888679981752	0.042	0.382	2375087	Endothelial_cells
IFRD1	76	369398635269741	0.472	0.453	2549565	Endothelial_cells
AHCTF1	9	330406777333137	0.444	0.435	3106324	Endothelial_cells
KIAA1109	101	276078624255915	0.043	0.388	3372233	Endothelial_cells
FAM3C	132	276791075752194	0.532	0.546	4425402	Endothelial_cells
ITGA2	149	313106879046376	0.416	0.383	5005222	Endothelial_cells
TLE3	158	269163829435863	0.338	0.028	528975	Endothelial_cells
CTDSP1	160	283845250517888	0.388	0.337	5370114	Endothelial_cells
ARIH1	179	32660623459179	0.485	0.487	5998092	Endothelial_cells
POLK	18	323086471090997	0.376	0.329	6044590	Endothelial_cells
SLC26A2	208	270526111419618	0.258	0.186	6974572	Endothelial_cells
NECAP2	209	283757138751124	0.404	0.373	699451	Endothelial_cells
MOB2	244	312767598925754	0.432	0.403	819803	Endothelial_cells
PTPRE	261	369636979163252	0.004	0.362	8738270	Endothelial_cells
RNF13	312	299115157671279	0.494	0.502	10447538	Endothelial_cells
PIK3CA	330	264819570793146	0.316	0.251	11070613	Endothelial_cells
COL4A3BP	336	329652201980219	0.458	0.452	11283769	Endothelial_cells
PDCD4	407	36252547321778	0.595	0.622	13655546	Endothelial_cells
LPCAT4	610	279196486159548	0.276	0.215	20474828	Endothelial_cells
FAM129B	968	254636776028474	0.482	0.473	32455484	Endothelial_cells
ATF2	1330	273442078999403	0.376	0.327	44622017	Endothelial_cells
VSIR	1626	306990959120637	0.275	0.205	5452837	Endothelial_cells
GPBP1L1	1682	28077213312844	0.444	0.428	56400944	Endothelial_cells
TMEM43	170	297858928651314	0.442	0.415	56857664	Endothelial_cells
DELE1	2145	255376371933286	0.306	0.252	71954911	Endothelial_cells
KLF10	2213	440606879604612	0.509	0.526	7421343	Endothelial_cells
CCNY	2290	290432214292697	0.449	0.445	76813865	Endothelial_cells
YWHAH	235	294416326718501	0.059	0.642	78955871	Endothelial_cells
TRA2B	2723	270826415504724	0.615	0.652	91316454	Endothelial_cells
HNRNPU	2817	278341180709397	0.795	0.823	94464949	Endothelial_cells
TRIM44	4404	311025631666304	0.492	0.005	147706716	Endothelial_cells
SCML1	4420	272626372162286	0.322	0.272	148223305	Endothelial_cells
TRIP12	461	329417010213011	0.495	0.512	154556632	Endothelial_cells
ARHGEF7	4785	274463334319129	0.356	0.301	160483956	Endothelial_cells
KIAA2026	4942	264432098714322	0.421	0.395	165736198	Endothelial_cells
KANSL1	638	255245904940676	0.518	0.534	213936308	Endothelial_cells
ADIPOR2	7851	291446745126173	0.378	0.353	263320953	Endothelial_cells
PDLIM1	16572	25548423606348	0.648	0.681	555782814	Endothelial_cells
CCNL2	17144	319793398821747	0.454	0.448	574966248	Endothelial_cells
PDLIM5	18289	274271378194472	0.551	0.583	613379586	Endothelial_cells
PRPF4B	23744	304140003049479	0.578	0.609	796320139	Endothelial_cells
TRIM8	26241	30455373641809	0.449	0.442	880057103	Endothelial_cells
IRF1	27313	271291336790073	0.434	0.392	916022670	Endothelial_cells
RC3H1	29562	269662112779155	0.041	0.386	99145046	Endothelial_cells
RAB21	30909	266769060177988	0.482	0.509	1036615977	Endothelial_cells
ITSN2	52192	269519198498251	0.384	0.364	1750412566	Endothelial_cells
RAB6A	53306	270031387614935	0.478	0.488	1787777835	Endothelial_cells
PPP1R15A	54396	419427460458621	0.605	0.071	1824330369	Endothelial_cells
MIR4435-2HG	57471	283663471393933	0.364	0.313	1927476262	Endothelial_cells
MED13L	58000	265914044569398	0.044	0.434	1945218071	Endothelial_cells
CTBP2	72746	272464117075195	0.496	0.524	2439741650	Endothelial_cells
ESYT2	75738	258973137698114	0.384	0.346	2540110997	Endothelial_cells
TNFRSF10B	78254	351021294498683	0.036	0.337	2624474167	Endothelial_cells
BHLHE40	83676	514929265828176	0.511	0.564	2806322844	Endothelial_cells
TBC1D5	94441	2503480284533	0.412	0.391	3167374704	Endothelial_cells
GALNT18	107342	328135569802846	0.035	0.322	3600028278	Endothelial_cells
ATP1A1	123755	310575410357372	0.688	0.714	4150509216	Endothelial_cells
ADAR	177528	29507849909511	0.005	0.522	5953928594	Endothelial_cells
BCL3	187736	317451448158059	0.364	0.337	6296291128	Endothelial_cells
TROVE2	343063	279801987170959	0.051	0.548	115056629173516	Endothelial_cells
BAG3	367500	428669269796487	0.451	0.485	123252135395439	Endothelial_cells
PKN2	41870	27070399153593	0.514	0.538	140422151433101	Endothelial_cells
FTX	435863	346578145901866	0.458	0.456	146179679256925	Endothelial_cells
LRRC8A	454970	283123130780572	0.428	0.423	152587871008565	Endothelial_cells
ATP2B1	63279	253260389472242	0.561	0.575	212226696177707	Endothelial_cells
ACTN1	695665	262967937016888	0.614	0.659	233312272754678	Endothelial_cells
TBL1XR1	72619	256212213340924	0.536	0.571	243550660210629	Endothelial_cells
UFC1	763630	269088881126184	0.595	0.657	256106251910774	Endothelial_cells
ABHD17A	1333209	277337316381964	0.548	0.604	447131705300295	Endothelial_cells
GNG12	1767804	266171058381662	0.054	0.604	592885952526165	Endothelial_cells
PAM	1945961	263053518233712	0.414	0.397	652636465515609	Endothelial_cells
VPS51	2147594	266321111664306	0.448	0.464	720259909637796	Endothelial_cells
TULP4	215512	256463457148199	0.381	0.361	722784727538832	Endothelial_cells
SMG1	2281457	267465732161272	0.459	0.471	765154898015395	Endothelial_cells
MARF1	2415387	28331937604486	0.309	0.027	810072511125409	Endothelial_cells
ADM	3883223	339412424306827	0.331	0.293	130235535291469	Endothelial_cells
TM9SF2	4460914	262306147362667	0.519	0.562	149610136711414	Endothelial_cells
CEP170	5986282	255869454611234	0.386	0.365	200767924512541	Endothelial_cells
SOD2	6243754	326486881059127	0.498	0.523	209403020378718	Endothelial_cells
TNFRSF1A	6562508	285180349618237	0.575	0.639	220093378199497	Endothelial_cells
HES1	7097888	592445012041896	0.621	0.665	238048953842228	Endothelial_cells
ZNF267	7103291	301904445642418	0.286	0.246	238230183007241	Endothelial_cells
ZNF800	7307737	25375732241901	0.379	0.365	245086894160693	Endothelial_cells
NUDT3	8715814	313046082714043	0.409	0.407	292310975609206	Endothelial_cells
SHOC2	9046145	250371632830087	0.439	0.444	303389613311208	Endothelial_cells
PRDM1	13121029	252679128097761	0.344	0.305	44005306119463	Endothelial_cells
TANC1	14608099	297007091063564	0.375	0.364	489926409192277	Endothelial_cells
REL	21686214	268100729413893	0.459	0.484	727312258294303	Endothelial_cells
IVNS1ABP	23586090	317183711185094	0.414	0.417	791030292805627	Endothelial_cells
LRP6	33135158	28301819969348	0.032	0.293	111128693378511	Endothelial_cells
SPEN	3368979	255552148770964	0.462	0.496	11298881673033	Endothelial_cells
TSC22D2	37167893	268084391844729	0.362	0.342	124653680091033	Endothelial_cells
MDM4	55799531	276009118263905	0.446	0.046	187140466919221	Endothelial_cells
ZBTB44	81972501	275932005926371	0.389	0.391	274919372782855	Endothelial_cells
HPCAL1	131185946	260532814270458	0.378	0.364	439971424503115	Endothelial_cells
PPP1R15B	131924875	284533897032532	0.365	0.357	442449645698873	Endothelial_cells
POGZ	142390803	257765461264485	0.399	0.403	47755027464804	Endothelial_cells
NSUN6	195267735	27629644318351	0.322	0.296	654888930954832	Endothelial_cells
BMP2K	21224301	281639555874749	0.349	0.341	711820594651824	Endothelial_cells
ARL5B	213007178	272581549577788	0.335	0.032	7143834719958	Endothelial_cells
NBR1	338117607	254244024036108	0.405	0.415	113397883027691	Endothelial_cells
BRWD1	405181763	282799816720746	0.042	0.442	135889859611308	Endothelial_cells
BAZ1A	431928582	352328455587585	0.491	0.555	14486020790957	Endothelial_cells
RBM5	505292376	28525878956795	0.441	0.462	169464956938201	Endothelial_cells
TRIB1	846758798	25371460453662	0.284	0.259	283985965744186	Endothelial_cells
KDM6B	885245724	400736635723333	0.388	0.402	296893710812189	Endothelial_cells
FAM89A	121834435	307720852709007	0.328	0.326	40860832740142	Endothelial_cells
ZFP36	131733494	344930800771084	0.665	0.796	441807791943038	Endothelial_cells
SIN3B	1429964399	289619018353678	0.318	0.307	479581460213183	Endothelial_cells
UGCG	1798163815	331605257139935	0.412	0.435	60306818013423	Endothelial_cells
MAFB	3872405892	494623493730791	0.506	0.577	1	Endothelial_cells
TMEM259	5321822143	250648307738316	0.481	0.525	1	Endothelial_cells
C21orf91	7656706419	26065774094404	0.349	0.353	1	Endothelial_cells
UBN2	9477134785	250365199811627	0.311	0.298	1	Endothelial_cells
BTBD7	167884300245089	263704167618672	0.422	0.465	1	Endothelial_cells
MKLN1	216931965449918	264037073172905	0.412	0.443	1	Endothelial_cells
MYO10	284783679376924	366399883191928	0.389	0.419	1	Endothelial_cells
XIST	113041500235545	440357782644563	0.352	0.554	1	Endothelial_cells
C16orf72	155660788682303	274564806049101	0.432	0.492	1	Endothelial_cells
RBBP6	254665003865821	264199114914851	0.479	0.565	1	Endothelial_cells
KCNQ1OT1	526981625751895	350133611176117	0.378	0.397	1	Endothelial_cells
CXCR4	0	334586557402225	0.083	0.063	0	NK_and_T_cells
CCL4	0	331990767358232	0.425	0.018	0	NK_and_T_cells
SRGN	0	270068140798904	0.822	0.106	0	NK_and_T_cells
CCL5	0	259263151642901	0.629	0.009	0	NK_and_T_cells
ZFP36L21	0	250313426578326	0.896	0.712	0	NK_and_T_cells
PTPRC	0	245368555584171	0.871	0.022	0	NK_and_T_cells
CD52	0	243226294921536	0.793	0.034	0	NK_and_T_cells
CD69	0	239415188445289	0.662	0.009	0	NK_and_T_cells
CD2	0	23055098907135	0.775	0.009	0	NK_and_T_cells
IL7R	0	226759627002481	0.566	0.001	0	NK_and_T_cells
IL321	0	216137069214752	0.755	0.112	0	NK_and_T_cells
TSC22D31	0	213480392215798	0.784	0.386	0	NK_and_T_cells
KLRB1	0	211772607174596	0.502	0.002	0	NK_and_T_cells
BTG11	0	203910107893645	0.917	0.802	0	NK_and_T_cells
IFNG	0	196990115219852	0.281	0.001	0	NK_and_T_cells
GPR183	0	196854447718636	0.006	0.023	0	NK_and_T_cells
GZMA	0	195035096155721	0.602	0.002	0	NK_and_T_cells
TRBC2	0	182875876290727	0.579	0.004	0	NK_and_T_cells
STK17B	0	180319351078417	0.706	0.293	0	NK_and_T_cells
TNF	0	178397289045303	0.391	0.065	0	NK_and_T_cells
GZMK	0	175564021102821	0.362	0.001	0	NK_and_T_cells
RUNX3	0	174956811698465	0.609	0.067	0	NK_and_T_cells
CD3D	0	173623218090445	0.637	0.003	0	NK_and_T_cells
CYTIP	0	172566829851197	0.603	0.014	0	NK_and_T_cells
ARHGDIB1	0	171727843612427	0.072	0.251	0	NK_and_T_cells
HCST	0	170922619675362	0.648	0.034	0	NK_and_T_cells
TRBC1	0	170442966861013	0.451	0.002	0	NK_and_T_cells
CD48	0	170348177963506	0.664	0.016	0	NK_and_T_cells
TRAC	0	168425232194305	0.608	0.168	0	NK_and_T_cells
RGS1	0	166028373774912	0.437	0.018	0	NK_and_T_cells
HLA-B1	0	16413858134056	0.938	0.635	0	NK_and_T_cells
CD3E	0	159367810658958	0.615	0.003	0	NK_and_T_cells
B2M1	0	158141727359937	0.993	0.094	0	NK_and_T_cells
SAMSN1	0	152499178884072	0.504	0.001	0	NK_and_T_cells
CD3G	0	149819104243056	0.531	0.003	0	NK_and_T_cells
NKG7	0	146950916112826	0.316	0.001	0	NK_and_T_cells
RHOH	0	145305532771354	0.507	0.001	0	NK_and_T_cells
CORO1A	0	14281249405434	0.582	0.054	0	NK_and_T_cells
LCP1	0	14228570922255	0.532	0.021	0	NK_and_T_cells
CD37	0	136273205610239	0.579	0.027	0	NK_and_T_cells
LAPTM51	0	135715058080448	0.577	0.038	0	NK_and_T_cells
MALAT11	0	134551313780135	0.995	0.989	0	NK_and_T_cells
FYB1	0	134107934287498	0.453	0.016	0	NK_and_T_cells
CST7	0	130810972741791	0.419	0.003	0	NK_and_T_cells
ACAP1	0	129414234561815	0.499	0.061	0	NK_and_T_cells
IKZF1	0	119785505284527	0.437	0.001	0	NK_and_T_cells
SPOCK2	0	119116230647848	0.409	0.005	0	NK_and_T_cells
PTPN22	0	117487119343593	0.406	0.012	0	NK_and_T_cells
CD53	0	11738058604435	0.456	0.016	0	NK_and_T_cells
GPR65	0	115411978210459	0.391	0.011	0	NK_and_T_cells
AC243960.1	0	114655137057193	0.343	0.005	0	NK_and_T_cells
TAGAP	0	112991089494269	0.408	0.014	0	NK_and_T_cells
SLA	0	112790636537498	0.349	0.009	0	NK_and_T_cells
CTSW	0	108967454546195	0.344	0.003	0	NK_and_T_cells
CD40LG	0	108610019456619	0.298	0.001	0	NK_and_T_cells
CD7	0	105904737325215	0.321	0.006	0	NK_and_T_cells
IL2RG	0	100975065576202	0.394	0.009	0	NK_and_T_cells
CD96	0	998435024958726	0.034	0.021	0	NK_and_T_cells
TNFRSF1B1	0	981133688697023	0.346	0.035	0	NK_and_T_cells
GZMM	0	980403669717257	0.358	0.002	0	NK_and_T_cells
AC004687.1	0	973746885314137	0.326	0.012	0	NK_and_T_cells
ICOS	0	969307558076063	0.286	0.001	0	NK_and_T_cells
IKZF3	0	962565363579306	0.297	0.004	0	NK_and_T_cells
EVI2B	0	949848828030472	0.339	0.014	0	NK_and_T_cells
LCK	0	945222449187561	0.366	0.003	0	NK_and_T_cells
ALOX5AP	0	926278242854053	0.321	0.022	0	NK_and_T_cells
SYTL3	0	876738036590791	0.286	0.019	0	NK_and_T_cells
LAT	0	873431758513359	0.031	0.032	0	NK_and_T_cells
LSP1	0	836842589091919	0.336	0.035	0	NK_and_T_cells
SLAMF1	0	795514933011456	0.265	0.001	0	NK_and_T_cells
ITGB2	0	787929101508548	0.028	0.002	0	NK_and_T_cells
CD247	0	780077304948043	0.273	0.002	0	NK_and_T_cells
STAT4	0	769984266351541	0.263	0.013	0	NK_and_T_cells
DOK2	0	731928992423119	0.252	0.001	0	NK_and_T_cells
APBB1IP	0	702316948246115	0.262	0.023	0	NK_and_T_cells
RGCC1	0	225127891180156	0.666	0.257	0	NK_and_T_cells
TMSB4X1	0	103815124075512	0.971	0.986	0	NK_and_T_cells
DUSP2	0	229546267620862	0.684	0.299	0	NK_and_T_cells
STK4	0	188556418823515	0.743	0.419	0	NK_and_T_cells
JUND	0	160957806226675	0.889	0.844	0	NK_and_T_cells
GIMAP71	0	862024853982397	0.286	0.036	0	NK_and_T_cells
CLEC2D	0	134376867854306	0.434	0.101	0	NK_and_T_cells
HLA-C1	0	132207762647815	0.891	0.804	0	NK_and_T_cells
LTB	0	105752645667468	0.411	0.083	0	NK_and_T_cells
HLA-A1	0	125414064153066	0.897	0.822	0	NK_and_T_cells
ETS11	0	125203848146694	0.558	0.181	0	NK_and_T_cells
RPS27	0	724397216536214	0.949	0.099	0	NK_and_T_cells
SRSF7	0	139675806603152	0.846	0.801	0	NK_and_T_cells
RPS29	0	75299009429262	0.941	0.968	0	NK_and_T_cells
CLEC2B1	0	148364001847659	0.475	0.141	0	NK_and_T_cells
GPSM3	0	828435147915482	0.331	0.065	0	NK_and_T_cells
ADGRE5	0	102282152084631	0.403	0.105	0	NK_and_T_cells
BCL2	0	11140744197072	0.386	0.096	0	NK_and_T_cells
MYADM	0	114505011109546	0.548	0.208	0	NK_and_T_cells
BIRC3	0	125627004040271	0.368	0.097	0	NK_and_T_cells
ID2	0	14572906530472	0.629	0.308	0	NK_and_T_cells
PTGER4	0	126353517164762	0.047	0.169	0	NK_and_T_cells
CALM11	0	863961116645759	0.888	0.936	0	NK_and_T_cells
DDX51	0	831314909836597	0.009	0.906	0	NK_and_T_cells
GMFG1	0	880174410199803	0.407	0.122	0	NK_and_T_cells
ZFP361	0	128701026499391	0.817	0.079	0	NK_and_T_cells
H3F3B	0	10627018770186	0.091	0.965	0	NK_and_T_cells
HLA-E1	0	101448079226233	0.793	0.747	0	NK_and_T_cells
MT-ND21	0	840798755359654	0.975	0.891	0	NK_and_T_cells
TNFAIP3	0	162834684615232	0.592	0.315	0	NK_and_T_cells
ICAM3	0	863878265692164	0.351	0.101	0	NK_and_T_cells
PNRC1	0	9793512371832	0.081	0.802	0	NK_and_T_cells
ZNF331	0	143370822093816	0.493	0.207	0	NK_and_T_cells
ARL4C	0	14908261058472	0.641	0.443	0	NK_and_T_cells
RPL41	0	415174258641095	0.976	0.997	0	NK_and_T_cells
UBC1	0	100482215504965	0.902	0.954	0	NK_and_T_cells
KLF61	0	148951132175098	0.754	0.716	0	NK_and_T_cells
TENT5C	0	937629769595682	0.334	0.097	0	NK_and_T_cells
FAU1	0	532574361643429	0.913	0.967	0	NK_and_T_cells
CD44	0	108233704517686	0.741	0.651	0	NK_and_T_cells
CREM	0	203686087023307	0.597	0.379	0	NK_and_T_cells
APOBEC3G	0	919189171081007	0.296	0.077	0	NK_and_T_cells
RAC2	0	111259450503076	0.441	0.179	0	NK_and_T_cells
RPL301	0	499584064126726	0.931	0.985	0	NK_and_T_cells
S100A4	0	988597615065522	0.802	0.669	0	NK_and_T_cells
SLC2A31	0	126954578754974	0.061	0.362	0	NK_and_T_cells
PPP2R5C	0	137990440138029	0.636	0.516	0	NK_and_T_cells
FMNL1	0	683059833227561	0.253	0.065	0	NK_and_T_cells
RBM391	0	859544733206132	0.773	0.815	0	NK_and_T_cells
SERPINB9	0	870336935769239	0.323	0.104	0	NK_and_T_cells
GNG2	0	869758114676083	0.337	0.113	0	NK_and_T_cells
TGFB1	0	132927139946884	0.626	0.496	0	NK_and_T_cells
RPL28	0	410622179132047	0.961	0.991	0	NK_and_T_cells
ISG20	0	111457832992632	0.384	0.152	0	NK_and_T_cells
PDE4B	0	116369247414264	0.467	0.232	0	NK_and_T_cells
RPL101	0	398260473268161	0.945	0.994	0	NK_and_T_cells
ITM2A1	0	107009885140405	0.393	0.158	0	NK_and_T_cells
RHOF	0	677443368121551	0.261	0.072	0	NK_and_T_cells
RSRP11	0	12299817343097	0.682	0.636	0	NK_and_T_cells
JUNB	0	110934783774997	0.835	0.884	0	NK_and_T_cells
EIF1	0	579240195269451	0.925	0.975	0	NK_and_T_cells
SARAF	0	108620867152111	0.707	0.763	0	NK_and_T_cells
PLIN21	0	957058279743706	0.322	0.111	0	NK_and_T_cells
LBH	0	816322117828094	0.481	0.224	0	NK_and_T_cells
VIM1	0	361532802342674	0.917	0.567	0	NK_and_T_cells
TSPYL2	0	127406322376523	0.467	0.254	0	NK_and_T_cells
RBM38	0	897531706715047	0.344	0.139	0	NK_and_T_cells
HSP90AA1	0	105273160433837	0.893	0.955	0	NK_and_T_cells
DNAJA11	0	137130210297409	0.726	0.812	0	NK_and_T_cells
MYBL1	0	86899544913755	0.257	0.081	0	NK_and_T_cells
FXYD51	0	107907269727798	0.617	0.537	0	NK_and_T_cells
HSPA8	0	816833630727411	0.806	0.903	0	NK_and_T_cells
RPS15A	0	357950680266969	0.937	0.984	0	NK_and_T_cells
SOCS1	0	114718444714201	0.044	0.247	0	NK_and_T_cells
MCL1	0	10508263426261	0.683	0.723	0	NK_and_T_cells
RPS21	0	389148203982423	0.913	0.097	0	NK_and_T_cells
CNOT6L1	0	127401006049039	0.533	0.401	0	NK_and_T_cells
AC058791.1	0	100298741772445	0.386	0.019	0	NK_and_T_cells
BRD21	0	118592457681319	0.668	0.701	0	NK_and_T_cells
GYPC1	0	665264386487903	0.323	0.131	0	NK_and_T_cells
DDX3X1	0	103806669323021	0.701	0.769	0	NK_and_T_cells
MTRNR2L121	0	863332374806176	0.773	0.076	0	NK_and_T_cells
FYN1	0	103973665885574	0.434	0.025	0	NK_and_T_cells
EZR	0	149478187864243	0.649	0.667	0	NK_and_T_cells
PABPC1	0	621734203501374	0.082	0.897	0	NK_and_T_cells
TUBA4A	0	11065478324533	0.631	0.568	0	NK_and_T_cells
NR4A2	0	1310054510935	0.549	0.426	0	NK_and_T_cells
AMD1	0	10201348498552	0.653	0.688	0	NK_and_T_cells
PTMA1	0	544474246846907	0.951	0.979	0	NK_and_T_cells
DDIT41	0	118176312824695	0.672	0.695	0	NK_and_T_cells
MT-ND31	0	468974958555151	0.987	0.916	0	NK_and_T_cells
SRSF2	0	983045640166168	0.668	0.749	0	NK_and_T_cells
IFITM21	0	644676909148534	0.574	0.335	0	NK_and_T_cells
YPEL5	0	118815859417532	0.571	0.053	0	NK_and_T_cells
DDX24	0	941319366349177	0.666	0.769	0	NK_and_T_cells
LEPROTL1	0	124720684742798	0.549	0.499	0	NK_and_T_cells
REL1	0	133935586377111	0.546	0.048	0	NK_and_T_cells
SELENOK	0	114451102170412	0.639	0.741	0	NK_and_T_cells
POLR2J3.1	0	268523859918555	0.147	0.523	0	NK_and_T_cells
RGS2	0	976682137575367	0.341	0.171	0	NK_and_T_cells
ARF6	0	101271941235236	0.612	0.067	0	NK_and_T_cells
RORA	0	123842939639098	0.484	0.371	0	NK_and_T_cells
TXNIP1	0	881300741916754	0.713	0.749	0	NK_and_T_cells
CDC42SE2	0	101984029406238	0.471	0.358	0	NK_and_T_cells
PRDM11	0	109186030414443	0.442	0.301	0	NK_and_T_cells
RPS26	0	310214603707287	0.009	0.967	0	NK_and_T_cells
PARP8	0	797210012395652	0.304	0.153	0	NK_and_T_cells
CEMIP21	0	115627897323092	0.437	0.306	0	NK_and_T_cells
CYBA	0	70922425940424	0.684	0.755	0	NK_and_T_cells
AC245297.3	0	102417551392596	0.413	0.279	0	NK_and_T_cells
HLA-F1	0	75810428290969	0.349	0.019	0	NK_and_T_cells
FAM107B	0	110370331487874	0.489	0.004	0	NK_and_T_cells
IER2	0	84071527043353	0.757	0.806	0	NK_and_T_cells
CLK11	0	100292490016501	0.498	0.411	0	NK_and_T_cells
DNAJB1	0	153327566328529	0.653	0.713	0	NK_and_T_cells
FNBP1	0	10731315341254	0.472	0.379	0	NK_and_T_cells
CRIP1	0	514504524997558	0.285	0.128	0	NK_and_T_cells
CELF2	0	999671714710302	0.324	0.177	0	NK_and_T_cells
WIPF1	0	751667270972296	0.293	0.146	0	NK_and_T_cells
FUS1	0	805321933409022	0.692	0.806	0	NK_and_T_cells
HERPUD1	0	104421372294028	0.577	0.006	0	NK_and_T_cells
RPL39	0	263980371230717	0.927	0.984	0	NK_and_T_cells
MT-ND11	0	430630152649052	0.972	0.899	0	NK_and_T_cells
CYTOR1	0	117558654348941	0.485	0.388	0	NK_and_T_cells
CSRNP1	0	760351237431904	0.397	0.254	0	NK_and_T_cells
ZC3HAV11	0	109965658063744	0.486	0.417	0	NK_and_T_cells
SON1	0	599461419192443	0.709	0.826	0	NK_and_T_cells
TOB1	0	124257178755905	0.524	0.501	0	NK_and_T_cells
SKIL1	0	683405572776591	0.358	0.021	0	NK_and_T_cells
MDM41	0	330964303447886	0.015	0.473	0	NK_and_T_cells
GPBP11	0	869052067803315	0.059	0.656	0	NK_and_T_cells
OTUD6B-AS1	0	264747520932168	0.178	0.527	0	NK_and_T_cells
HNRNPH11	0	778304513747197	0.679	0.804	0	NK_and_T_cells
TPT1	0	290253625938274	0.953	0.996	0	NK_and_T_cells
GADD45B	0	58493680466639	0.606	0.489	0	NK_and_T_cells
HSPA1A	0	136549538008537	0.705	0.769	0	NK_and_T_cells
TTC14	0	304682526242537	0.145	0.452	0	NK_and_T_cells
GABARAPL1	0	872106200825296	0.381	0.262	0	NK_and_T_cells
UBB	0	558380381183369	0.796	0.926	0	NK_and_T_cells
HSP90AB1	0	662424912255038	0.083	0.957	0	NK_and_T_cells
UBE2S	0	879489638912285	0.624	0.691	0	NK_and_T_cells
UBALD21	0	915742576860668	0.481	0.444	0	NK_and_T_cells
RPL36A1	0	447120447887365	0.769	0.893	0	NK_and_T_cells
UPF2	0	271698958855805	0.176	0.492	0	NK_and_T_cells
HECA	0	801362785339609	0.356	0.247	0	NK_and_T_cells
PRPF38B	0	989744073751971	0.054	0.597	0	NK_and_T_cells
SETX1	0	255299594527363	0.174	0.481	0	NK_and_T_cells
RPS10	0	29887350745488	0.845	0.942	0	NK_and_T_cells
SLC5A3	0	256653229286558	0.166	0.463	0	NK_and_T_cells
KIAA15511	0	118253659415197	0.463	0.427	0	NK_and_T_cells
CDKN1B	0	882603488655544	0.415	0.335	0	NK_and_T_cells
ILF3-DT	0	251941449997372	0.012	0.372	0	NK_and_T_cells
PPP1R2	0	105204550802265	0.526	0.576	0	NK_and_T_cells
OGA	0	296730790755507	0.218	0.056	0	NK_and_T_cells
EIF4A21	0	672313744651302	0.646	0.789	0	NK_and_T_cells
TMEM2591	0	313336921521595	0.209	0.538	0	NK_and_T_cells
TRABD	0	253148822145583	0.161	0.444	0	NK_and_T_cells
ZNF644	0	265271356612948	0.216	0.547	0	NK_and_T_cells
MYL12A1	0	4045916249895	0.777	0.905	0	NK_and_T_cells
CDK12	0	254692586496612	0.196	0.506	0	NK_and_T_cells
ANKRD49	0	279686911851783	0.009	0.305	0	NK_and_T_cells
PSMA3-AS1	0	289095581399374	0.181	0.476	0	NK_and_T_cells
MAP1LC3B1	0	872638863092223	0.584	0.713	0	NK_and_T_cells
EMP3	0	635519453190186	0.556	0.529	0	NK_and_T_cells
PIP4K2A1	0	680137031885887	0.295	0.187	0	NK_and_T_cells
RBM6	0	26623357547034	0.209	0.526	0	NK_and_T_cells
GLS1	0	907397592704207	0.515	0.559	0	NK_and_T_cells
DGKA	0	305957232732078	0.112	0.337	0	NK_and_T_cells
CNOT2	0	27577567146628	0.214	0.531	0	NK_and_T_cells
ANKRD281	0	104897035045093	0.368	0.281	0	NK_and_T_cells
SEPT6	0	815384186251912	0.343	0.254	0	NK_and_T_cells
RAB8B	0	747650552233067	0.333	0.239	0	NK_and_T_cells
IDS	0	925083363530946	0.479	0.488	0	NK_and_T_cells
MSI2	0	269204833033549	0.152	0.401	0	NK_and_T_cells
DNAJB6	0	880614030070178	0.567	0.707	0	NK_and_T_cells
ASH1L1	0	276163004824688	0.263	0.061	0	NK_and_T_cells
RBMS11	0	29565432663104	0.238	0.559	0	NK_and_T_cells
YTHDC1	0	27351785265247	0.251	0.059	0	NK_and_T_cells
KMT2C	0	288016949209146	0.205	0.495	0	NK_and_T_cells
RBM33	0	293150444312137	0.147	0.387	0	NK_and_T_cells
HSPA5	0	637512508341034	0.625	0.778	0	NK_and_T_cells
OTULIN	0	250954708502785	0.139	0.037	0	NK_and_T_cells
KIAA20261	0	294322184703569	0.159	0.406	0	NK_and_T_cells
CSNK1G2	0	311758749455226	0.179	0.445	0	NK_and_T_cells
CHD2	0	918244706577939	0.471	0.495	0	NK_and_T_cells
GNPTAB	0	322880780875855	0.134	0.357	0	NK_and_T_cells
ZNF131	0	275933600225999	0.166	0.417	0	NK_and_T_cells
NFAT51	0	252851851014239	0.208	0.492	0	NK_and_T_cells
SRSF6	0	260427944234388	0.241	0.056	0	NK_and_T_cells
CCNH	0	955509101474141	0.441	0.434	0	NK_and_T_cells
ITSN21	0	253134140984741	0.146	0.374	0	NK_and_T_cells
ANKRD121	0	882262207385821	0.569	0.698	0	NK_and_T_cells
CWF19L2	0	271001013969905	0.125	0.333	0	NK_and_T_cells
SLC4A7	0	290566903691972	0.176	0.429	0	NK_and_T_cells
ARL6IP51	0	663562072464894	0.595	0.741	0	NK_and_T_cells
TC2N	0	718266620396943	0.268	0.179	0	NK_and_T_cells
CHD3	0	254401406700582	0.163	0.401	0	NK_and_T_cells
CRYBG1	0	986920050860233	0.041	0.384	0	NK_and_T_cells
GLIPR1	0	787209458708612	0.367	0.301	0	NK_and_T_cells
PTPN2	0	262896796695577	0.215	0.005	0	NK_and_T_cells
LYST1	0	278851731019567	0.119	0.316	0	NK_and_T_cells
NFKBIA1	0	759010693983619	0.627	0.733	0	NK_and_T_cells
NCK2	0	261050252089855	0.191	0.446	0	NK_and_T_cells
TRIM38	0	253762232222647	0.137	0.346	0	NK_and_T_cells
OAZ1	0	389448035756769	0.777	0.928	0	NK_and_T_cells
TPM31	0	461512945388056	0.643	0.786	0	NK_and_T_cells
OSTF1	0	259150648651849	0.262	0.593	0	NK_and_T_cells
ELF11	0	951491150865106	0.497	0.574	0	NK_and_T_cells
RPL36AL	0	324509008865034	0.758	0.902	0	NK_and_T_cells
STARD71	0	263651337607079	0.206	0.474	0	NK_and_T_cells
HNRNPDL	0	474215409842175	0.659	0.827	0	NK_and_T_cells
MAX	0	26571251495679	0.205	0.047	0	NK_and_T_cells
ISG15	0	647215119432208	0.349	0.274	0	NK_and_T_cells
PABPC4	0	260537330637785	0.273	0.006	0	NK_and_T_cells
ORMDL1	0	309372882843425	0.027	0.601	0	NK_and_T_cells
KMT2E1	0	79623031605907	0.513	0.595	0	NK_and_T_cells
SLFN51	0	514213696374834	0.195	0.447	0	NK_and_T_cells
TES	0	263386405956801	0.207	0.467	0	NK_and_T_cells
ODF2L1	0	340809424214711	0.236	0.053	0	NK_and_T_cells
DGKZ	0	334749629799073	0.161	0.384	0	NK_and_T_cells
JMJD6	0	772058360432975	0.336	0.274	0	NK_and_T_cells
KAT6A1	0	28801827845769	0.183	0.424	0	NK_and_T_cells
C16orf721	0	252565411601504	0.225	0.502	0	NK_and_T_cells
ISCA1	0	278780473206662	0.239	0.535	0	NK_and_T_cells
C6orf48	0	26302479727119	0.328	0.688	0	NK_and_T_cells
GNAS1	0	343066157382973	0.747	0.875	0	NK_and_T_cells
MT-ATP81	0	272945259668518	0.026	0.557	0	NK_and_T_cells
CASP3	0	254348581421178	0.163	0.384	0	NK_and_T_cells
SH3BGRL3	0	34295328703091	0.812	0.892	0	NK_and_T_cells
PPP4R3A	0	27758052609039	0.206	0.463	0	NK_and_T_cells
CCNL1	0	681665361123757	0.555	0.066	0	NK_and_T_cells
RSBN1L	0	308874906042092	0.234	0.516	0	NK_and_T_cells
RBM8A	0	527582441838822	0.615	0.791	0	NK_and_T_cells
MYCBP2	0	296110218584507	0.296	0.632	0	NK_and_T_cells
MIER1	0	251014958215084	0.277	0.595	0	NK_and_T_cells
CCSER2	0	318479336339482	0.204	0.452	0	NK_and_T_cells
TAPBP1	0	304001451789457	0.269	0.586	0	NK_and_T_cells
LPIN1	0	252245525103374	0.143	0.034	0	NK_and_T_cells
LUZP11	0	281725867808521	0.267	0.058	0	NK_and_T_cells
TMED5	0	278757561683864	0.192	0.431	0	NK_and_T_cells
TANK	0	322335573904578	0.253	0.554	0	NK_and_T_cells
AKIRIN2	0	288510005042049	0.192	0.043	0	NK_and_T_cells
EIF5	0	564640516942935	0.603	0.788	0	NK_and_T_cells
SPSB3	0	320087998587696	0.185	0.415	0	NK_and_T_cells
ARID1B1	0	382569026212613	0.277	0.597	0	NK_and_T_cells
CCDC107	0	801792605709446	0.452	0.485	0	NK_and_T_cells
LINC00623	0	612237682333079	0.258	0.182	0	NK_and_T_cells
CSNK1D	0	294733889987957	0.225	0.491	0	NK_and_T_cells
FOSB	0	91930977815685	0.626	0.074	0	NK_and_T_cells
RCAN3	0	858894716879532	0.367	0.339	0	NK_and_T_cells
ELOVL5	0	294905554839523	0.198	0.438	0	NK_and_T_cells
NSUN61	0	333530887217106	0.126	0.304	0	NK_and_T_cells
DYNLL2	0	292564019279192	0.242	0.521	0	NK_and_T_cells
MXI1	0	255534168983005	0.208	0.449	0	NK_and_T_cells
ZFP36L11	0	449043091909641	0.739	0.867	0	NK_and_T_cells
ZMYM5	0	316532880212273	0.139	0.326	0	NK_and_T_cells
ARRDC31	0	325909140378279	0.197	0.425	0	NK_and_T_cells
TOPORS	0	343290640403177	0.235	0.507	0	NK_and_T_cells
BCAS2	0	284720865687877	0.025	0.535	1	NK_and_T_cells
SMNDC1	0	31358635311904	0.227	0.049	1	NK_and_T_cells
RHOG	0	313117783116353	0.222	0.479	2	NK_and_T_cells
PHC3	0	345253337642274	0.123	0.294	2	NK_and_T_cells
PLEKHB2	0	301498588217992	0.221	0.476	2	NK_and_T_cells
RNF168	0	254474684834484	0.197	0.428	3	NK_and_T_cells
SF1	0	635004906146603	0.545	0.071	6	NK_and_T_cells
CDK13	0	40193025204961	0.217	0.467	6	NK_and_T_cells
DDIT3	0	254652168684929	0.168	0.367	1	NK_and_T_cells
CDK2AP2	0	853240393807834	0.455	0.515	9	NK_and_T_cells
RANBP2	0	340839265470285	0.243	0.514	9	NK_and_T_cells
ZNRD1	0	271257168838098	0.214	0.458	9	NK_and_T_cells
PIM1	0	616077278007046	0.265	0.194	10	NK_and_T_cells
BCL9L	0	270935777422366	0.196	0.423	12	NK_and_T_cells
CREBZF	0	343403172296793	0.188	0.407	14	NK_and_T_cells
RLF	0	299796194899686	0.183	0.398	20	NK_and_T_cells
PMAIP1	0	29902878578162	0.227	0.475	2	NK_and_T_cells
FGFR1OP21	0	868698212322253	0.449	0.508	24	NK_and_T_cells
DMTF1	0	266641030232604	0.107	0.259	40	NK_and_T_cells
SETD2	0	309249139089385	0.223	0.469	63	NK_and_T_cells
RNF19A	0	107457266959182	0.418	0.449	68	NK_and_T_cells
TMF1	0	340433101755695	0.259	0.541	75	NK_and_T_cells
THAP9-AS1	0	285918755196354	0.014	0.315	79	NK_and_T_cells
DDX171	0	327712187729849	0.394	0.759	103	NK_and_T_cells
G3BP2	0	795629108692888	0.494	0.619	116	NK_and_T_cells
CKLF	0	847928858597531	0.416	0.431	119	NK_and_T_cells
DDX39B	0	32690755713318	0.178	0.384	169	NK_and_T_cells
SLC1A5	0	260727136580047	0.207	0.436	183	NK_and_T_cells
ZNF430	0	251786905598855	0.138	0.309	21	NK_and_T_cells
FOS	0	674127596109766	0.609	0.891	213	NK_and_T_cells
TMX4	0	297436448082179	0.216	0.451	284	NK_and_T_cells
TERF2IP	0	806192220246688	0.508	0.648	326	NK_and_T_cells
PPP1R15A1	0	728685715019538	0.058	0.712	562	NK_and_T_cells
LNPEP	0	44074380082665	0.208	0.434	81	NK_and_T_cells
DYRK2	0	256196547400567	0.116	0.266	891	NK_and_T_cells
HSPA1B	0	136286670534734	0.564	0.662	946	NK_and_T_cells
SLBP	0	28425475876389	0.281	0.574	1206	NK_and_T_cells
FOXP11	0	30220293550514	0.333	0.664	1459	NK_and_T_cells
CBL	0	25146410479927	0.153	0.329	1669	NK_and_T_cells
KIF2A	0	35611070850922	0.241	0.497	1700	NK_and_T_cells
KDM6B1	0	792185686653446	0.399	0.402	1853	NK_and_T_cells
KDM3A	0	291776694221134	0.138	0.303	2170	NK_and_T_cells
MBNL11	0	707328374869599	0.539	0.699	2430	NK_and_T_cells
MAPKAPK2	0	2686889536774	0.194	0.401	2637	NK_and_T_cells
PITHD1	0	275362069149502	0.269	0.552	3941	NK_and_T_cells
PRDM2	0	353262664842942	0.224	0.046	407	NK_and_T_cells
FAM49B	0	297247422484597	0.251	0.513	412	NK_and_T_cells
RNMT	0	375392286886733	0.003	0.061	4939	NK_and_T_cells
ZBTB11	0	2830224170799	0.159	0.336	10191	NK_and_T_cells
SYNRG	0	389013984645447	0.153	0.325	13703	NK_and_T_cells
STK17A	1	755027109842239	0.449	0.523	198	NK_and_T_cells
SSH2	0	299935400979329	0.164	0.345	21980	NK_and_T_cells
RICTOR	1	346693977248549	0.131	0.286	22186	NK_and_T_cells
PRKACB	1	27214113895495	0.111	0.251	22335	NK_and_T_cells
SUPT5H	1	315224831863357	0.023	0.467	2332	NK_and_T_cells
UBE2G1	1	266235682629136	0.213	0.433	26176	NK_and_T_cells
ZMYM2	2	380289230145362	0.234	0.473	5106	NK_and_T_cells
ZNF8001	2	321587137322967	0.181	0.373	51080	NK_and_T_cells
IRF11	2	57009558056116	0.405	0.393	53063	NK_and_T_cells
CERK	2	275310731759515	0.134	0.287	55789	NK_and_T_cells
CDKN2AIP	2	318968461183881	0.201	0.407	6037	NK_and_T_cells
ATXN2L	2	308870614350401	0.177	0.364	61747	NK_and_T_cells
DCP2	0	335370222495304	0.175	0.357	109555	NK_and_T_cells
NAF1	3	263233833183261	0.137	0.029	111559	NK_and_T_cells
BCL11B	5	906721922180791	0.366	0.367	155167	NK_and_T_cells
DDHD1	0	351632391225457	0.136	0.288	160151	NK_and_T_cells
VASP	7	289086460736504	0.026	0.516	238155	NK_and_T_cells
TUT4	8	399123207486028	0.261	0.052	25399	NK_and_T_cells
SRRT	8	324066052277107	0.223	0.446	264412	NK_and_T_cells
SAFB2	9	344200322688829	0.224	0.448	289107	NK_and_T_cells
MARCH9	10	306606662207691	0.147	0.307	323806	NK_and_T_cells
SCAF111	10	255070762127456	0.353	0.699	347344	NK_and_T_cells
EED	0	252878216037052	0.121	0.259	528303	NK_and_T_cells
ARGLU11	17	273143883205144	0.379	0.729	570878	NK_and_T_cells
PRKCA	27	251249620243862	0.139	0.288	90037	NK_and_T_cells
BTG3	3	274852152181647	0.034	0.662	1085579	NK_and_T_cells
ANKRD13D	33	363192761012223	0.196	0.393	1101921	NK_and_T_cells
EZH2	34	294133930250604	0.134	0.279	1125733	NK_and_T_cells
HNRNPUL1	35	329606168632621	0.286	0.564	1165706	NK_and_T_cells
GGNBP2	38	346863797612313	0.303	0.602	1287989	NK_and_T_cells
HELZ	39	368194070391774	0.188	0.375	1298021	NK_and_T_cells
FNBP4	40	396640218705603	0.262	0.518	1339537	NK_and_T_cells
RNASET2	47	288967450716776	0.261	0.511	1590571	NK_and_T_cells
NCOA3	52	379489001492461	0.166	0.336	1735936	NK_and_T_cells
RBM14	56	29173050640805	0.134	0.277	1891685	NK_and_T_cells
TAF7	57	333172507761863	0.316	0.623	1922673	NK_and_T_cells
H2AFZ	71	536134494331149	0.725	0.891	2375120	NK_and_T_cells
STAT31	93	250445177995694	0.348	0.659	3113309	NK_and_T_cells
EML4	93	822459546187968	0.044	0.522	3125484	NK_and_T_cells
RYBP1	103	282798516159185	0.021	0.408	3439318	NK_and_T_cells
AHSA1	153	317044246499152	0.031	0.607	5143185	NK_and_T_cells
SC5D	232	358104730002452	0.208	0.407	7796472	NK_and_T_cells
TUBB2A	244	340756449174068	0.318	0.596	8167156	NK_and_T_cells
RBM4	252	257574406399802	0.125	0.259	8452655	NK_and_T_cells
SYAP1	259	425573920111877	0.314	0.622	8670712	NK_and_T_cells
LUC7L3	341	269493341120534	0.373	0.707	11451923	NK_and_T_cells
PAF1	436	27690209221703	0.197	0.385	14614147	NK_and_T_cells
CNN2	443	297006219716482	0.032	0.622	1484464	NK_and_T_cells
VPS13C1	443	497587951151754	0.242	0.466	14873918	NK_and_T_cells
CLIC1	574	312776811356024	0.671	0.866	19254400	NK_and_T_cells
YPEL31	579	319145978284498	0.267	0.512	19434134	NK_and_T_cells
TRIM81	604	338960583765534	0.236	0.452	20247873	NK_and_T_cells
FKBP11	606	310437122252317	0.207	0.399	20327723	NK_and_T_cells
HSPH1	705	840050744738705	0.509	0.645	23635918	NK_and_T_cells
SMG11	74	460837813353272	0.248	0.481	2495619	NK_and_T_cells
ABHD5	829	371902099580655	0.206	0.395	27806636	NK_and_T_cells
RPS6KA31	857	339943047221916	0.191	0.369	28732970	NK_and_T_cells
AUTS2	1091	395131442437423	0.211	0.408	36603011	NK_and_T_cells
KDM2A	1142	411609934100992	0.256	0.496	38292952	NK_and_T_cells
TBCC	1155	399316764295912	0.178	0.347	38732792	NK_and_T_cells
HMCES	1417	311288405235772	0.208	0.401	47534084	NK_and_T_cells
NXT1	1429	310407431000419	0.248	0.476	47911802	NK_and_T_cells
BTG2	1482	665303293255044	0.548	0.066	49694247	NK_and_T_cells
PDE4D	1482	806298358632635	0.306	0.288	49715486	NK_and_T_cells
DNTTIP2	1662	330844326577068	0.285	0.055	55736529	NK_and_T_cells
ATF7IP	1864	391472993792087	0.226	0.433	62529318	NK_and_T_cells
PAXX	2413	34497573068626	0.273	0.525	8092172	NK_and_T_cells
EMB	253	810818763277444	0.318	0.308	84716496	NK_and_T_cells
AGO2	2644	366227679987743	0.221	0.423	88673459	NK_and_T_cells
LMNA1	2911	292996830921118	0.058	0.912	97620896	NK_and_T_cells
RALGDS1	31	286732197806941	0.137	0.271	103303250	NK_and_T_cells
WDR74	348	327702753204748	0.203	0.387	116702814	NK_and_T_cells
AKAP131	4530	754336896316043	0.472	0.587	151931192	NK_and_T_cells
SERTAD3	4743	312013402749336	0.191	0.362	159055321	NK_and_T_cells
IRS2	5281	254692308319258	0.153	0.294	177112487	NK_and_T_cells
DUSP4	5485	794311594880117	0.223	0.422	183959647	NK_and_T_cells
MXD1	5928	286489303499843	0.165	0.317	198796591	NK_and_T_cells
ARIH11	7876	375289516796282	0.263	0.497	264151442	NK_and_T_cells
MDFIC	8808	719715309337069	0.306	0.029	295410945	NK_and_T_cells
SLC38A21	8876	492598691749028	0.604	0.795	297674869	NK_and_T_cells
RBL2	9262	479676028505497	0.177	0.339	310644051	NK_and_T_cells
LRRFIP11	9282	682629894831127	0.524	0.707	311295631	NK_and_T_cells
POLR2A	11650	383239386925224	0.031	0.593	390730035	NK_and_T_cells
SPRY11	15829	448814710850656	0.163	0.304	530885276	NK_and_T_cells
CSKMT	16771	50141683838044	0.215	0.406	562467872	NK_and_T_cells
RILPL21	20782	753662399009241	0.338	0.339	696985899	NK_and_T_cells
MAP3K2	20806	386321168336541	0.249	0.467	697788534	NK_and_T_cells
AKAP17A	21413	327564683645259	0.156	0.298	718163113	NK_and_T_cells
SRSF10	21747	295047824904106	0.345	0.066	729359550	NK_and_T_cells
PCNX1	23913	427766521795347	0.163	0.311	801980632	NK_and_T_cells
CHORDC1	26847	407669756827167	0.263	0.494	900378201	NK_and_T_cells
THEM4	34312	374762739316675	0.141	0.272	1150762519	NK_and_T_cells
OGT	3631	813588200236596	0.348	0.363	121781748	NK_and_T_cells
TARSL2	36646	280357810107767	0.013	0.254	1229031295	NK_and_T_cells
NSMCE3	42372	368964722842268	0.207	0.388	142107186	NK_and_T_cells
GSTK1	45187	371011744022789	0.334	0.638	1515472185	NK_and_T_cells
SRSF3	6222	500112859114777	0.646	0.847	2086793526	NK_and_T_cells
ELL2	64465	353124929425159	0.251	0.465	2162021538	NK_and_T_cells
NASP	66589	567649208507839	0.566	0.722	2233261382	NK_and_T_cells
ATXN1	93186	403374870762085	0.215	0.398	3125288264	NK_and_T_cells
B3GNT2	99423	261257248836977	0.161	0.299	3334433894	NK_and_T_cells
NMRK1	104308	426473895677306	0.194	0.361	3498265714	NK_and_T_cells
GCC21	114804	416900600973517	0.278	0.515	3850306766	NK_and_T_cells
SAT1	130234	484463044267695	0.689	0.818	4367780850	NK_and_T_cells
CMTM6	164032	341567149684586	0.314	0.589	5501294037	NK_and_T_cells
TNRC6B1	205756	47422944796207	0.345	0.645	6900649897	NK_and_T_cells
UBL31	207704	277525392058462	0.201	0.367	6965973268	NK_and_T_cells
PRR7	215157	29305811609285	0.133	0.252	7215920920	NK_and_T_cells
CREBRF1	34235	592263057125032	0.299	0.279	114816071127925	NK_and_T_cells
TIPARP	345305	697682634031427	0.402	0.457	11580823753706	NK_and_T_cells
CALM2	427198	341988093626858	0.718	0.913	143273530208833	NK_and_T_cells
ZC3H12A	43795	408522971209857	0.227	0.415	146879381682552	NK_and_T_cells
SERP1	464613	405853128102563	0.562	0.785	15582185529722	NK_and_T_cells
ZBTB7A1	47937	358905565706249	0.318	0.592	160771137097908	NK_and_T_cells
SMAP2	532942	759745501618504	0.366	0.406	178737932340719	NK_and_T_cells
CENPC	1291613	442805614516667	0.212	0.382	433181304913292	NK_and_T_cells
TLE4	1626680	790088947201003	0.445	0.553	545556036901896	NK_and_T_cells
INSIG1	2261704	70415812156242	0.035	0.374	758530319846643	NK_and_T_cells
MAP2K1	246730	298406981846675	0.206	0.369	827484154979075	NK_and_T_cells
MIDN1	2841261	679558431376175	0.476	0.614	952902193935997	NK_and_T_cells
RNF113A	3223593	295915905311635	0.139	0.253	108112874865499	NK_and_T_cells
GRK2	3506415	395817447752733	0.178	0.319	117598138517354	NK_and_T_cells
PLEKHO1	3797232	51785151150694	0.027	0.247	127351552670846	NK_and_T_cells
BUB3	4123174	289161193995758	0.327	0.596	138283011305974	NK_and_T_cells
EVL1	4465900	887990374760989	0.341	0.037	149777360514811	NK_and_T_cells
RNF139	6288084	375053943216546	0.182	0.325	210889761098794	NK_and_T_cells
GADD45A	7467510	398119988248167	0.336	0.597	250445350956002	NK_and_T_cells
ATP1B1	8722489	395017557033526	0.241	0.424	292534827845629	NK_and_T_cells
DDX6	10768118	358084688383731	0.338	0.621	361141141693616	NK_and_T_cells
TSC22D4	10775384	413606657023258	0.211	0.375	361384812710802	NK_and_T_cells
SERTAD1	12869806	709343243427945	0.045	0.562	431627546825002	NK_and_T_cells
MT-ND51	15201643	311606978817218	0.814	0.858	509832709333143	NK_and_T_cells
IFRD11	24539887	6570684120672	0.394	0.456	82301874204226	NK_and_T_cells
CDC42SE1	27194714	353836113040148	0.032	0.057	912056334668088	NK_and_T_cells
TBC1D4	28766733	426085961133506	0.146	0.258	96477869395807	NK_and_T_cells
CARD161	33334194	326476377882538	0.153	0.266	111796221275057	NK_and_T_cells
RAP1A1	35098254	361021878682407	0.317	0.571	117712524889977	NK_and_T_cells
TFRC	36267286	362826249103961	0.211	0.368	121633223493687	NK_and_T_cells
OFD1	3796454	463608372237006	0.213	0.373	12732548811296	NK_and_T_cells
SNHG15	38386183	392181202476267	0.026	0.455	128739579036716	NK_and_T_cells
PSMB81	3896575	349533490461697	0.255	0.444	130683339491568	NK_and_T_cells
PCSK7	41649200	59661252133881	0.249	0.438	139683086513635	NK_and_T_cells
HSPE1	49374458	468289043210205	0.065	0.854	165592056157779	NK_and_T_cells
ARL6IP1	66094362	263645191118712	0.039	0.681	22166727045773	NK_and_T_cells
GTF2B	80904008	434853214455738	0.269	0.474	271335861457143	NK_and_T_cells
SLC6A6	90914664	310040153722621	0.146	0.253	304909599225754	NK_and_T_cells
TMEM243	96364245	388564903236866	0.222	0.383	323186406430964	NK_and_T_cells
UBE2A	98682859	349701039062628	0.333	0.603	33096257207041	NK_and_T_cells
GOLGB1	10012848	275554595631495	0.399	0.698	335810901400793	NK_and_T_cells
HCG18	140277848	437425806952498	0.212	0.367	470463845577644	NK_and_T_cells
ZNF791	144421393	469047043295631	0.227	0.392	484360466965956	NK_and_T_cells
WTAP	164752103	352827609782482	0.343	0.615	552545603632231	NK_and_T_cells
MLLT61	179262175	501475947892842	0.165	0.282	601209482517472	NK_and_T_cells
RNF2131	18440568	855981504158441	0.385	0.463	618459770440962	NK_and_T_cells
PNISR	249394079	29277521229127	0.431	0.742	836417860687719	NK_and_T_cells
BCL6	253712326	348449468944512	0.205	0.034	850900397869996	NK_and_T_cells
MSN1	293210145	285807096907972	0.382	0.067	983368182922549	NK_and_T_cells
CYLD	30974756	690297359553137	0.323	0.355	103883135793142	NK_and_T_cells
ASXL11	31739459	405585222581676	0.253	0.435	106447798953824	NK_and_T_cells
HNRNPLL	330294591	393520805677691	0.166	0.282	110774199879216	NK_and_T_cells
SMCHD1	351320440	699568731650193	0.417	0.053	117825849052062	NK_and_T_cells
PER11	387580087	547614287315138	0.265	0.258	129986609490431	NK_and_T_cells
PDE7A	532547912	66958965446423	0.251	0.245	178605918749778	NK_and_T_cells
RBMX	555344433	250364746034052	0.408	0.718	186251415840582	NK_and_T_cells
XIST1	611027356	349962834828683	0.363	0.554	204926354524175	NK_and_T_cells
MAP2K3	611785028	390264092726962	0.269	0.462	205180462810634	NK_and_T_cells
PLK3	659654426	294467631880369	0.154	0.257	221234901291277	NK_and_T_cells
MAZ	90783507	392081984888267	0.317	0.557	304469725770426	NK_and_T_cells
SFPQ	1048293050	434256395466347	0.563	0.776	351576523030796	NK_and_T_cells
DIAPH1	1070533877	446188853144733	0.256	0.438	359035651679336	NK_and_T_cells
C9orf78	1331226144	465696131042543	0.033	0.589	446466624267759	NK_and_T_cells
PHTF2	177524718	388257238393757	0.165	0.273	595382397937892	NK_and_T_cells
ANKRD11	2093283113	3717131187592	0.387	0.672	702045290343878	NK_and_T_cells
CHST11	2365897744	319072765102077	0.156	0.256	793474785474807	NK_and_T_cells
AKIRIN1	2588287604	448073116223172	0.309	0.541	86805989656623	NK_and_T_cells
PITPNC1	3483799825	324861848384588	0.178	0.291	1	NK_and_T_cells
UBE2B	4151517051	289395357664361	0.418	0.744	1	NK_and_T_cells
CHD4	4698949237	353438824613788	0.381	0.666	1	NK_and_T_cells
SDCBP1	6437792717	47882277615262	0.374	0.655	1	NK_and_T_cells
CDV3	7103191380	316708137489534	0.381	0.676	1	NK_and_T_cells
ZFAS1	8083037953	294833153814014	0.666	0.852	1	NK_and_T_cells
YME1L1	114544486147322	498552920265098	0.364	0.639	1	NK_and_T_cells
BHLHE401	149930023065499	429385243376161	0.344	0.571	1	NK_and_T_cells
VPS37B	171576731832816	63941225460079	0.031	0.352	1	NK_and_T_cells
PSMB91	178316117004357	352828596411659	0.181	0.285	1	NK_and_T_cells
LITAF	188942431441545	439474859718605	0.295	0.488	1	NK_and_T_cells
MCUB	191579552837534	341734879907417	0.171	0.027	1	NK_and_T_cells
HBP1	192646557672933	632262560619104	0.338	0.004	1	NK_and_T_cells
WSB11	254041427347397	373259685781832	0.424	0.728	1	NK_and_T_cells
SPTAN11	276371447939133	386499445324527	0.357	0.618	1	NK_and_T_cells
ATM	383892395516838	576885000049489	0.255	0.413	1	NK_and_T_cells
RNF149	432781258031952	465390680446341	0.284	0.471	1	NK_and_T_cells
ARHGEF1	436653770980339	68625639412061	0.284	0.315	1	NK_and_T_cells
FBXO34	449198234310279	403962313024482	0.189	0.297	1	NK_and_T_cells
MAF	480869337595214	478355704549948	0.394	0.652	1	NK_and_T_cells
DHX36	494514912362942	460544508886568	0.368	0.645	1	NK_and_T_cells
SMARCA21	511119123802463	492257381576012	0.288	0.476	1	NK_and_T_cells
CD55	533047111849452	653034248634283	0.357	0.429	1	NK_and_T_cells
CITED2	57650510055989	962554832985374	0.394	0.506	1	NK_and_T_cells
FRMD4B1	60964954754651	600693860236999	0.025	0.403	1	NK_and_T_cells
MECP2	63415442132291	421789958359363	0.025	0.401	1	NK_and_T_cells
HIPK1	652806825668797	457125117377152	0.234	0.372	1	NK_and_T_cells
SMURF21	687624168452894	4009202080535	0.002	0.313	1	NK_and_T_cells
KLHL241	7693664793301	321243106203885	0.182	0.028	1	NK_and_T_cells
SPTY2D1	792806328306003	728791617455216	0.355	0.447	1	NK_and_T_cells
NFKB1	822823604177263	466399383170165	0.266	0.431	1	NK_and_T_cells
PPP1R101	925417058351983	6584479738347	0.421	0.559	1	NK_and_T_cells
PDCD41	12587154580099	568106039768705	0.446	0.629	1	NK_and_T_cells
HNRNPL	161436559532538	423607274308553	0.339	0.575	1	NK_and_T_cells
KMT2A1	164537857690751	474918740187318	0.351	0.059	1	NK_and_T_cells
EIF4A3	178025545684701	652472035278123	0.452	0.649	1	NK_and_T_cells
RABGAP1L	194269453381589	448788527901896	0.185	0.281	1	NK_and_T_cells
ERF1	220267145331377	369089883445552	0.203	0.304	1	NK_and_T_cells
NDFIP1	237377232316076	348606193306021	0.398	0.681	1	NK_and_T_cells
SF3B1	257798337295098	347138873429071	0.416	0.712	1	NK_and_T_cells
BRAF	259908471165656	403379301471857	0.197	0.003	1	NK_and_T_cells
SLC20A1	263634942240737	486102394142563	0.261	0.041	1	NK_and_T_cells
TAF1D	2710633771262	494328701439934	0.478	0.699	1	NK_and_T_cells
TTC39C	276813171685837	523485890487773	0.025	0.396	1	NK_and_T_cells
CDKN2D	282371810472717	647347579577322	0.286	0.326	1	NK_and_T_cells
AAK1	296377518481804	688138958082485	0.352	0.447	1	NK_and_T_cells
CBX4	303652527128326	439437788708348	0.226	0.347	1	NK_and_T_cells
ZBTB201	304167923635449	28923269651905	0.232	0.327	1	NK_and_T_cells
SNHG12	3194391387297	732142555913487	0.321	0.039	1	NK_and_T_cells
CLDND1	350281263118092	529897081760261	0.323	0.539	1	NK_and_T_cells
ORAI1	374306352373421	490319809669537	0.226	0.349	1	NK_and_T_cells
IER5	402395668024865	540863082274186	0.366	0.601	1	NK_and_T_cells
SIK3	403287804941315	567344062246838	0.026	0.286	1	NK_and_T_cells
CCND3	40378467039172	536111192999646	0.027	0.303	1	NK_and_T_cells
HMGB2	519833604991402	544073995280382	0.427	0.528	1	NK_and_T_cells
PDCL3	528868277546832	780826242426117	0.348	0.447	1	NK_and_T_cells
METRNL	534869526585051	7353567286258	0.371	0.471	1	NK_and_T_cells
SLC38A1	568042279296896	673826005619849	0.357	0.464	1	NK_and_T_cells
ARL4A1	59202851557351	450539698963633	0.302	0.473	1	NK_and_T_cells
TUBA1A	681347378662326	567295577571435	0.505	0.652	1	NK_and_T_cells
KLF21	764212890202381	581104646569359	0.309	0.329	1	NK_and_T_cells
UGP2	879716838670163	55448789107233	0.369	0.622	1	NK_and_T_cells
TGIF1	901283738038266	376965975649658	0.034	0.547	1	NK_and_T_cells
HLA-DRA	0	478657648691093	0.992	0.073	0	Macrophages
HLA-DPA1	0	432496448308907	0.996	0.061	0	Macrophages
HLA-DRB11	0	399735108812007	0.987	0.049	0	Macrophages
CD741	0	395202697475847	0.994	0.299	0	Macrophages
HLA-DPB1	0	390007962398518	0.981	0.129	0	Macrophages
HLA-DQA1	0	343139421621084	0.962	0.009	0	Macrophages
LYZ	0	336472554715302	0.937	0.005	0	Macrophages
HLA-DRB51	0	329426507822688	0.977	0.024	0	Macrophages
CCL3	0	32124423213847	0.395	0.007	0	Macrophages
CCL3L1	0	303814135891697	0.454	0.004	0	Macrophages
CCL4L2	0	291391867843776	0.456	0.011	0	Macrophages
FCER1A	0	287631973953377	0.085	0.002	0	Macrophages
HLA-DQB1	0	277850592769368	0.958	0.079	0	Macrophages
TYROBP	0	270156722063734	0.947	0.005	0	Macrophages
SRGN1	0	26361510650974	0.895	0.012	0	Macrophages
FCER1G	0	256014835036547	0.943	0.007	0	Macrophages
AIF1	0	249108867784731	0.943	0.003	0	Macrophages
CD83	0	233896837386493	0.671	0.085	0	Macrophages
RGS11	0	232399449584156	0.616	0.023	0	Macrophages
GPR1831	0	228943621540153	0.627	0.034	0	Macrophages
NLRP3	0	226792869853547	0.054	0.005	0	Macrophages
MS4A6A	0	22358294405844	0.867	0.002	0	Macrophages
HLA-DMA1	0	214987112498985	0.926	0.006	0	Macrophages
CCL41	0	212973794178892	0.441	0.026	0	Macrophages
FCGR2A	0	204113990360168	0.829	0.014	0	Macrophages
PLEK	0	198643204770468	0.717	0.004	0	Macrophages
FGL2	0	193697199915109	0.827	0.037	0	Macrophages
MNDA	0	189308929765003	0.827	0.025	0	Macrophages
CTSS	0	183988768583475	0.857	0.066	0	Macrophages
FCGR2B	0	177368792243996	0.768	0.001	0	Macrophages
CLEC10A	0	176993456442165	0.753	0.001	0	Macrophages
LAPTM52	0	175975801240839	0.888	0.043	0	Macrophages
C1QA	0	170439131436955	0.439	0.001	0	Macrophages
CPVL	0	169718881496167	0.751	0.013	0	Macrophages
CXCR41	0	167849276382493	0.762	0.081	0	Macrophages
LST1	0	162868796330291	0.795	0.008	0	Macrophages
HSPA6	0	1611792857327	0.464	0.038	0	Macrophages
HCST1	0	159855238703705	0.806	0.043	0	Macrophages
ALOX5AP1	0	153852315705147	0.734	0.019	0	Macrophages
PHACTR1	0	146044145495781	0.058	0.037	0	Macrophages
ITGB21	0	145476278066099	0.783	0.015	0	Macrophages
HLA-DMB	0	144939974934376	0.768	0.016	0	Macrophages
C15orf48	0	143989394936292	0.043	0.041	0	Macrophages
CD371	0	141529526253484	0.808	0.034	0	Macrophages
CD1C	0	138101529107105	0.513	0.001	0	Macrophages
IFI30	0	137808260524495	0.536	0.022	0	Macrophages
C1orf162	0	137108267907195	0.688	0.009	0	Macrophages
IL1R2	0	135182912791935	0.445	0.006	0	Macrophages
OLR1	0	134058892139983	0.399	0.009	0	Macrophages
C1QC	0	132891633527439	0.327	0.001	0	Macrophages
PTPRC1	0	129248561174666	0.827	0.041	0	Macrophages
RNASE6	0	128686803189711	0.654	0.001	0	Macrophages
LCP11	0	124216605989888	0.724	0.028	0	Macrophages
C1QB	0	123472939028765	0.283	0.001	0	Macrophages
SPI1	0	121934577539347	0.641	0.004	0	Macrophages
HCLS1	0	117976777052079	0.711	0.004	0	Macrophages
VSIG4	0	113370234908318	0.054	0.001	0	Macrophages
LSP11	0	112658681359116	0.633	0.035	0	Macrophages
JAML	0	110538672724631	0.656	0.011	0	Macrophages
IGSF6	0	105746374296756	0.498	0.001	0	Macrophages
CD86	0	105015786284137	0.624	0.001	0	Macrophages
MSR1	0	104666040494139	0.517	0	0	Macrophages
CORO1A1	0	103772695742287	0.595	0.065	0	Macrophages
CSF1R	0	102643994543259	0.565	0.001	0	Macrophages
GPAT3	0	100181989786061	0.561	0.026	0	Macrophages
MS4A7	0	994753144820182	0.462	0.001	0	Macrophages
CD531	0	967369021089896	0.065	0.021	0	Macrophages
CYBB	0	963506902533269	0.523	0.001	0	Macrophages
MARCH1	0	956677735238723	0.042	0.012	0	Macrophages
CD163	0	941992597368357	0.532	0	0	Macrophages
CD481	0	937496406692545	0.605	0.031	0	Macrophages
SERPINA1	0	913394926098698	0.511	0.015	0	Macrophages
LY86	0	883084276786764	0.521	0	0	Macrophages
TLR2	0	882283728775504	0.487	0.022	0	Macrophages
F13A1	0	866312325186011	0.399	0.002	0	Macrophages
PKIB	0	858229191580645	0.416	0.043	0	Macrophages
TAGAP1	0	84649696678639	0.426	0.022	0	Macrophages
STX11	0	833319961384122	0.042	0.004	0	Macrophages
CYTIP1	0	814742264939518	0.508	0.029	0	Macrophages
CIITA	0	814671605740709	0.477	0.018	0	Macrophages
RASSF4	0	804742264671519	0.481	0.055	0	Macrophages
IRF8	0	800891283771163	0.405	0.013	0	Macrophages
CSF2RA	0	799113189781023	0.492	0.005	0	Macrophages
FYB11	0	794551634189559	0.511	0.024	0	Macrophages
CX3CR1	0	793608350121016	0.367	0.001	0	Macrophages
NCF1	0	785355545120736	0.388	0.031	0	Macrophages
ADAM28	0	771936196497497	0.443	0.017	0	Macrophages
MRC1	0	762144292913631	0.333	0.005	0	Macrophages
IL10RA	0	757880888566319	0.487	0.019	0	Macrophages
TNFRSF1B2	0	753814630138037	0.447	0.004	0	Macrophages
CLEC5A	0	739926874595588	0.386	0.001	0	Macrophages
GPSM31	0	725581565247494	0.527	0.066	0	Macrophages
OTULINL	0	724932238414933	0.443	0.045	0	Macrophages
AC004687.11	0	714267410023355	0.447	0.016	0	Macrophages
EVI2B1	0	700691104849506	0.462	0.018	0	Macrophages
CD1E	0	697613374388304	0.306	0.002	0	Macrophages
HAVCR2	0	66666710719292	0.418	0.004	0	Macrophages
SLC8A1	0	6605702983751	0.397	0.036	0	Macrophages
HLA-DQA2	0	65270240924309	0.382	0.001	0	Macrophages
WAS	0	644640692142628	0.042	0.014	0	Macrophages
NCF2	0	630507874574881	0.405	0.014	0	Macrophages
CLEC12A	0	630108328155293	0.316	0.001	0	Macrophages
TNFSF13B	0	626825387892521	0.435	0.037	0	Macrophages
LAT2	0	625410712593013	0.382	0.005	0	Macrophages
ITGAX	0	623493371757734	0.039	0.001	0	Macrophages
PLD4	0	617692160235963	0.352	0.004	0	Macrophages
C3AR1	0	606136560421034	0.297	0.007	0	Macrophages
GAPT	0	601089751490738	0.344	0	0	Macrophages
DOK21	0	597163766732945	0.401	0.012	0	Macrophages
PREX11	0	596474731528877	0.382	0.032	0	Macrophages
PILRA	0	592685394463881	0.361	0.013	0	Macrophages
GPR651	0	58896140027656	0.342	0.021	0	Macrophages
HLA-DOA	0	588263493644488	0.352	0.006	0	Macrophages
PARVG	0	584780835353199	0.403	0.007	0	Macrophages
RGS18	0	583553094426183	0.329	0.002	0	Macrophages
LGALS91	0	550450885561404	0.352	0.029	0	Macrophages
ADA2	0	54882718988535	0.348	0.009	0	Macrophages
CSF3R	0	548136015354003	0.329	0.001	0	Macrophages
FCGR1A	0	542341917257026	0.272	0.002	0	Macrophages
MPEG1	0	537386419217139	0.289	0	0	Macrophages
CLEC4E	0	530572415041707	0.253	0	0	Macrophages
CD84	0	529230982569422	0.268	0.004	0	Macrophages
CD33	0	524911942521732	0.287	0.002	0	Macrophages
AC004817.3	0	513519545717376	0.272	0.003	0	Macrophages
P2RY14	0	510955185602997	0.268	0.001	0	Macrophages
FPR3	0	509689266196616	0.293	0.004	0	Macrophages
ITGAM	0	506268256173247	0.304	0.001	0	Macrophages
GPRIN3	0	505816016636456	0.291	0.018	0	Macrophages
TM6SF1	0	498123253154194	0.323	0.006	0	Macrophages
CLEC4A	0	494267391403754	0.297	0.004	0	Macrophages
FPR1	0	473825680005347	0.003	0	0	Macrophages
TSPAN33	0	473272798141357	0.325	0.025	0	Macrophages
CYTH4	0	46491377872547	0.283	0.004	0	Macrophages
EVI2A	0	462258559095014	0.321	0.023	0	Macrophages
HCK	0	456917446888976	0.304	0.004	0	Macrophages
NCF4	0	456657486135412	0.306	0.004	0	Macrophages
SLA1	0	456190263037197	0.295	0.018	0	Macrophages
TFEC	0	450757802608847	0.027	0	0	Macrophages
FERMT3	0	443206051890062	0.295	0.002	0	Macrophages
AOAH	0	428344780680055	0.281	0.002	0	Macrophages
NCKAP1L	0	421573179463037	0.293	0.005	0	Macrophages
GPR84	0	405688993172787	0.257	0.003	0	Macrophages
KCNN4	0	401032432266738	0.253	0.012	0	Macrophages
RGS21	0	232284189765849	0.728	0.167	0	Macrophages
LCP2	0	485730502368984	0.274	0.018	0	Macrophages
PDGFB1	0	662950014915206	0.359	0.033	0	Macrophages
HMOX1	0	107203540123702	0.386	0.041	0	Macrophages
CLEC7A	0	128089404359113	0.707	0.178	0	Macrophages
TNF1	0	183804023642048	0.483	0.007	0	Macrophages
APBB1IP1	0	467471450526952	0.314	0.027	0	Macrophages
CTSH1	0	138003147550175	0.778	0.232	0	Macrophages
CD14	0	122585343234182	0.568	0.097	0	Macrophages
C5AR1	0	125631229566241	0.297	0.026	0	Macrophages
CST3	0	239367449286193	0.992	0.868	0	Macrophages
NR4A3	0	124773817179939	0.485	0.075	0	Macrophages
CD931	0	618256978042506	0.384	0.042	0	Macrophages
LYL11	0	415743956527272	0.272	0.023	0	Macrophages
RASSF2	0	391793333448367	0.308	0.003	0	Macrophages
SAMSN11	0	774501464354031	0.285	0.026	0	Macrophages
ICAM11	0	771484382060301	0.378	0.048	0	Macrophages
CALHM6	0	536947207984755	0.359	0.046	0	Macrophages
CD4	0	632081051107547	0.462	0.072	0	Macrophages
GMFG2	0	813436415426141	0.599	0.124	0	Macrophages
FAM49A	0	476040168175509	0.314	0.036	0	Macrophages
POU2F2	0	532917011775652	0.316	0.036	0	Macrophages
BST21	0	804076180354221	0.643	0.145	0	Macrophages
ARHGAP30	0	355099164966608	0.253	0.023	0	Macrophages
BCL2A1	0	186881283282091	0.418	0.007	0	Macrophages
LTC4S1	0	835636606051854	0.485	0.094	0	Macrophages
SH2B31	0	562667878358069	0.407	0.066	0	Macrophages
PTGS2	0	151436973678527	0.439	0.079	0	Macrophages
NFKBID	0	67988613361751	0.487	0.099	0	Macrophages
FTL	0	138385016366565	0.996	0.964	0	Macrophages
SERPINB91	0	128644898044989	0.498	0.105	0	Macrophages
PLAUR	0	231930378770046	0.694	0.245	0	Macrophages
KBTBD8	0	36492964176529	0.255	0.026	0	Macrophages
GLIPR11	0	114377179106496	0.755	0.294	0	Macrophages
ARHGDIB2	0	104968432399011	0.759	0.026	0	Macrophages
GRASP1	0	951649715535386	0.449	0.085	0	Macrophages
LPXN	0	5346963674149	0.035	0.052	0	Macrophages
IL18	0	890685110013515	0.574	0.154	0	Macrophages
MEF2C1	0	946571403315556	0.713	0.203	0	Macrophages
CD68	0	107493225911936	0.641	0.221	0	Macrophages
CYBA1	0	132847297498418	0.093	0.748	0	Macrophages
B2M2	0	104887721895254	0.989	0.942	0	Macrophages
CLEC2B2	0	848758606669876	0.576	0.146	0	Macrophages
THEMIS2	0	371329169364472	0.268	0.033	0	Macrophages
CTSZ	0	120663503985784	0.842	0.512	0	Macrophages
PDE4A	0	461765192215832	0.325	0.049	0	Macrophages
LY961	0	576350232836974	0.424	0.085	0	Macrophages
TMSB4X2	0	101324973755275	0.992	0.985	0	Macrophages
COTL1	0	125424355197307	0.827	0.518	0	Macrophages
PRKAG2-AS1	0	351878825888237	0.027	0.035	0	Macrophages
HLA-B2	0	106702405755558	0.949	0.642	0	Macrophages
FTH1	0	155888046964113	0.985	0.972	0	Macrophages
CELF21	0	774346188982351	0.568	0.175	0	Macrophages
ID21	0	16602859056951	0.073	0.313	0	Macrophages
CD302	0	737639482818994	0.525	0.146	0	Macrophages
FMNL11	0	494723730856012	0.359	0.066	0	Macrophages
AC144652.1	0	42590241566217	0.283	0.042	0	Macrophages
RNASET21	0	120445575564674	0.781	0.494	0	Macrophages
RIN3	0	369080773552688	0.268	0.038	0	Macrophages
ARRB2	0	705916687398245	0.521	0.155	0	Macrophages
HERPUD11	0	180727124343577	0.819	0.595	0	Macrophages
CKLF1	0	120687772789445	0.762	0.423	0	Macrophages
S100A41	0	114258794617832	0.949	0.669	0	Macrophages
OGFRL1	0	104851959046208	0.658	0.292	0	Macrophages
CXCL8	0	378130024176792	0.515	0.159	0	Macrophages
CD691	0	289630282568244	0.251	0.032	0	Macrophages
SLC43A2	0	435444708197274	0.302	0.051	0	Macrophages
SKIL2	0	870270797543318	0.061	0.208	0	Macrophages
DOCK10	0	420405351451922	0.329	0.056	0	Macrophages
FXYD52	0	107223121004615	0.825	0.534	0	Macrophages
PLEKHO11	0	854993819874394	0.635	0.239	0	Macrophages
AP1S21	0	10923090498781	0.681	0.032	0	Macrophages
LIMD2	0	614410884552393	0.397	0.088	0	Macrophages
ZEB2	0	812018465251483	0.686	0.227	0	Macrophages
MYO1F	0	431916747177734	0.276	0.044	0	Macrophages
DOCK8	0	457673024327749	0.354	0.072	0	Macrophages
SAT11	0	204109846677614	0.884	0.811	0	Macrophages
SAMHD1	0	903764642362896	0.565	0.203	0	Macrophages
CXCL16	0	933732549430727	0.595	0.248	0	Macrophages
TBXAS1	0	469123050313088	0.289	0.052	0	Macrophages
PNRC11	0	106692659531471	0.899	0.801	0	Macrophages
FCGRT1	0	10201814751979	0.787	0.045	0	Macrophages
AC007952.4	0	79067795662353	0.363	0.085	0	Macrophages
[truncated: 6,124 more rows]
