# Supplementary material for: Organoids from human tooth showing epithelial stemness phenotype and differentiation potential
Source: Cell Mol Life Sci. 2022 Feb 26;79(3):153. doi: 10.1007/s00018-022-04183-8 (PMC8881251; doi:10.1007/s00018-022-04183-8)
Supplement: Supplementary file 2 — Supplementary file2 (XLSX 147 KB) [file 18_2022_4183_MOESM2_ESM.xlsx]

## Sheet: ERM vs P1
DEGs ERM versus P1 organoids
Gene	p_val	avg_logFC	pct.1	pct.2	p_val_adj
ANGPTL7	0	3.31935	0.974	0.018	0
FDCSP	5.64723e-92	3.29052	0.86	0.204	1.12945e-88
SPARCL1	1.79982e-91	2.8844	0.982	0.298	3.59964e-88
ODAM	1.1872e-222	2.74209	0.947	0.088	2.3744e-219
IGFBP6	1.1849e-70	2.4306	0.974	0.52	2.36981e-67
HSPA1A	1.78505e-24	2.36543	0.86	0.76	3.57009e-21
MDK	1.14568e-74	2.32972	0.982	0.53	2.29136e-71
CDKN1C	1.71522e-88	2.26549	1	0.328	3.43044e-85
SGK1	1.15185e-66	2.26544	0.991	0.759	2.3037e-63
TSC22D3	1.79728e-68	2.26267	0.947	0.405	3.59455e-65
IGFBP5	2.21036e-69	2.20586	1	0.772	4.42071e-66
CRYAB	1.03735e-40	2.20286	0.833	0.306	2.07471e-37
GADD45B	5.18184e-35	2.20271	0.833	0.486	1.03637e-31
ID4	6.70819e-74	2.13585	0.965	0.383	1.34164e-70
SULF1	5.22968e-80	1.9984	0.974	0.396	1.04594e-76
KRT19	3.8506e-63	1.92526	0.991	0.7	7.70119e-60
MT1E	1.2723e-57	1.90715	0.991	0.657	2.5446e-54
HSPA1B	4.64793e-23	1.89441	0.825	0.742	9.29586e-20
SELENOP	3.89334e-48	1.87298	0.886	0.464	7.78667e-45
BIRC3	3.3426e-71	1.85846	0.921	0.297	6.6852e-68
ERRFI1	4.62999e-64	1.85259	0.965	0.574	9.25998e-61
ID3	1.6021e-44	1.84199	0.982	0.761	3.2042e-41
FAM84A	9.26271e-69	1.83419	0.982	0.558	1.85254e-65
NPPC	3.93396e-66	1.78264	0.868	0.219	7.86791e-63
SOSTDC1	1.78811e-68	1.75893	0.912	0.294	3.57622e-65
MMP13	0	1.75118	0.921	0.042	0
CHL1	7.89606e-145	1.74833	0.991	0.151	1.57921e-141
ID1	2.32212e-39	1.71925	0.982	0.801	4.64425e-36
ID2	1.65954e-79	1.71805	0.974	0.36	3.31908e-76
PTHLH	9.95819e-55	1.66056	0.956	0.71	1.99164e-51
CLU	8.56701e-78	1.65926	0.991	0.463	1.7134e-74
SAT1	5.99032e-68	1.63301	1	0.941	1.19806e-64
HAS2	1.30992e-203	1.61957	0.974	0.101	2.61985e-200
PTN	5.52488e-64	1.60742	0.982	0.768	1.10498e-60
COL14A1	5.66796e-56	1.56396	0.877	0.355	1.13359e-52
MMP12	0	1.52826	0.904	0.001	0
LMO4	1.7194e-66	1.52129	0.991	0.824	3.43881e-63
DNAJB1	1.17891e-09	1.49618	0.728	0.783	2.35782e-06
VIM	2.59555e-50	1.46845	0.974	0.701	5.1911e-47
GLUL	6.90448e-57	1.46626	0.991	0.705	1.3809e-53
NFKBIA	2.39622e-22	1.45036	0.886	0.819	4.79243e-19
DUSP1	3.83448e-06	1.4309	0.807	0.898	0.00766896
CCL2	1.50919e-07	1.41693	0.596	0.297	0.000301838
RASD1	1.21706e-68	1.40992	0.904	0.221	2.43411e-65
G0S2	2.02792e-10	1.39484	0.649	0.381	4.05585e-07
PLCG2	7.55718e-26	1.38598	0.772	0.508	1.51144e-22
FBLN1	1.53858e-68	1.38137	0.991	0.584	3.07717e-65
SLC39A14	4.28788e-75	1.3314	0.974	0.418	8.57577e-72
TNFSF10	9.5188e-51	1.31285	0.965	0.656	1.90376e-47
MTRNR2L8	7.68173e-47	1.31049	0.921	0.739	1.53635e-43
KRT15	1.12948e-42	1.30605	0.974	0.796	2.25895e-39
IRX1	6.15419e-48	1.30263	0.904	0.428	1.23084e-44
COL1A1	2.01425e-69	1.26575	0.982	0.489	4.02851e-66
SPARC	1.54352e-58	1.22633	0.991	0.714	3.08703e-55
HPGD	1.13816e-86	1.21785	0.939	0.238	2.27633e-83
PMEPA1	3.88129e-49	1.20448	0.956	0.656	7.76259e-46
IQGAP2	5.56571e-46	1.19789	0.86	0.352	1.11314e-42
CLDN1	3.44539e-53	1.18145	0.982	0.785	6.89079e-50
EFNB2	2.46068e-59	1.17253	0.965	0.695	4.92136e-56
FRZB	1.11834e-126	1.14237	0.974	0.159	2.23669e-123
ATP1B1	4.48744e-37	1.14029	0.886	0.688	8.97488e-34
KCNQ1OT1	2.84611e-45	1.13853	0.965	0.627	5.69223e-42
GCLC	4.98126e-43	1.12938	0.982	0.74	9.96253e-40
MAF	4.52578e-49	1.10493	0.974	0.796	9.05157e-46
MEG3	3.98131e-34	1.09801	0.939	0.829	7.96261e-31
AMTN	1.13397e-174	1.09228	0.842	0.082	2.26795e-171
PITX2	1.56039e-44	1.05872	0.947	0.784	3.12079e-41
MT1X	9.83909e-27	1.05672	0.982	0.851	1.96782e-23
STATH	0	1.05467	0.868	0.009	0
SLC4A4	5.50122e-275	1.03937	0.956	0.06	1.10024e-271
PDGFD	7.67744e-48	1.03114	0.807	0.23	1.53549e-44
WFDC2	3.16152e-76	1.0139	0.965	0.362	6.32304e-73
GPNMB	2.80109e-51	1.01185	0.956	0.417	5.60217e-48
DDIT4	3.0221e-14	0.989431	0.842	0.789	6.04419e-11
HEY1	8.29965e-83	0.989417	0.974	0.36	1.65993e-79
SKIL	7.84475e-77	0.981501	0.939	0.302	1.56895e-73
ALDH1A1	4.99717e-75	0.980782	0.93	0.364	9.99435e-72
LMO7	3.24041e-42	0.968264	0.886	0.644	6.48082e-39
MYL9	1.36424e-75	0.966484	0.939	0.298	2.72848e-72
CFH	5.27508e-47	0.966206	0.93	0.467	1.05502e-43
PCDH8	0	0.965401	0.772	0.011	0
EMP3	2.71976e-45	0.959944	0.974	0.665	5.43952e-42
CD83	5.67854e-72	0.941946	0.921	0.266	1.13571e-68
TMEM176B	0	0.940568	0.974	0.007	0
NEFM	7.24921e-33	0.927747	0.904	0.583	1.44984e-29
ZNF331	3.54965e-52	0.926934	0.895	0.391	7.09931e-49
GJB6	6.25438e-52	0.923324	0.965	0.523	1.25088e-48
HSPA6	2.19409e-13	0.914306	0.289	0.161	4.38817e-10
GAD2	0	0.894361	0.719	0	0
FAM198B	2.15305e-90	0.893434	0.947	0.294	4.3061e-87
SOD3	9.99091e-21	0.887128	0.702	0.262	1.99818e-17
TUBA1A	1.21042e-20	0.886205	0.816	0.632	2.42083e-17
COX7A1	2.1703e-72	0.881767	0.921	0.287	4.34061e-69
GEM	1.28736e-24	0.880779	0.895	0.55	2.57472e-21
PDZRN4	6.69699e-80	0.866257	0.947	0.35	1.3394e-76
RUNX1	3.02697e-48	0.864217	0.947	0.552	6.05395e-45
MSX2	5.50119e-21	0.847682	0.719	0.303	1.10024e-17
MYADM	9.86853e-110	0.846968	0.93	0.202	1.97371e-106
ITGA6	1.46774e-29	0.820275	0.991	0.793	2.93548e-26
BAMBI	1.2617e-80	0.813161	0.956	0.306	2.52341e-77
TMEM176A	0	0.808847	0.93	0.003	0
LAMB3	3.75478e-29	0.806839	0.947	0.724	7.50956e-26
SLC40A1	2.37368e-64	0.801043	0.93	0.38	4.74737e-61
SOX9	1.00025e-05	0.791149	0.632	0.561	0.0200051
CXCL9	2.84363e-11	0.787318	0.009	0	5.68726e-08
MXRA5	7.8135e-200	0.786975	0.93	0.088	1.5627e-196
RGS2	7.89667e-07	0.781174	0.614	0.314	0.00157933
KLHL24	1.03163e-52	0.779933	0.947	0.456	2.06327e-49
LBH	6.8851e-63	0.779715	0.93	0.374	1.37702e-59
EHF	1.44311e-28	0.754953	0.851	0.564	2.88623e-25
COL17A1	1.97613e-20	0.742471	0.921	0.77	3.95225e-17
SPINK5	6.44046e-11	0.730863	0.921	0.8	1.28809e-07
FTH1	2.95977e-38	0.725683	0.991	0.985	5.91954e-35
ITIH5	2.8632e-108	0.723361	0.939	0.231	5.72641e-105
SSPN	1.08323e-73	0.719975	0.939	0.299	2.16646e-70
MFAP2	1.67621e-85	0.715973	0.939	0.266	3.35243e-82
DIRAS3	3.38817e-38	0.715236	0.93	0.539	6.77633e-35
TNFAIP3	9.50433e-06	0.707984	0.377	0.483	0.0190087
IFITM2	2.2611e-17	0.705324	0.658	0.167	4.5222e-14
KLF9	7.24817e-18	0.697231	0.675	0.243	1.44963e-14
F3	2.09398e-38	0.691558	0.947	0.541	4.18795e-35
CKB	1.16959e-29	0.68489	0.956	0.689	2.33919e-26
TSPYL2	7.42449e-09	0.678595	0.64	0.425	1.4849e-05
DST	2.019e-19	0.678141	0.991	0.869	4.03799e-16
SLC26A2	7.78482e-40	0.673039	0.947	0.496	1.55696e-36
SOCS3	2.85742e-14	0.664751	0.921	0.701	5.71484e-11
NMB	1.56771e-05	0.663886	0.614	0.445	0.0313542
PAPPA	1.46744e-59	0.649027	0.904	0.433	2.93488e-56
DCN	3.34962e-19	0.642128	0.623	0.128	6.69923e-16
SERPINE2	8.81548e-26	0.632217	0.947	0.637	1.7631e-22
DHRS3	4.63583e-32	0.617602	0.763	0.285	9.27166e-29
TNFAIP2	2.71039e-22	0.613479	0.719	0.272	5.42078e-19
HEG1	1.82714e-54	0.609906	0.877	0.299	3.65429e-51
MXD1	1.58844e-05	0.608413	0.711	0.571	0.0317688
COL1A2	6.65055e-64	0.60705	0.956	0.43	1.33011e-60
TCEAL2	9.79522e-165	0.601582	0.965	0.128	1.95904e-161
IGFBP7	4.79102e-22	0.598877	0.868	0.691	9.58205e-19
MMP10	1.41892e-66	0.595862	0.833	0.221	2.83784e-63
JAG1	3.92575e-16	0.588856	0.965	0.848	7.85151e-13
AL139393.2	4.52778e-65	0.574817	0.877	0.208	9.05556e-62
CCDC91	5.30003e-43	0.568684	0.956	0.621	1.06001e-39
TCF4	5.48822e-10	0.556287	0.693	0.5	1.09764e-06
MT1G	3.54832e-75	0.55598	0.886	0.256	7.09663e-72
ITGA2	3.27049e-18	0.555736	0.833	0.696	6.54097e-15
TFRC	2.70979e-18	0.538506	0.921	0.675	5.41959e-15
RGS5	1.05533e-67	0.535641	0.851	0.238	2.11066e-64
MAFA	3.0657e-95	0.53335	0.912	0.183	6.13139e-92
IFI6	2.58176e-59	0.533086	0.912	0.316	5.16352e-56
EXPH5	1.95358e-26	0.526722	0.921	0.612	3.90716e-23
SERPINE1	2.26336e-26	0.518824	0.904	0.543	4.52672e-23
GRASP	3.01497e-30	0.515513	0.728	0.236	6.02994e-27
SESN3	1.8472e-11	0.514111	0.956	0.817	3.6944e-08
TUBB2B	4.03238e-92	0.512637	0.886	0.157	8.06475e-89
NDRG2	2.83453e-56	0.50049	0.921	0.297	5.66906e-53
KLF2	8.1181e-48	0.494782	0.921	0.326	1.62362e-44
FOXQ1	1.24826e-19	0.490199	0.912	0.601	2.49651e-16
NECTIN4	2.2072e-35	0.486581	0.93	0.537	4.4144e-32
KHDRBS3	5.49798e-46	0.479308	0.93	0.493	1.0996e-42
SLC39A8	2.07154e-73	0.474783	0.921	0.297	4.14307e-70
DUSP10	4.97261e-60	0.473914	0.895	0.271	9.94521e-57
PDK4	0	0.468559	0.842	0.026	0
GCLM	1.06274e-15	0.466338	0.86	0.622	2.12548e-12
FAM20A	2.07774e-05	0.463188	0.561	0.189	0.0415547
PCDH9	3.80227e-81	0.462771	0.868	0.161	7.60455e-78
PDPN	1.86979e-28	0.460126	0.921	0.544	3.73959e-25
CPE	1.85202e-25	0.45862	0.816	0.485	3.70405e-22
NEDD9	1.47763e-05	0.455645	0.342	0.284	0.0295526
HES4	5.00242e-36	0.453519	0.921	0.508	1.00048e-32
COL3A1	6.24387e-82	0.452599	0.904	0.266	1.24877e-78
FBXO32	1.93236e-64	0.441318	0.93	0.313	3.86472e-61
FSTL1	3.37584e-42	0.44114	0.93	0.466	6.75168e-39
PLAUR	6.20401e-35	0.435045	0.895	0.422	1.2408e-31
SLC38A5	1.16067e-64	0.421686	0.904	0.283	2.32133e-61
SAA1	1.12665e-55	0.418012	0.868	0.296	2.2533e-52
LMO2	3.31749e-79	0.417689	0.921	0.265	6.63498e-76
ELN	3.2685e-278	0.416753	0.921	0.047	6.537e-275
MAFF	2.3492e-16	0.416529	0.86	0.42	4.6984e-13
COL5A1	9.58082e-62	0.404841	0.886	0.329	1.91616e-58
PIK3R3	3.87015e-56	0.404419	0.895	0.344	7.74031e-53
RGS16	2.19041e-05	0.399761	0.316	0.21	0.0438081
RSPO3	0	0.39496	0.851	0.025	0
KCTD12	3.04955e-37	0.389875	0.921	0.553	6.09909e-34
OCA2	1.28841e-212	0.382075	0.93	0.073	2.57682e-209
LUM	2.44234e-73	0.381305	0.904	0.279	4.88469e-70
SPRY1	3.94451e-26	0.379987	0.904	0.516	7.88902e-23
TINAGL1	3.79458e-53	0.376712	0.904	0.435	7.58916e-50
LSP1	1.56318e-05	0.376182	0.553	0.209	0.0312637
ARL6IP1	4.55944e-12	0.371879	0.851	0.832	9.11888e-09
HLA-B	2.19242e-05	0.370902	0.649	0.495	0.0438485
CXCL2	2.07832e-12	0.364009	0.298	0.446	4.15664e-09
AP001783.1	3.01653e-86	0.363917	0.886	0.201	6.03306e-83
UPP1	9.93473e-23	0.362313	0.939	0.618	1.98695e-19
C1S	1.79777e-66	0.358959	0.886	0.311	3.59554e-63
SGCA	0	0.35094	0.904	0.027	0
DACH1	0	0.350078	0.816	0.006	0
MGAT4C	4.90421e-27	0.349709	0.368	0.01	9.80843e-24
PDGFA	1.30656e-30	0.341383	0.895	0.461	2.61313e-27
SERPINF1	7.40758e-47	0.337058	0.816	0.218	1.48152e-43
NUPR1	1.99297e-29	0.333102	0.93	0.497	3.98595e-26
GLS	2.09318e-10	0.328103	0.939	0.709	4.18637e-07
CYP1B1	2.5915e-12	0.324785	0.904	0.61	5.18301e-09
GALNT5	6.08577e-63	0.322748	0.868	0.226	1.21715e-59
TSPAN8	2.2439e-45	0.316774	0.377	0	4.4878e-42
SLC20A1	4.07597e-06	0.316237	0.789	0.671	0.00815195
OGN	5.86757e-161	0.315481	0.868	0.103	1.17351e-157
SLIT3	8.76322e-67	0.315167	0.868	0.251	1.75264e-63
AC023157.3	8.03502e-32	0.310425	0.877	0.39	1.607e-28
TP53INP2	3.65416e-68	0.306902	0.921	0.254	7.30833e-65
FLRT2	8.46697e-27	0.306418	0.904	0.504	1.69339e-23
SLC16A9	4.02779e-32	0.302887	0.886	0.385	8.05558e-29
UNC5B-AS1	2.09048e-59	0.298541	0.895	0.312	4.18096e-56
CTSH	8.23696e-37	0.297565	0.912	0.478	1.64739e-33
COL8A1	3.25475e-69	0.295251	0.895	0.267	6.5095e-66
HTN1	0	0.290405	0.868	0.013	0
ITGB6	2.41807e-34	0.289721	0.895	0.414	4.83615e-31
CXCL3	1.3566e-05	0.287193	0.36	0.377	0.027132
EMP1	2.14593e-15	0.285558	0.904	0.649	4.29185e-12
KRTAP3-1	0	0.284562	0.86	0	0
LAMC2	1.92874e-25	0.282335	0.904	0.508	3.85749e-22
CPXM2	8.65181e-108	0.280283	0.877	0.174	1.73036e-104
CYYR1	8.57506e-68	0.279807	0.912	0.284	1.71501e-64
C1R	7.56119e-63	0.279133	0.904	0.318	1.51224e-59
POSTN	1.04154e-95	0.275056	0.895	0.211	2.08307e-92
ANGPTL1	6.93682e-165	0.274837	0.904	0.112	1.38736e-161
SORBS2	9.27332e-51	0.262916	0.851	0.361	1.85466e-47
AL078639.1	0	0.259903	0.895	0.05	0
RNF19B	2.87312e-24	0.259762	0.851	0.383	5.74624e-21
KLK4	0	0.259385	0.895	0.009	0
ABL2	6.60509e-28	0.259353	0.895	0.516	1.32102e-24
CLIC3	2.8422e-18	0.259249	0.807	0.437	5.6844e-15
NBL1	1.86151e-08	0.259236	0.895	0.576	3.72302e-05
MMP1	2.54208e-60	0.258968	0.842	0.248	5.08415e-57
CREM	6.49929e-14	0.256533	0.886	0.481	1.29986e-10
HSPG2	4.664e-06	0.253151	0.807	0.614	0.00932799
EDN2	3.47605e-21	0.247517	0.211	0.261	6.9521e-18
CTSV	1.10997e-05	0.24555	0.912	0.633	0.0221994
MMP2	1.72998e-66	0.240523	0.877	0.227	3.45996e-63
CTHRC1	2.60132e-72	0.238655	0.895	0.212	5.20265e-69
MOB3B	1.07831e-13	0.238033	0.816	0.389	2.15662e-10
ANKRD28	5.45171e-35	0.236909	0.895	0.467	1.09034e-31
DACT2	9.92315e-18	0.236521	0.307	0.091	1.98463e-14
ACP4	0	0.233303	0.886	0.007	0
TMPRSS2	5.6655e-149	0.232055	0.886	0.111	1.1331e-145
NEFL	4.30926e-06	0.232045	0.895	0.641	0.00861851
MXRA8	8.34973e-196	0.229733	0.86	0.083	1.66995e-192
NRXN1	3.63181e-203	0.228563	0.868	0.077	7.26361e-200
FGL2	8.93087e-07	0.226623	0.342	0.215	0.00178617
HSPA2	3.35253e-06	0.22509	0.816	0.717	0.00670506
ALPL	0	0.221525	0.86	0.001	0
BMP2	1.2992e-21	0.219643	0.842	0.342	2.59841e-18
IFIT1	1.26254e-63	0.217846	0.877	0.23	2.52508e-60
SRRD	1.46898e-20	0.217411	0.895	0.558	2.93797e-17
PTGER3	1.64298e-168	0.216762	0.904	0.096	3.28595e-165
RGCC	2.047e-24	0.215828	0.816	0.269	4.094e-21
GPRC5A	1.41039e-72	0.215638	0.86	0.238	2.82078e-69
KCNJ15	8.89582e-14	0.214947	0.895	0.56	1.77916e-10
ZNF117	1.92846e-53	0.213664	0.886	0.399	3.85692e-50
PDGFRA	4.22881e-118	0.212458	0.886	0.148	8.45763e-115
THY1	4.70451e-42	0.210382	0.86	0.364	9.40902e-39
ANKRD35	1.89124e-49	0.20674	0.868	0.298	3.78249e-46
MX1	6.12178e-56	0.20648	0.886	0.318	1.22436e-52
BGN	2.36544e-30	0.206425	0.675	0.166	4.73088e-27
TAGLN	5.03941e-45	0.205479	0.816	0.231	1.00788e-41
KCNQ1-AS1	0	0.204917	0.851	0	0
TGFBR2	9.16058e-11	0.203575	0.921	0.695	1.83212e-07
PID1	5.28177e-33	0.203236	0.886	0.413	1.05635e-29
ANGPTL4	7.06829e-11	0.201588	0.781	0.42	1.41366e-07
AXL	4.1543e-33	0.200347	0.868	0.436	8.3086e-30
ALCAM	2.221e-13	0.198706	0.904	0.606	4.44199e-10
CLEC11A	2.29068e-19	0.197417	0.877	0.535	4.58136e-16
RGS4	1.22107e-43	0.197125	0.842	0.38	2.44213e-40
GPRIN3	1.84306e-207	0.196777	0.86	0.062	3.68613e-204
VCAN	1.08444e-67	0.194514	0.842	0.214	2.16888e-64
CYP4B1	2.29313e-73	0.193633	0.737	0.05	4.58627e-70
HLA-DPB1	5.17179e-66	0.192803	0.877	0.171	1.03436e-62
LIMS2	2.57702e-113	0.19198	0.298	0.007	5.15403e-110
AEBP1	3.19433e-83	0.189108	0.851	0.178	6.38867e-80
NOS2	2.51386e-189	0.18711	0.228	0.009	5.02772e-186
IL11	5.19177e-71	0.184725	0.86	0.201	1.03835e-67
NEFH	7.18865e-29	0.184294	0.86	0.374	1.43773e-25
RHCG	1.48635e-05	0.181359	0.851	0.55	0.0297271
ACTG2	5.00228e-137	0.180759	0.842	0.088	1.00046e-133
IGLC3	1.82533e-21	0.180615	0.009	0	3.65066e-18
FAM214A	1.67085e-10	0.17365	0.807	0.465	3.3417e-07
CTGF	3.30587e-25	0.168959	0.202	0.421	6.61175e-22
ADAMTS9	1.72069e-12	0.167008	0.307	0.163	3.44137e-09
ASPN	3.50441e-201	0.166861	0.86	0.07	7.00881e-198
INSR	7.60653e-23	0.166535	0.851	0.395	1.52131e-19
LEMD1	1.21034e-16	0.163549	0.877	0.415	2.42068e-13
SEMA5A	1.73259e-15	0.159579	0.263	0.283	3.46517e-12
LSAMP	1.32496e-48	0.159106	0.86	0.345	2.64991e-45
TGFBI	1.66971e-45	0.154596	0.877	0.313	3.33941e-42
ARC	2.361e-11	0.154177	0.272	0.236	4.722e-08
PHACTR1	3.35271e-37	0.152831	0.833	0.219	6.70542e-34
SERPING1	8.60681e-18	0.148886	0.246	0.323	1.72136e-14
SLC2A12	9.07206e-60	0.146519	0.86	0.295	1.81441e-56
NR4A3	6.94521e-64	0.14576	0.868	0.265	1.38904e-60
OLFML2B	1.73391e-192	0.145637	0.868	0.064	3.46781e-189
MT1A	1.33752e-16	0.139507	0.254	0.233	2.67504e-13
SFRP4	0	0.136678	0.868	0.036	0
SOX11	2.89706e-49	0.136108	0.851	0.336	5.79411e-46
IRX4	8.83033e-21	0.133683	0.895	0.398	1.76607e-17
ITGBL1	4.5864e-91	0.133084	0.851	0.159	9.17281e-88
MSX1	5.49437e-29	0.131645	0.237	0.171	1.09887e-25
BHLHE22	0	0.130677	0.886	0.001	0
HCAR3	1.86176e-76	0.129752	0.816	0.193	3.72353e-73
FAM129B	2.05039e-08	0.128101	0.904	0.688	4.10078e-05
MIR200CHG	1.8129e-16	0.127967	0.807	0.308	3.62581e-13
CPXM1	1.53252e-121	0.126588	0.175	0.032	3.06505e-118
SMOC2	8.7984e-08	0.126437	0.36	0.06	0.000175968
FMO2	8.93192e-230	0.125397	0.833	0.047	1.78638e-226
ISG15	6.10294e-10	0.124507	0.254	0.302	1.22059e-06
NUAK1	9.9365e-43	0.124046	0.877	0.276	1.9873e-39
OMD	1.30888e-218	0.121886	0.842	0.064	2.61776e-215
B3GALT5	2.26427e-108	0.12118	0.781	0.09	4.52854e-105
SNAI1	1.02069e-15	0.120688	0.272	0.186	2.04138e-12
ANGPTL2	1.13206e-47	0.117421	0.842	0.343	2.26413e-44
CNTNAP2	8.43433e-32	0.116341	0.86	0.44	1.68687e-28
HCAR2	1.0622e-21	0.115527	0.202	0.224	2.1244e-18
LINC00626	2.38441e-251	0.115312	0.158	0.019	4.76882e-248
HSPB8	9.74587e-25	0.114859	0.184	0.288	1.94917e-21
ADGRG1	1.03015e-08	0.11425	0.904	0.606	2.0603e-05
FAM155A	0	0.110798	0.868	0.019	0
CYGB	1.35648e-81	0.10927	0.851	0.145	2.71296e-78
IL13RA2	1.68759e-198	0.108867	0.851	0.036	3.37518e-195
ADAMTS20	0	0.108135	0.86	0	0
FBN1	7.36936e-69	0.106898	0.851	0.204	1.47387e-65
KCNMA1	3.7761e-18	0.105968	0.211	0.367	7.55219e-15
AL121761.2	3.08069e-77	0.105852	0.842	0.175	6.16137e-74
PLSCR1	9.9842e-06	0.104158	0.877	0.522	0.0199684
HIST1H1E	4.78273e-17	0.103925	0.868	0.537	9.56545e-14
SLN	5.30851e-40	0.103637	0.228	0.094	1.0617e-36
AMIGO2	1.09215e-32	0.103493	0.833	0.35	2.18431e-29
BBOX1-AS1	1.11015e-57	0.102873	0.842	0.344	2.22031e-54
ELF3	2.64645e-17	0.10119	0.254	0.261	5.2929e-14
FOXC2	2.81937e-59	0.100998	0.833	0.187	5.63874e-56
IFIT3	2.00856e-42	0.097127	0.833	0.281	4.01713e-39
CDH13	1.09181e-17	0.097096	0.868	0.417	2.18362e-14
SEC14L2	2.06802e-39	0.0965566	0.842	0.328	4.13604e-36
ODAPH	1.7248e-139	0.0965341	0.833	0.108	3.44959e-136
LOR	9.40904e-17	0.095959	0.254	0.319	1.88181e-13
BEX1	1.24044e-32	0.0958418	0.886	0.292	2.48088e-29
ELOVL7	1.81031e-47	0.0949507	0.851	0.284	3.62063e-44
SPI1	8.1481e-103	0.0925473	0.842	0.143	1.62962e-99
PPP1R1C	6.48691e-60	0.0914454	0.86	0.278	1.29738e-56
GLRX	3.72206e-22	0.0910813	0.877	0.529	7.44411e-19
LINC01852	1.03328e-75	0.0909466	0.833	0.136	2.06655e-72
CXCR4	5.69599e-68	0.0907581	0.833	0.101	1.1392e-64
HPN	2.76585e-27	0.0907345	0.307	0.046	5.5317e-24
CREB3L1	2.27407e-91	0.0906781	0.842	0.174	4.54814e-88
CYP7B1	4.89164e-67	0.0904926	0.842	0.215	9.78328e-64
SCUBE3	1.75272e-89	0.0888884	0.877	0.191	3.50544e-86
SAMSN1	1.33632e-117	0.088531	0.193	0.013	2.67264e-114
ACTA2	4.36063e-12	0.0877661	0.746	0.308	8.72127e-09
LRAT	5.63548e-68	0.0873836	0.86	0.201	1.1271e-64
PGM2L1	2.0554e-20	0.0866906	0.868	0.459	4.1108e-17
RAMP2	1.41516e-16	0.0856182	0.263	0.164	2.83032e-13
DDR2	4.97351e-13	0.0855024	0.281	0.32	9.94702e-10
DAPK1	8.65031e-60	0.0839679	0.851	0.304	1.73006e-56
HLA-DPA1	3.95945e-110	0.0828487	0.851	0.107	7.9189e-107
IL32	6.01983e-30	0.0815059	0.842	0.34	1.20397e-26
HAS1	0	0.078769	0.851	0	0
DUSP2	3.07455e-14	0.0779577	0.351	0.669	6.14911e-11
TPPP3	2.57951e-55	0.0779338	0.833	0.224	5.15901e-52
ENC1	2.12817e-20	0.0773209	0.868	0.439	4.25635e-17
PTGFR	0	0.0771922	0.851	0.035	0
MFAP4	7.0572e-267	0.0771808	0.842	0.051	1.41144e-263
IL23A	4.27154e-53	0.0769912	0.842	0.28	8.54309e-50
GPC3	6.1009e-94	0.0768809	0.842	0.141	1.22018e-90
VTCN1	2.79577e-117	0.0767401	0.184	0.028	5.59154e-114
KCNE4	2.95519e-169	0.0763484	0.833	0.089	5.91038e-166
IFI27	1.79255e-59	0.076182	0.833	0.218	3.5851e-56
C11orf96	2.66985e-15	0.0752091	0.281	0.231	5.3397e-12
C1QTNF3	3.0417e-92	0.0751563	0.842	0.135	6.08341e-89
ADRA2A	0	0.0746331	0.842	0.015	0
CXCL12	0	0.0738692	0.842	0.019	0
CD274	2.46824e-21	0.0734017	0.219	0.225	4.93647e-18
TGFB3	4.37375e-41	0.0723898	0.833	0.342	8.74749e-38
KCTD11	1.33604e-26	0.0716222	0.851	0.383	2.67209e-23
FAT3	7.55357e-50	0.0712309	0.149	0.132	1.51071e-46
SNCAIP	7.51458e-86	0.0709932	0.851	0.174	1.50292e-82
HLA-DQB1	5.71617e-26	0.069881	0.851	0.47	1.14323e-22
TBX3	5.00494e-56	0.0697923	0.833	0.297	1.00099e-52
ARSI	2.10005e-29	0.0693498	0.175	0.322	4.20011e-26
CLEC2B	8.78895e-29	0.0684356	0.167	0.335	1.75779e-25
LINC02377	0	0.0683113	0.833	0.012	0
MOXD1	5.21475e-60	0.0683025	0.851	0.286	1.04295e-56
PROX1	2.28179e-95	0.067274	0.842	0.158	4.56357e-92
HBA1	2.03344e-10	0.0666656	0.553	0.108	4.06688e-07
C1QL1	3.70914e-54	0.0664091	0.833	0.232	7.41828e-51
MIR193BHG	9.16735e-22	0.065641	0.833	0.374	1.83347e-18
SAA2	3.84196e-60	0.0642712	0.833	0.272	7.68392e-57
FILIP1	4.52137e-92	0.0633468	0.833	0.148	9.04273e-89
MIAT	5.62441e-62	0.0629981	0.833	0.223	1.12488e-58
COL11A1	0	0.0629965	0.868	0.042	0
COL2A1	7.34322e-156	0.0629891	0.833	0.052	1.46864e-152
APOLD1	5.0901e-42	0.0629867	0.105	0.219	1.01802e-38
CD2	0	0.0607625	0.842	0.008	0
HLA-DRB1	3.20118e-79	0.0604836	0.079	0.116	6.40236e-76
PRELP	3.30812e-247	0.0598935	0.842	0.034	6.61623e-244
CLDN7	8.51618e-21	0.0598496	0.219	0.274	1.70324e-17
SEMA3C	1.82284e-18	0.059725	0.851	0.438	3.64567e-15
EPHB1	2.82821e-175	0.059609	0.851	0.065	5.65643e-172
CDH2	3.59197e-10	0.0595555	0.307	0.216	7.18394e-07
INSIG1	2.50314e-10	0.0590781	0.342	0.584	5.00629e-07
ENG	3.93957e-13	0.058908	0.658	0.295	7.87914e-10
IFI30	1.45187e-44	0.0585491	0.105	0.205	2.90375e-41
CRTAC1	5.80065e-158	0.0577469	0.842	0.075	1.16013e-154
NRN1	0	0.0576533	0.825	0.012	0
MAP2	7.27839e-16	0.0576482	0.246	0.354	1.45568e-12
C5AR1	2.61974e-62	0.0574738	0.842	0.22	5.23947e-59
IL1R2	2.96259e-159	0.0569017	0.833	0.05	5.92519e-156
HSD17B2	1.56846e-19	0.056279	0.219	0.296	3.13691e-16
SNCG	2.28149e-43	0.0560807	0.851	0.312	4.56298e-40
VAMP5	1.46064e-13	0.0560243	0.895	0.527	2.92129e-10
LIF	2.04987e-68	0.0555491	0.123	0.103	4.09975e-65
COL12A1	7.65944e-54	0.0550233	0.886	0.331	1.53189e-50
MYOC	2.84363e-11	0.0549942	0.009	0	5.68726e-08
AC112250.2	0	0.0549419	0.816	0.012	0
SYNPO2	4.57173e-19	0.0544407	0.237	0.172	9.14345e-16
SLC13A5	4.53019e-79	0.0540642	0.825	0.164	9.06039e-76
DIO2	5.97407e-173	0.0537294	0.053	0.063	1.19481e-169
MCAM	5.02774e-14	0.0531161	0.868	0.457	1.00555e-10
ASPRV1	1.29616e-198	0.0523974	0.825	0.061	2.59233e-195
NNMT	3.91966e-07	0.0522802	0.386	0.373	0.000783932
EEF1A2	5.04851e-95	0.0519701	0.842	0.071	1.0097e-91
BBOX1	1.09438e-38	0.051895	0.833	0.238	2.18876e-35
COX4I2	0	0.0509059	0.833	0.002	0
CLGN	6.99157e-94	0.0505166	0.842	0.124	1.39831e-90
RSPO2	0	0.0504724	0.833	0	0
AGT	0	0.0503946	0.833	0.006	0
ADAM12	1.11964e-76	0.0502515	0.833	0.185	2.23927e-73
MMP8	0	0.0500481	0.833	0.001	0
XYLT1	1.13592e-49	0.0499463	0.851	0.283	2.27185e-46
VWF	2.43629e-98	0.0499243	0.825	0.122	4.87259e-95
SRGN	5.57874e-183	0.0495487	0.061	0.055	1.11575e-179
AL451085.1	5.56555e-44	0.0493058	0.096	0.169	1.11311e-40
GATA2	0	0.0492533	0.833	0.001	0
RHOJ	0	0.0482244	0.833	0.003	0
MMP11	4.17673e-63	0.0474983	0.851	0.226	8.35346e-60
DDIT4-AS1	4.23744e-53	0.0468442	0.079	0.263	8.47489e-50
ACVR1C	2.42276e-07	0.0465058	0.36	0.352	0.000484551
SSTR2	5.19344e-68	0.0460402	0.851	0.239	1.03869e-64
CCL4	1.65947e-16	0.0458811	0.035	0.001	3.31893e-13
CCL3	0	0.0454977	0.833	0	0
FBLN2	7.75776e-58	0.0444525	0.833	0.239	1.55155e-54
TRAF1	1.6594e-55	0.0442445	0.833	0.28	3.31881e-52
SULT1B1	2.17938e-141	0.044123	0.132	0.05	4.35875e-138
SLC7A2	1.26088e-07	0.0440292	0.711	0.357	0.000252176
MAL	3.09643e-110	0.0439404	0.061	0.099	6.19286e-107
C15orf48	4.7943e-51	0.0434434	0.842	0.241	9.58861e-48
ARHGAP22	3.14422e-32	0.0432524	0.833	0.297	6.28845e-29
BCAS1	0	0.0422065	0.833	0.028	0
IGHA1	1.82533e-21	0.0421332	0.009	0	3.65066e-18
RBP7	4.03533e-15	0.0420166	0.263	0.399	8.07067e-12
VCAM1	6.36959e-290	0.0418276	0.026	0.035	1.27392e-286
TNN	0	0.0414874	0.833	0	0
OSM	0	0.0413217	0.833	0	0
SLC15A1	1.54589e-108	0.0410596	0.833	0.122	3.09179e-105
MYH11	5.05691e-13	0.0408218	0.614	0.201	1.01138e-09
SDC2	1.03018e-36	0.0404075	0.851	0.385	2.06036e-33
ACKR3	9.58552e-82	0.0399706	0.842	0.206	1.9171e-78
OLFML3	1.65102e-58	0.0396554	0.14	0.132	3.30205e-55
HPCAL4	1.49626e-256	0.0395598	0.842	0.045	2.99252e-253
DRD5	2.3479e-201	0.0390782	0.825	0.067	4.6958e-198
NEBL	1.25194e-22	0.0382049	0.219	0.389	2.50388e-19
IGFL2-AS1	2.01041e-92	0.0381404	0.825	0.124	4.02082e-89
DEPP1	7.85161e-90	0.037635	0.825	0.129	1.57032e-86
CORO2B	1.20966e-136	0.0375847	0.833	0.113	2.41932e-133
CDH11	1.15262e-64	0.0368018	0.842	0.18	2.30523e-61
KIAA1147	4.1218e-24	0.0360463	0.851	0.394	8.24359e-21
APOD	0	0.0356126	0.842	0.036	0
NKAIN4	1.7719e-234	0.0350644	0.825	0.061	3.54381e-231
LHFPL6	6.64523e-23	0.0350141	0.842	0.402	1.32905e-19
THSD7A	0	0.0350115	0.833	0.027	0
ITGB2	0	0.034822	0.816	0.017	0
SLC5A1	1.89655e-80	0.0337905	0.825	0.188	3.79309e-77
RCAN2	6.43958e-06	0.0333988	0.535	0.154	0.0128792
ANTXR2	5.61884e-06	0.0333976	0.64	0.301	0.0112377
ADD2	3.56085e-121	0.0332702	0.833	0.091	7.1217e-118
GMPR	3.06909e-18	0.0325689	0.237	0.283	6.13818e-15
RGS18	0	0.0325539	0.833	0	0
DSC1	4.2961e-28	0.0322376	0.167	0.312	8.5922e-25
CALCRL	2.1457e-21	0.0319714	0.219	0.335	4.29139e-18
CRISPLD2	2.98576e-33	0.0316485	0.149	0.299	5.97151e-30
KLHDC8A	2.10519e-52	0.0313393	0.561	0.031	4.21037e-49
NLRP3	0	0.031021	0.816	0.002	0
CD14	2.95123e-68	0.0305822	0.833	0.213	5.90246e-65
ICAM1	7.74363e-91	0.0304828	0.842	0.164	1.54873e-87
SPOCK1	4.20776e-79	0.0298223	0.044	0.154	8.41552e-76
SAMD9L	7.10341e-18	0.0294147	0.614	0.137	1.42068e-14
TNFSF9	2.20986e-26	0.0291645	0.184	0.243	4.41973e-23
OSGIN1	2.58549e-15	0.0291456	0.851	0.412	5.17098e-12
LINC01436	0	0.0286178	0.053	0.001	0
LPXN	5.26518e-38	0.0284537	0.816	0.248	1.05304e-34
CNIH3	9.56294e-58	0.028328	0.833	0.22	1.91259e-54
CCDC168	1.46959e-73	0.0280319	0.842	0.173	2.93918e-70
LY6K	4.44943e-19	0.0280289	0.096	0.136	8.89886e-16
DCT	2.53597e-143	0.0279929	0.167	0.033	5.07195e-140
FCGR2A	1.02384e-116	0.027881	0.833	0.144	2.04768e-113
MAP3K7CL	3.92922e-58	0.0273737	0.061	0.207	7.85843e-55
PLXND1	8.52855e-48	0.0267481	0.833	0.325	1.70571e-44
PLPP2	1.67785e-06	0.0263914	0.605	0.258	0.0033557
IFIT2	1.90156e-55	0.0263117	0.07	0.27	3.80311e-52
TSPAN1	1.01971e-49	0.0262108	0.833	0.254	2.03941e-46
ZEB2	3.38735e-84	0.0257495	0.833	0.137	6.7747e-81
C1orf162	5.10772e-76	0.0256424	0.825	0.185	1.02154e-72
CTH	1.39127e-52	0.0256318	0.825	0.15	2.78255e-49
IGF1	4.81627e-295	0.0250881	0.816	0.043	9.63254e-292
MS4A6A	0	0.0248518	0.833	0	0
ITGB7	7.67823e-69	0.0248243	0.825	0.206	1.53565e-65
KCNC2	0	0.0239177	0.044	0.007	0
WFDC5	3.57977e-08	0.0237282	0.798	0.339	7.15954e-05
FAM3B	1.1974e-121	0.0233997	0.728	0.049	2.39481e-118
RORB	4.37261e-145	0.0229274	0.035	0.076	8.74522e-142
LRMP	0	0.0226014	0.096	0.01	0
TSLP	2.21927e-37	0.0225162	0.851	0.223	4.43855e-34
CHAC1	1.65746e-28	0.0222724	0.693	0.157	3.31492e-25
FXYD1	9.27274e-51	0.0221177	0.833	0.273	1.85455e-47
AC015912.3	1.36442e-28	0.0218466	0.053	0.26	2.72883e-25
ADAMTS2	0	0.0212662	0.842	0.016	0
KRTAP2-3	2.30967e-107	0.0212569	0.061	0.08	4.61934e-104
ABI3BP	7.49936e-114	0.0209455	0.825	0.087	1.49987e-110
PLEK	0	0.0205486	0.053	0.018	0
CD40LG	0	0.0202616	0.833	0	0
CHRD	0	0.0202325	0.825	0.021	0
GPM6B	1.00651e-38	0.0201645	0.123	0.343	2.01303e-35
MMRN2	8.65641e-30	0.0200505	0.833	0.377	1.73128e-26
PTP4A3	7.11721e-34	0.0200383	0.719	0.173	1.42344e-30
C1orf115	1.54016e-26	0.019996	0.816	0.252	3.08031e-23
LGR6	1.03186e-32	0.0199678	0.167	0.421	2.06372e-29
PARD6B	4.60902e-20	0.0198605	0.237	0.423	9.21805e-17
CD177	6.56789e-233	0.0198563	0.035	0.052	1.31358e-229
SLC6A15	1.90916e-16	0.019685	0.842	0.503	3.81832e-13
2004-09-01	4.17303e-66	0.0196044	0.842	0.193	8.34607e-63
GREM1	2.74899e-55	0.0194723	0.053	0.145	5.49799e-52
LCE1B	1.87423e-79	0.0192824	0.833	0.143	3.74845e-76
EDN1	1.41103e-05	0.0185674	0.544	0.198	0.0282206
PTK2	4.62265e-09	0.0178915	0.377	0.62	9.2453e-06
ANO1	3.68545e-71	0.017873	0.044	0.193	7.3709e-68
SHISA2	1.49758e-26	0.0178164	0.789	0.283	2.99515e-23
CCL4L2	7.94977e-37	0.0173042	0.026	0	1.58995e-33
ANKRD22	3.08277e-23	0.0169595	0.851	0.341	6.16554e-20
RSAD2	1.12301e-202	0.016932	0.842	0.068	2.24602e-199
CTXN3	3.48844e-56	0.0168098	0.833	0.164	6.97687e-53
PLA2G7	1.40154e-55	0.0167785	0.825	0.239	2.80308e-52
SAMD9	4.80307e-34	0.0165949	0.14	0.425	9.60614e-31
PPBP	0	0.0161981	0.816	0.019	0
LIFR	6.19189e-32	0.0158851	0.842	0.25	1.23838e-28
RBP4	1.15896e-190	0.0158459	0.026	0.061	2.31791e-187
ESAM	1.72458e-194	0.015657	0.816	0.068	3.44916e-191
NRP1	2.2339e-42	0.0155664	0.842	0.292	4.46779e-39
MMP7	7.17412e-168	0.0154277	0.061	0.034	1.43482e-164
HCG22	1.25085e-159	0.0153782	0.061	0.06	2.50169e-156
CYSRT1	2.78636e-49	0.0153228	0.833	0.206	5.57272e-46
RAB3B	3.56701e-58	0.0152337	0.842	0.242	7.13402e-55
CST6	1.33624e-59	0.0151508	0.833	0.278	2.67248e-56
CLCA4	5.43528e-62	0.0150828	0.833	0.177	1.08706e-58
GRPEL2	1.12109e-13	0.0150753	0.86	0.442	2.24217e-10
SCARF1	1.08426e-107	0.0148393	0.798	0.104	2.16853e-104
PLAC9	8.12917e-12	0.0147209	0.711	0.322	1.62583e-08
FBLN5	2.45761e-55	0.0144	0.816	0.213	4.91521e-52
ERG	1.11004e-85	0.0139699	0.833	0.12	2.22008e-82
OAS1	4.74998e-06	0.013858	0.737	0.362	0.00949995
ALDH1A3	5.94073e-25	0.013855	0.789	0.22	1.18815e-21
SYTL2	2.38809e-31	0.013757	0.833	0.306	4.77618e-28
CCL5	1.38393e-86	0.0136145	0.833	0.166	2.76786e-83
IFI44L	7.37757e-203	0.013521	0.07	0.051	1.47551e-199
NEXN	3.92998e-47	0.0132226	0.842	0.295	7.85996e-44
CALB1	1.44943e-84	0.0130078	0.14	0.052	2.89886e-81
B4GALNT2	0	0.0129847	0.07	0.004	0
ADAMTS4	1.97022e-106	0.0129364	0.07	0.077	3.94043e-103
AC019349.1	2.00522e-74	0.0128413	0.833	0.18	4.01044e-71
SVEP1	2.13568e-68	0.0126302	0.825	0.179	4.27136e-65
MCTP1	2.61831e-29	0.0121026	0.833	0.313	5.23662e-26
ADAMTS5	0	0.0119342	0.825	0.016	0
PCOLCE	3.73713e-12	0.0118119	0.711	0.279	7.47426e-09
PCDH17	1.69151e-09	0.0114991	0.333	0.069	3.38302e-06
PTPRM	1.08539e-32	0.011004	0.833	0.281	2.17078e-29
HLA-DRB5	0	0.0108048	0.754	0.012	0
ISG20	3.7353e-33	0.0107496	0.842	0.313	7.4706e-30
TNNT1	2.02654e-42	0.0106304	0.807	0.122	4.05308e-39
MACC1	6.95372e-10	0.0103349	0.833	0.408	1.39074e-06
BPGM	1.79531e-13	0.0102284	0.263	0.415	3.59062e-10
LYPD5	5.95675e-72	0.010039	0.842	0.172	1.19135e-68
SAA4	0	0.00996573	0.816	0.013	0
ALOX12	9.42154e-126	0.00990388	0.833	0.046	1.88431e-122
OVOL1	8.04418e-17	0.0098878	0.237	0.377	1.60884e-13
AC022101.1	2.37299e-249	0.00988746	0.833	0.043	4.74599e-246
SELE	1.82533e-21	0.0098841	0.009	0	3.65066e-18
AQP5	0	0.009743	0.789	0	0
PRSS22	1.41833e-38	0.00971604	0.114	0.253	2.83666e-35
SHANK3	4.98647e-48	0.00941408	0.088	0.239	9.97295e-45
CD52	1.23953e-05	0.00926373	0.026	0.3	0.0247906
NRG1	2.49362e-28	0.00909458	0.167	0.339	4.98724e-25
CLEC5A	0	0.00889279	0.833	0.02	0
SLCO2A1	2.43567e-26	0.00882337	0.035	0.09	4.87135e-23
AL121827.2	9.02535e-139	0.00838253	0.816	0.065	1.80507e-135
FGD2	1.29095e-112	0.00809305	0.833	0.089	2.5819e-109
COL4A1	2.3823e-42	0.00803095	0.123	0.412	4.7646e-39
HAP1	6.80904e-39	0.00782757	0.833	0.28	1.36181e-35
MECOM	3.09449e-108	0.00764026	0.825	0.071	6.18897e-105
HBB	1.5597e-213	0.00758051	0.079	0.039	3.11941e-210
LTBP2	1.38606e-43	0.00747399	0.088	0.237	2.77212e-40
DDIT4L	1.47926e-47	0.00738593	0.061	0.258	2.95851e-44
TAGAP	6.00558e-131	0.00682694	0.816	0.084	1.20112e-127
SLC26A9	2.99188e-170	0.00658253	0.825	0.09	5.98377e-167
FCN1	0	0.00647473	0.833	0	0
GPR132	0	0.00628648	0.816	0.001	0
JCAD	1.71675e-72	0.00628063	0.035	0.216	3.4335e-69
MMP23B	2.59783e-09	0.00625535	0.009	0.169	5.19566e-06
MYRIP	6.98677e-43	0.00617697	0.193	0.129	1.39735e-39
FUT7	1.82533e-21	0.00602765	0.009	0	3.65066e-18
ALPK2	8.4838e-129	0.00595962	0.816	0.1	1.69676e-125
GUCY1A1	5.86857e-112	0.00592382	0.816	0.096	1.17371e-108
RNASE1	0	0.00579826	0.825	0.001	0
TNFAIP6	9.12605e-156	0.00577504	0.833	0.089	1.82521e-152
LINC01871	0	0.00571058	0.816	0.008	0
ATP6V1C2	1.347e-48	0.00570058	0.816	0.275	2.694e-45
GPR84	1.01561e-214	0.00566595	0.816	0.061	2.03122e-211
KLK6	8.81909e-183	0.00531868	0.833	0.049	1.76382e-179
OLAH	1.60094e-129	0.00527296	0.64	0.034	3.20189e-126
CNN1	2.61934e-269	0.0052413	0.789	0.027	5.23868e-266
RRAD	9.47548e-65	0.00516624	0.053	0.201	1.8951e-61
FCN3	5.78451e-168	0.00487373	0.816	0.065	1.1569e-164
CAPN14	2.01553e-99	0.00481343	0.079	0.069	4.03106e-96
ECEL1	1.23945e-192	0.00458605	0.781	0.042	2.4789e-189
PCDH11X	1.52586e-111	0.0043862	0.816	0.108	3.05172e-108
SPP1	0	0.00425975	0.009	0.018	0
CREG2	4.42647e-70	0.00411708	0.825	0.148	8.85295e-67
MEF2C	1.14468e-128	0.00395176	0.026	0.124	2.28935e-125
CCL18	0	0.00347681	0.825	0	0
SPRR2F	1.84674e-133	0.00330796	0.816	0.071	3.69349e-130
PADI1	0	0.00327736	0.825	0.016	0
FAM83D	1.37533e-15	0.00323963	0.86	0.426	2.75066e-12
SERPINI1	3.4177e-32	0.00293285	0.132	0.278	6.8354e-29
RUNX3	1.91654e-111	0.00290705	0.035	0.122	3.83309e-108
TMEM92	6.6417e-36	0.00280392	0.816	0.223	1.32834e-32
CYTL1	0	0.00273447	0.64	0.02	0
HIST1H4H	2.989e-21	0.00273156	0.825	0.285	5.978e-18
C5AR2	4.20156e-12	0.00265388	0.281	0.144	8.40311e-09
IFNG	1.82533e-21	0.00240486	0.009	0	3.65066e-18
AL583785.1	1.82533e-21	0.00229302	0.009	0	3.65066e-18
CSGALNACT1	1.21144e-54	0.00193819	0.833	0.221	2.42288e-51
HIGD1B	2.90901e-143	0.00193357	0.009	0.051	5.81803e-140
HSPB6	1.59076e-89	0.00189611	0.035	0.109	3.18152e-86
MT1H	7.96031e-99	0.00188917	0.096	0.085	1.59206e-95
NTNG1	1.54207e-190	0.0018816	0.833	0.071	3.08414e-187
UCA1	7.05594e-234	0.00179589	0.816	0.026	1.41119e-230
KCNJ8	0	0.00177181	0.009	0.011	0
CLDN11	0	0.00175597	0.789	0.011	0
ABCC9	0	0.00166527	0.009	0.018	0
ABCG2	1.58245e-26	0.00159053	0.851	0.348	3.1649e-23
FMO3	0	0.00155801	0.009	0.001	0
GGT5	3.62212e-130	0.00151	0.009	0.068	7.24424e-127
GLIS3	8.34033e-57	0.00145621	0.798	0.205	1.66807e-53
ATP6V0D2	4.67706e-74	0.00130274	0.816	0.156	9.35412e-71
GALR1	2.12318e-225	0.00127282	0.772	0.032	4.24636e-222
LPL	0	0.00120402	0.079	0.005	0
AC113404.1	0	0.00110751	0.816	0.001	0
FUT3	2.19893e-242	0.00104259	0.825	0.042	4.39785e-239
HLA-DQA1	0	0.0010236	0.667	0.009	0
HOXB2	5.9669e-141	0.00102313	0.658	0.055	1.19338e-137
MUCL1	3.39376e-65	0.000931311	0.825	0.127	6.78751e-62
IGHG4	1.03338e-11	0.000917443	0.009	0	2.06675e-08
ACKR1	0	0.000871475	0.789	0	0
SLC16A3	3.0652e-19	0.000861144	0.237	0.372	6.1304e-16
EDNRB	5.98666e-191	0.000846171	0.088	0.034	1.19733e-187
FABP7	0	0.000652815	0.614	0	0
IRF8	0	0.000589065	0.746	0.001	0
NPR1	0	0.000577384	0.009	0.011	0
IL10RA	4.38593e-54	0.000574779	0.105	0.106	8.77187e-51
GFRA3	7.0321e-163	0.000573992	0.737	0.052	1.40642e-159
GPAT3	8.69796e-32	0.00055991	0.807	0.219	1.73959e-28
ERMN	0	0.000494923	0.746	0	0
LMOD1	1.83101e-295	0.000476705	0.009	0.035	3.66202e-292
FCGR2B	0	0.000325693	0.64	0	0
WFDC1	1.83119e-186	0.000300058	0.026	0.053	3.66237e-183
CDH19	5.95714e-201	0.000265224	0.272	0	1.19143e-197
HOXD8	0	0.000227449	0.789	0.009	0
CD34	0	0.000204955	0.009	0.026	0
FYB1	0	0.000183924	0.816	0.011	0
ACKR4	3.70543e-77	0.000126942	0.018	0.2	7.41087e-74
GLDN	0	5.71264e-05	0.737	0.011	0
COL22A1	5.65675e-105	1.88217e-05	0.64	0.048	1.13135e-101
CXCL8	4.52117e-16	-1.44102e-05	0.351	0.444	9.04234e-13
NKX6-2	4.93899e-71	-7.64992e-05	0	0.006	9.87797e-68
SMIM5	2.69269e-43	-7.68977e-05	0.693	0.093	5.38538e-40
COL15A1	2.96928e-07	-0.000142281	0.43	0.009	0.000593856
LINC01198	8.08832e-46	-0.00015657	0.5	0.013	1.61766e-42
CLEC14A	0	-0.00017331	0.702	0.002	0
GDA	7.31254e-67	-0.000195751	0.079	0.156	1.46251e-63
ADRA1D	5.33554e-28	-0.000209646	0.298	0.051	1.06711e-24
C7	0	-0.000226009	0.009	0	0
XKR4	5.64408e-52	-0.000333584	0.711	0.095	1.12882e-48
ALOX5AP	0	-0.000355006	0.798	0.017	0
CD79B	6.53852e-73	-0.000399669	0.64	0.076	1.3077e-69
NDRG4	1.06074e-24	-0.000474828	0.202	0.276	2.12147e-21
GPR17	0	-0.000519991	0.228	0	0
MEGF10	1.52184e-237	-0.000570637	0.798	0.054	3.04368e-234
S100A1	1.93499e-06	-0.000571697	0.482	0.065	0.00386999
LST1	3.33669e-66	-0.000596313	0.009	0.081	6.67339e-63
SPANXN5	0	-0.000700942	0	0.002	0
FOXD3-AS1	0	-0.000769525	0.158	0.001	0
HTRA3	2.30685e-84	-0.000894591	0.781	0.113	4.61371e-81
CFAP97D1	0	-0.00089723	0	0.039	0
ST6GALNAC1	5.69437e-61	-0.000963124	0.026	0.213	1.13887e-57
HSD11B1	1.04142e-112	-0.0010535	0.009	0.118	2.08285e-109
COL28A1	1.49604e-48	-0.00107832	0.281	0.02	2.99209e-45
TMPRSS11F	1.13898e-68	-0.00108167	0.833	0.175	2.27795e-65
CDH6	0	-0.00108341	0.14	0.001	0
MYOT	1.22785e-271	-0.00110911	0.096	0.029	2.45569e-268
GPR35	2.92347e-30	-0.0012203	0	0.07	5.84694e-27
NOTCH4	1.04509e-66	-0.00125595	0.026	0.236	2.09017e-63
DUOX2	6.00495e-27	-0.00130376	0.825	0.279	1.20099e-23
CD3E	2.79119e-42	-0.00131782	0.298	0.026	5.58238e-39
NKAIN3	0	-0.00134859	0.193	0	0
FOXD3	0	-0.00141114	0.07	0	0
KCNJ6	2.92722e-280	-0.00148209	0	0.028	5.85444e-277
MANCR	6.12559e-13	-0.00152159	0.272	0.102	1.22512e-09
TMEM233	1.24235e-212	-0.00152605	0.649	0.034	2.48471e-209
CCR1	0	-0.00166911	0	0.003	0
CD93	9.7445e-210	-0.00167945	0.833	0.065	1.9489e-206
CLDN14	0	-0.00170393	0	0.022	0
NCMAP	4.39989e-10	-0.00189321	0.333	0.023	8.79978e-07
MIA	8.28904e-84	-0.00191918	0.219	0.035	1.65781e-80
FMOD	1.62924e-168	-0.00193662	0.026	0.063	3.25849e-165
PLP1	0	-0.00194825	0.035	0.011	0
ICAM4	3.85708e-26	-0.0020235	0.658	0.171	7.71416e-23
NCAM2	2.58749e-179	-0.00212777	0	0.045	5.17497e-176
BMP4	4.29809e-10	-0.00215148	0.86	0.488	8.59618e-07
LCE1E	4.80863e-58	-0.00228777	0.816	0.146	9.61726e-55
CCL26	3.3626e-105	-0.00237619	0.035	0.105	6.7252e-102
SEMA3G	4.46427e-33	-0.00238747	0.193	0.102	8.92854e-30
SMIM22	3.81816e-44	-0.00241029	0.825	0.188	7.63631e-41
LAPTM5	0	-0.00242242	0	0.014	0
GJC3	1.48677e-100	-0.00258337	0.035	0.1	2.97355e-97
VEGFC	1.01516e-12	-0.00266499	0.833	0.371	2.03032e-09
PMP2	5.70488e-65	-0.00269043	0.175	0.079	1.14098e-61
GZMB	3.77466e-06	-0.00277518	0	0.199	0.00754932
ADAMTS6	1.22485e-52	-0.00280987	0.018	0.168	2.44969e-49
TMEM204	3.60141e-222	-0.00287501	0.009	0.023	7.20283e-219
RARRES1	1.45977e-71	-0.00291503	0.026	0.165	2.91955e-68
STX11	3.33829e-20	-0.00303303	0.193	0.19	6.67657e-17
HLA-DMB	3.95046e-20	-0.00304004	0.649	0.187	7.90091e-17
MROH8	2.16632e-13	-0.00304406	0.772	0.29	4.33264e-10
PTGDS	0	-0.00304481	0	0.016	0
AL355607.2	2.42943e-89	-0.00327125	0.816	0.111	4.85885e-86
DLL4	8.90904e-235	-0.00328324	0.018	0.051	1.78181e-231
SFRP5	1.86327e-67	-0.00332524	0.035	0.083	3.72655e-64
INHBB	1.18872e-05	-0.00343549	0.289	0.141	0.0237744
GUCY1B1	4.9684e-08	-0.00356162	0.658	0.216	9.93681e-05
CCR7	1.48742e-111	-0.00360732	0.035	0.083	2.97485e-108
AVPR1A	0	-0.00374247	0.018	0	0
TRBC2	0	-0.00377861	0	0.001	0
MYCN	2.66875e-33	-0.00378984	0.237	0.115	5.3375e-30
AIF1	0	-0.00383732	0.009	0.005	0
MMP19	2.72898e-09	-0.00386084	0.649	0.272	5.45797e-06
HECW2	6.59927e-48	-0.00395118	0.781	0.161	1.31985e-44
PCSK2	4.68621e-125	-0.00407034	0.14	0.046	9.37241e-122
HRNR	1.66404e-05	-0.00410807	0	0.208	0.0332808
FABP3	1.86483e-275	-0.00412715	0.044	0.029	3.72966e-272
ADAM19	3.10304e-225	-0.00412737	0.825	0.058	6.20608e-222
SCN7A	0	-0.00413017	0.018	0	0
JAM2	2.87089e-111	-0.0041472	0.061	0.093	5.74177e-108
BICC1	1.00477e-33	-0.00420226	0.026	0.243	2.00954e-30
RNASE7	1.54437e-120	-0.00425701	0	0.061	3.08874e-117
LAMP5	0	-0.00432994	0	0.004	0
RELN	0	-0.00438311	0.026	0.007	0
KCNN3	5.04697e-50	-0.00441841	0.825	0.216	1.00939e-46
CDKN2B-AS1	1.11292e-11	-0.00443325	0	0.19	2.22584e-08
LINC00221	3.29257e-186	-0.00447858	0.018	0.033	6.58515e-183
MT3	5.1354e-129	-0.00454436	0	0.108	1.02708e-125
MUC15	5.37853e-21	-0.00463105	0.211	0.281	1.07571e-17
ARHGAP6	7.49321e-51	-0.004708	0.026	0.146	1.49864e-47
PCP4	3.19075e-29	-0.00473255	0.193	0.202	6.3815e-26
TMPRSS11B	6.90237e-88	-0.00493163	0.105	0.08	1.38047e-84
ENPP2	1.26369e-81	-0.00504693	0.132	0.087	2.52737e-78
ZNF521	5.15753e-42	-0.00506542	0.009	0.056	1.03151e-38
ABCG1	8.00839e-45	-0.00510561	0.825	0.238	1.60168e-41
C3	7.23277e-23	-0.00514555	0.816	0.283	1.44655e-19
PTX3	8.31365e-53	-0.00525296	0.64	0.118	1.66273e-49
C2CD4B	1.64473e-54	-0.00529164	0.798	0.13	3.28946e-51
CLDN5	1.0124e-62	-0.005551	0.018	0.066	2.02479e-59
AL512274.1	1.10989e-28	-0.00562869	0.842	0.297	2.21977e-25
SGCD	1.25652e-78	-0.00579757	0.605	0.034	2.51304e-75
IL17RB	1.41525e-165	-0.00588523	0.009	0.075	2.8305e-162
EDNRA	3.60793e-17	-0.0062562	0.035	0.206	7.21587e-14
IGSF6	4.56932e-70	-0.00628175	0.035	0.239	9.13864e-67
SLITRK4	0	-0.00634747	0	0.035	0
DGAT2	5.16853e-60	-0.00634805	0.018	0.291	1.03371e-56
TCN1	0	-0.006378	0.009	0.007	0
AKAP12	4.22141e-41	-0.00638491	0.132	0.302	8.44282e-38
PNOC	4.60209e-84	-0.00639477	0.175	0.046	9.20419e-81
PXDNL	8.68844e-155	-0.00646327	0.009	0.055	1.73769e-151
HKDC1	0	-0.00666694	0.018	0.018	0
IL20	1.81166e-24	-0.00672646	0.658	0.18	3.62331e-21
ADGRF5	4.39336e-305	-0.00688248	0.009	0.027	8.78672e-302
HLA-DRA	1.38017e-73	-0.00690316	0.044	0.143	2.76034e-70
KPRP	3.74936e-195	-0.00690525	0.018	0.037	7.49871e-192
KCTD16	9.59077e-96	-0.00700336	0.018	0.143	1.91815e-92
PODXL	2.8389e-74	-0.00703176	0.026	0.24	5.6778e-71
NCF2	1.80248e-05	-0.00722901	0.018	0.255	0.0360496
LINC02560	2.46354e-66	-0.00734471	0.018	0.211	4.92708e-63
SH3KBP1	2.97735e-11	-0.00747008	0.851	0.447	5.95469e-08
MX2	2.61213e-166	-0.00789484	0.026	0.071	5.22426e-163
MPZ	3.78694e-60	-0.00810691	0.044	0.229	7.57388e-57
NID1	3.85705e-64	-0.00811857	0.044	0.267	7.71409e-61
CSF3	1.71997e-28	-0.00814425	0.842	0.296	3.43994e-25
NID2	2.96946e-175	-0.00846802	0.061	0.06	5.93893e-172
PNLIPRP3	1.48755e-49	-0.00884284	0.816	0.208	2.9751e-46
CARMN	3.66202e-68	-0.00904897	0.026	0.202	7.32405e-65
LCE1C	2.04636e-16	-0.00917181	0.833	0.373	4.09273e-13
SPON2	4.48376e-33	-0.0092241	0.833	0.278	8.96752e-30
THBS4	2.31131e-16	-0.00926173	0.658	0.218	4.62263e-13
TMEM86A	1.57668e-05	-0.00929444	0	0.203	0.0315336
SPON1	2.77677e-19	-0.00933882	0.658	0.206	5.55354e-16
AL033384.1	2.1925e-98	-0.00942423	0	0.118	4.385e-95
RTKN2	2.72863e-45	-0.00947617	0.105	0.288	5.45726e-42
LINC01094	3.02913e-24	-0.00966609	0.816	0.231	6.05826e-21
AF165147.1	2.91156e-06	-0.0097384	0.018	0.27	0.00582312
SMIM34B	0	-0.00982391	0.018	0.021	0
FLI1	4.72862e-07	-0.010016	0.009	0.251	0.000945724
PASK	1.89971e-05	-0.0100766	0.684	0.319	0.0379943
MCF2	1.90633e-30	-0.0105914	0.816	0.25	3.81265e-27
LGR5	0	-0.0107534	0.061	0	0
CD7	3.29638e-184	-0.0108592	0.018	0.056	6.59275e-181
PRSS35	2.30075e-134	-0.0109495	0.746	0.071	4.6015e-131
PRKG1	1.81345e-53	-0.0111108	0.07	0.139	3.6269e-50
APLN	1.24347e-06	-0.0113275	0	0.252	0.00248694
IGLC2	0	-0.011503	0.009	0	0
VSIG10L	1.67728e-46	-0.0115984	0.026	0.188	3.35455e-43
DLC1	2.87431e-08	-0.0116639	0.333	0.292	5.74863e-05
ZEB1	2.90473e-45	-0.0123348	0.842	0.293	5.80945e-42
MFAP5	4.02282e-18	-0.0123666	0.026	0.082	8.04564e-15
SDCBP2	7.31634e-44	-0.0124386	0.833	0.192	1.46327e-40
EDIL3	1.78907e-75	-0.0125584	0.053	0.168	3.57814e-72
MIR503HG	1.54241e-43	-0.0126151	0.018	0.192	3.08482e-40
PRR9	5.4557e-06	-0.0126936	0	0.16	0.0109114
TMEM255B	3.02697e-36	-0.0128825	0.035	0.19	6.05394e-33
DGKI	1.88705e-74	-0.0131648	0.096	0.12	3.77409e-71
BPIFC	6.04751e-52	-0.0131698	0.825	0.187	1.2095e-48
ATG9B	7.96796e-72	-0.0133743	0.061	0.093	1.59359e-68
OLR1	7.60476e-137	-0.0133918	0.018	0.111	1.52095e-133
C5orf46	2.41587e-108	-0.0134242	0	0.069	4.83174e-105
APOBEC3A	4.74635e-95	-0.0135222	0	0.127	9.4927e-92
LOX	2.51196e-41	-0.013747	0.833	0.292	5.02392e-38
ALKAL2	1.04496e-73	-0.0137711	0.053	0.178	2.08993e-70
CAMP	1.23468e-17	-0.0139477	0.658	0.242	2.46936e-14
IGHG3	0	-0.013975	0.026	0	0
HMOX1	7.77529e-71	-0.0140171	0.009	0.225	1.55506e-67
AL603756.1	7.34576e-92	-0.0144937	0.035	0.148	1.46915e-88
PDZK1IP1	9.32235e-45	-0.0145051	0.833	0.231	1.86447e-41
MCF2L	1.80544e-52	-0.0147688	0.088	0.207	3.61089e-49
CYP2C18	2.08359e-53	-0.0148927	0.026	0.203	4.16718e-50
YOD1	2.78285e-09	-0.014908	0.833	0.39	5.56569e-06
FCER1A	0	-0.0149188	0.026	0.001	0
CD36	8.96875e-95	-0.0150919	0.018	0.142	1.79375e-91
COL5A2	4.58592e-18	-0.015216	0.842	0.356	9.17184e-15
MMP28	6.73525e-23	-0.0152249	0.833	0.296	1.34705e-19
FNDC1	0	-0.0152788	0.07	0.018	0
CEACAM6	5.07658e-150	-0.0154785	0.009	0.109	1.01532e-146
IL33	2.18368e-16	-0.0156845	0.851	0.449	4.36736e-13
LURAP1L	3.15119e-29	-0.0159501	0.772	0.166	6.30238e-26
DSEL	1.09877e-39	-0.0160834	0.123	0.338	2.19753e-36
GUCY1A2	9.02949e-264	-0.0161159	0.044	0.033	1.8059e-260
SULT1E1	5.10959e-23	-0.0161842	0.833	0.256	1.02192e-19
GYPC	2.68357e-163	-0.0162198	0.009	0.075	5.36714e-160
EBF1	0	-0.0164745	0.026	0.003	0
HLA-DMA	1.32366e-62	-0.0167518	0.018	0.245	2.64731e-59
C2orf54	1.11145e-51	-0.0168089	0	0.175	2.22289e-48
BCAT1	1.22666e-27	-0.0168144	0.816	0.253	2.45332e-24
MEDAG	4.19326e-98	-0.0169519	0.009	0.163	8.38651e-95
RAB11FIP1	1.51028e-08	-0.0173075	0.386	0.7	3.02056e-05
C1orf74	1.46625e-17	-0.0177672	0.833	0.351	2.9325e-14
TNFRSF10D	3.01478e-11	-0.0177801	0.825	0.306	6.02955e-08
TTC9	3.51612e-11	-0.0181271	0.281	0.234	7.03224e-08
VSIG8	1.52771e-41	-0.0185478	0.026	0.255	3.05542e-38
KRT86	2.35867e-128	-0.0186268	0.018	0.055	4.71733e-125
GDPD3	7.91477e-29	-0.0189003	0.009	0.234	1.58295e-25
PKIB	2.59022e-54	-0.0191819	0.053	0.289	5.18044e-51
SLC16A6	8.0622e-56	-0.019232	0.026	0.242	1.61244e-52
GMFG	6.0918e-31	-0.0197702	0.658	0.149	1.21836e-27
CXCL17	2.54828e-101	-0.020173	0.035	0.119	5.09656e-98
ENPP1	1.637e-33	-0.0209786	0.149	0.331	3.274e-30
NRARP	3.50302e-09	-0.021223	0.36	0.571	7.00604e-06
NEURL1B	4.97249e-21	-0.0214617	0.833	0.358	9.94498e-18
LINC00659	3.52357e-08	-0.0215465	0.009	0.328	7.04714e-05
CEMIP	7.0857e-45	-0.0216048	0.053	0.236	1.41714e-41
CALML5	9.13126e-41	-0.022075	0.053	0.177	1.82625e-37
ADGRF4	4.30687e-23	-0.0223537	0.825	0.302	8.61373e-20
PRSS27	1.23243e-67	-0.0225805	0.026	0.247	2.46487e-64
INPP4B	1.1889e-41	-0.0227859	0.096	0.33	2.37779e-38
NTRK2	7.29779e-30	-0.0228277	0.816	0.238	1.45956e-26
CCL20	1.02343e-71	-0.0229789	0.009	0.239	2.04686e-68
KRT4	4.33998e-07	-0.0233106	0	0.205	0.000867995
CRIP1	3.66741e-58	-0.0233596	0.044	0.294	7.33482e-55
STEAP4	2.1251e-24	-0.0235597	0.702	0.203	4.25021e-21
HGF	1.53767e-82	-0.0237601	0.018	0.185	3.07533e-79
TWIST1	2.96174e-56	-0.0239427	0.053	0.078	5.92349e-53
PDGFB	3.55959e-67	-0.0241409	0.026	0.228	7.11918e-64
WDR76	2.20247e-14	-0.0242766	0.842	0.415	4.40495e-11
TMPRSS11A	4.17425e-13	-0.0252289	0.307	0.293	8.34849e-10
EGR4	8.56019e-23	-0.0257278	0.781	0.273	1.71204e-19
TNFRSF11B	1.78426e-80	-0.0259592	0.816	0.148	3.56853e-77
CCL3L1	0	-0.026076	0.026	0	0
PAPPA2	0	-0.0261352	0.009	0.02	0
NOV	3.21745e-15	-0.0265679	0.184	0.239	6.4349e-12
PRDM1	3.31797e-25	-0.0266348	0.211	0.492	6.63595e-22
MRGPRX3	4.84033e-32	-0.0270019	0	0.279	9.68066e-29
TRPV3	4.40254e-11	-0.0273483	0.026	0.305	8.80509e-08
TBX2	3.27234e-74	-0.0277605	0.14	0.12	6.54468e-71
RND1	3.78704e-42	-0.027807	0.096	0.205	7.57408e-39
FOXC1	1.40618e-44	-0.0278326	0.035	0.263	2.81236e-41
KRT3	1.14557e-05	-0.0279314	0	0.238	0.0229113
CHST2	3.89726e-34	-0.0283526	0.035	0.223	7.79453e-31
PDGFRB	4.94702e-77	-0.028535	0.07	0.15	9.89403e-74
MME	8.58383e-08	-0.0286087	0.825	0.369	0.000171677
CD37	6.206e-86	-0.0286598	0.053	0.172	1.2412e-82
THBS2	9.47315e-15	-0.0286931	0.728	0.214	1.89463e-11
ADGRF1	1.24456e-45	-0.029008	0.009	0.275	2.48912e-42
IGF2BP3	2.32586e-06	-0.0290933	0.658	0.304	0.00465172
PAPSS2	7.7707e-06	-0.0292671	0.833	0.412	0.0155414
ATAD5	3.66838e-09	-0.029316	0.877	0.506	7.33676e-06
RTTN	8.64411e-16	-0.0293964	0.272	0.369	1.72882e-12
NCCRP1	1.88958e-34	-0.0294602	0.825	0.219	3.77917e-31
PRRX2	4.70278e-24	-0.0298748	0.211	0.31	9.40556e-21
PMP22	2.09548e-42	-0.0299157	0.053	0.348	4.19096e-39
FAM83A	9.75297e-26	-0.0315909	0.833	0.284	1.95059e-22
WDR66	2.41893e-15	-0.0320294	0.825	0.293	4.83787e-12
PCDH1	4.09903e-31	-0.0322139	0.825	0.296	8.19806e-28
TMPRSS11E	5.46232e-42	-0.0322338	0.825	0.237	1.09246e-38
TFPI	1.19579e-70	-0.0323568	0.07	0.18	2.39159e-67
PLCXD1	2.53104e-07	-0.0330344	0.842	0.413	0.000506208
ANPEP	1.97877e-101	-0.0340698	0.07	0.13	3.95754e-98
AQP1	4.86167e-85	-0.0341987	0.026	0.135	9.72335e-82
BST2	5.3445e-36	-0.0344202	0.193	0.359	1.0689e-32
SLC6A14	1.56999e-05	-0.0346633	0.009	0.274	0.0313998
S100B	3.34776e-131	-0.0348163	0.009	0.138	6.69553e-128
SPAG5	5.21572e-16	-0.0348338	0.833	0.386	1.04314e-12
SMYD3	7.38858e-18	-0.0354623	0.246	0.564	1.47772e-14
ALOX15B	8.30268e-20	-0.0356787	0.263	0.47	1.66054e-16
DEGS2	6.44175e-34	-0.0365138	0.825	0.24	1.28835e-30
PORCN	1.03037e-39	-0.0365567	0.105	0.359	2.06075e-36
CD200	4.58282e-138	-0.0365811	0.018	0.075	9.16563e-135
HIST1H2AC	1.29271e-05	-0.0367407	0.465	0.626	0.0258543
IL36RN	5.50306e-23	-0.0369985	0.825	0.324	1.10061e-19
MYLK	1.61301e-19	-0.0374481	0.816	0.283	3.22602e-16
SERPINB9	3.44799e-43	-0.0377478	0.018	0.285	6.89598e-40
DEFB1	8.0642e-76	-0.0379033	0.026	0.126	1.61284e-72
DHRS2	1.70988e-232	-0.0383383	0.035	0.045	3.41976e-229
CRYGS	2.44528e-55	-0.0385121	0.018	0.158	4.89056e-52
BARX1	6.93579e-06	-0.0386716	0	0.164	0.0138716
C21orf58	1.23375e-08	-0.0388161	0.86	0.463	2.4675e-05
ARHGEF39	3.38336e-21	-0.038921	0.842	0.329	6.76672e-18
CYP1A1	9.03802e-30	-0.0389276	0	0.125	1.8076e-26
SPRR2G	1.31614e-56	-0.0392702	0.816	0.265	2.63228e-53
FKBP10	1.27899e-50	-0.0394568	0.035	0.306	2.55798e-47
HOPX	2.98448e-12	-0.0408757	0.86	0.56	5.96895e-09
CHN1	3.06263e-46	-0.0415657	0.035	0.261	6.12525e-43
DCBLD1	3.35797e-06	-0.042603	0.482	0.515	0.00671595
ECM1	3.80893e-31	-0.042762	0.07	0.274	7.61787e-28
ACP5	1.39152e-21	-0.0430364	0.237	0.508	2.78303e-18
IL6	7.85046e-54	-0.0431607	0.026	0.278	1.57009e-50
PTGS2	5.39165e-35	-0.0437701	0.088	0.239	1.07833e-31
CCDC102B	1.57867e-63	-0.0448303	0.018	0.252	3.15734e-60
RAET1L	3.83808e-27	-0.0449497	0.816	0.278	7.67615e-24
TFPI2	3.24059e-16	-0.0450149	0.807	0.271	6.48117e-13
TNC	1.56318e-07	-0.0451929	0.851	0.554	0.000312635
TNFAIP8L1	5.0576e-08	-0.045486	0.833	0.362	0.000101152
EPSTI1	2.73055e-56	-0.0455657	0.061	0.419	5.46109e-53
AL139246.5	3.24513e-18	-0.0469204	0.035	0.249	6.49026e-15
LCN2	1.02086e-41	-0.0479774	0.096	0.231	2.04172e-38
RCN3	5.44239e-51	-0.0481296	0.061	0.353	1.08848e-47
RDH12	4.57902e-10	-0.0485126	0.658	0.273	9.15804e-07
PLOD2	6.13683e-21	-0.0492442	0.254	0.559	1.22737e-17
EMILIN1	2.31594e-30	-0.0495805	0.018	0.308	4.63189e-27
HES5	3.37322e-53	-0.0500657	0.026	0.288	6.74645e-50
TNFSF15	2.78576e-40	-0.0503563	0.105	0.345	5.57152e-37
IL7R	3.35682e-46	-0.0504198	0.061	0.338	6.71365e-43
PPP1R14A	3.19235e-41	-0.0505818	0.079	0.3	6.3847e-38
SPINK6	7.20816e-39	-0.050666	0.816	0.198	1.44163e-35
SMOC1	9.1559e-31	-0.0508692	0.079	0.319	1.83118e-27
GAS2L3	7.32224e-47	-0.0509298	0.009	0.301	1.46445e-43
TWIST2	2.24889e-52	-0.0514209	0.018	0.219	4.49778e-49
CHI3L1	1.27726e-07	-0.0515386	0.842	0.439	0.000255453
NR2F2	1.70477e-10	-0.0516713	0.404	0.625	3.40954e-07
LAMA4	5.30636e-26	-0.0518078	0.833	0.314	1.06127e-22
ITPKA	3.51233e-06	-0.0524886	0.035	0.298	0.00702467
ADAM8	1.88817e-14	-0.0527491	0.825	0.296	3.77634e-11
ARHGDIB	1.95215e-13	-0.0528033	0.246	0.262	3.90431e-10
DKK4	8.32704e-51	-0.0536575	0	0.232	1.66541e-47
RASGEF1B	6.08077e-32	-0.0549473	0.158	0.362	1.21615e-28
ITGB8	3.81519e-14	-0.0555695	0.307	0.568	7.63037e-11
MAMDC2	8.32537e-39	-0.0559108	0.105	0.342	1.66507e-35
DCLK1	4.32774e-08	-0.0570361	0.833	0.376	8.65548e-05
KLK8	5.57524e-47	-0.0577396	0.026	0.31	1.11505e-43
IGKC	0	-0.0583695	0.018	0	0
POF1B	6.0669e-51	-0.0584674	0.061	0.371	1.21338e-47
NR2F1	1.66876e-125	-0.0589811	0.018	0.127	3.33753e-122
LINC00707	1.55282e-08	-0.060884	0.035	0.383	3.10564e-05
ANGPT2	7.43836e-60	-0.0613062	0.035	0.331	1.48767e-56
PIM1	1.77932e-33	-0.0617836	0.149	0.361	3.55864e-30
POLR2J3	1.9112e-47	-0.0628144	0.07	0.307	3.82241e-44
TGM1	1.54203e-40	-0.0632097	0.018	0.3	3.08406e-37
SH3BGRL2	1.07072e-47	-0.063382	0.079	0.332	2.14145e-44
TGFBR3	3.63298e-31	-0.0635553	0.175	0.553	7.26597e-28
PGLYRP4	8.76552e-06	-0.0636813	0.825	0.355	0.017531
LMTK3	3.14054e-30	-0.0650424	0.149	0.314	6.28109e-27
TCIM	5.70858e-84	-0.0659196	0.061	0.176	1.14172e-80
UGCG	5.89216e-15	-0.0662695	0.325	0.613	1.17843e-11
KREMEN2	1.07071e-11	-0.0670065	0.816	0.374	2.14142e-08
OCLN	1.39325e-37	-0.0678346	0.114	0.323	2.7865e-34
GNG11	4.8194e-19	-0.0679112	0.842	0.396	9.63879e-16
CLMP	4.86827e-17	-0.0705178	0.289	0.509	9.73654e-14
MYH14	3.72382e-10	-0.0706587	0.842	0.466	7.44764e-07
MPZL3	6.36387e-34	-0.0708097	0.132	0.439	1.27277e-30
PRRX1	1.14933e-49	-0.0708298	0.807	0.22	2.29866e-46
LINC00473	4.78861e-35	-0.0711777	0.184	0.383	9.57723e-32
CCNF	2.09201e-11	-0.0721665	0.833	0.443	4.18403e-08
KIF20A	5.35451e-10	-0.0733247	0.833	0.384	1.0709e-06
COL10A1	1.71711e-08	-0.0741604	0	0.236	3.43422e-05
MGP	7.10235e-78	-0.0742799	0.07	0.16	1.42047e-74
COL4A2	1.54807e-31	-0.0745056	0.193	0.475	3.09615e-28
DKK1	1.20493e-17	-0.0746691	0.825	0.278	2.40985e-14
POU2F2	1.38563e-58	-0.0757472	0.053	0.24	2.77125e-55
ITGA1	4.99983e-60	-0.0760754	0.044	0.311	9.99966e-57
CCL21	6.89219e-14	-0.0765416	0.658	0.256	1.37844e-10
TNF	3.38086e-66	-0.0781411	0.026	0.232	6.76171e-63
SERPINB2	1.76637e-44	-0.0782399	0	0.322	3.53275e-41
KRT80	2.09359e-37	-0.0784344	0.833	0.274	4.18719e-34
CDCA5	4.52986e-09	-0.0785913	0.825	0.418	9.05972e-06
MLLT11	3.69611e-26	-0.0798343	0.175	0.469	7.39222e-23
IGFL1	1.5802e-20	-0.0810624	0.825	0.323	3.1604e-17
AL118508.1	5.41431e-10	-0.0810874	0.798	0.323	1.08286e-06
NDUFA4L2	1.45325e-05	-0.0826535	0.868	0.506	0.029065
DTL	1.99672e-08	-0.0827367	0	0.351	3.99343e-05
FLG	1.07377e-15	-0.08317	0.009	0.329	2.14753e-12
IL1A	2.22821e-08	-0.0843623	0.816	0.36	4.45642e-05
UHRF1	4.79827e-12	-0.0846118	0.018	0.397	9.59654e-09
ABCA12	4.69377e-09	-0.0851315	0.825	0.357	9.38753e-06
PSRC1	4.247e-37	-0.0875419	0.079	0.341	8.49401e-34
CARD18	4.19803e-39	-0.0897174	0.009	0.414	8.39605e-36
KLK5	7.91518e-27	-0.0903235	0.018	0.426	1.58304e-23
TXNRD1	2.47486e-08	-0.0906312	0.474	0.59	4.94971e-05
CRNN	1.15266e-06	-0.0909675	0	0.321	0.00230531
IL36G	1.90387e-13	-0.0924164	0.825	0.323	3.80774e-10
TENT5B	2.69588e-17	-0.0926479	0.246	0.406	5.39176e-14
PIF1	9.80635e-08	-0.0931537	0.035	0.368	0.000196127
EPS8L1	4.97834e-46	-0.0940842	0.096	0.455	9.95668e-43
SLC7A11	2.3856e-05	-0.094291	0.526	0.47	0.0477119
SUGCT	2.51647e-06	-0.0952944	0.833	0.355	0.00503293
CAMK2N1	3.65909e-13	-0.0959447	0.833	0.418	7.31818e-10
PLAU	1.9572e-13	-0.0987412	0.325	0.596	3.9144e-10
CXCL5	2.09855e-27	-0.0988476	0.816	0.312	4.19711e-24
PKMYT1	6.79829e-08	-0.10074	0	0.382	0.000135966
RNF39	8.16226e-49	-0.101114	0.061	0.401	1.63245e-45
CWH43	2.83676e-12	-0.102679	0.851	0.457	5.67352e-09
KRT76	1.84437e-45	-0.103461	0	0.247	3.68874e-42
PRSS23	2.71698e-17	-0.104162	0.272	0.503	5.43396e-14
ESCO2	4.94764e-11	-0.105394	0.842	0.443	9.89528e-08
PTPRN	1.16421e-16	-0.105742	0.035	0.46	2.32842e-13
INCENP	1.80369e-51	-0.107659	0.035	0.457	3.60739e-48
FAH	3.79716e-32	-0.110687	0.123	0.446	7.59433e-29
HJURP	8.50622e-08	-0.111415	0	0.358	0.000170124
CENPW	5.16167e-07	-0.111635	0.482	0.694	0.00103233
CLDN10	9.70338e-39	-0.112019	0.14	0.487	1.94068e-35
TAGLN3	1.13438e-42	-0.11485	0.009	0.466	2.26877e-39
ASF1B	7.47575e-06	-0.116304	0.825	0.418	0.0149515
CDC45	8.98116e-09	-0.116624	0	0.394	1.79623e-05
APOC1	7.32298e-51	-0.116956	0.044	0.509	1.4646e-47
CA9	1.29888e-16	-0.120789	0.018	0.477	2.59775e-13
ARHGAP29	8.32927e-36	-0.122034	0.14	0.479	1.66585e-32
KRT23	1.99679e-49	-0.127457	0.088	0.302	3.99358e-46
KYNU	1.05097e-18	-0.127907	0.009	0.272	2.10194e-15
GPX2	1.3587e-19	-0.129572	0.026	0.309	2.7174e-16
CIT	6.01193e-63	-0.129615	0.018	0.454	1.20239e-59
KIF15	7.70739e-10	-0.131243	0.018	0.409	1.54148e-06
PDE4B	8.98407e-08	-0.134979	0.544	0.5	0.000179681
IL18	1.45465e-41	-0.135121	0.035	0.401	2.9093e-38
TROAP	7.85333e-07	-0.135941	0.009	0.398	0.00157067
NTM	2.95462e-61	-0.136622	0.009	0.439	5.90925e-58
CCDC18	1.0531e-32	-0.136939	0.114	0.472	2.10621e-29
AP1S2	2.55976e-31	-0.137456	0.184	0.55	5.11952e-28
FOXM1	1.14101e-07	-0.137651	0.044	0.434	0.000228201
NCAPH	1.75242e-07	-0.140792	0.289	0.461	0.000350485
A2ML1	4.59475e-48	-0.141226	0.053	0.332	9.18951e-45
ADM	8.03863e-20	-0.143669	0.263	0.542	1.60773e-16
FABP4	1.31504e-45	-0.144159	0.009	0.3	2.63009e-42
XRCC2	1.10145e-18	-0.144732	0	0.485	2.20291e-15
ST3GAL5	8.47572e-60	-0.145736	0.035	0.468	1.69514e-56
CYR61	3.9623e-13	-0.146082	0.36	0.609	7.9246e-10
ARHGAP11A	1.0124e-10	-0.147862	0.026	0.441	2.02479e-07
MYBL2	9.34277e-13	-0.148997	0.009	0.464	1.86855e-09
C10orf99	4.00536e-40	-0.151027	0	0.356	8.01073e-37
MGLL	4.08034e-11	-0.153044	0.842	0.428	8.16068e-08
PPP1R3C	2.88873e-10	-0.153815	0.518	0.518	5.77745e-07
PLK2	3.12812e-06	-0.155368	0.5	0.707	0.00625623
SLC2A3	5.80605e-26	-0.157233	0.281	0.575	1.16121e-22
CDCA8	2.5035e-49	-0.159209	0.026	0.426	5.007e-46
IGFL2	9.61464e-06	-0.1602	0.833	0.443	0.0192293
EGR2	1.8709e-31	-0.161739	0.184	0.599	3.7418e-28
TMEM40	1.3244e-06	-0.162193	0.86	0.45	0.0026488
MCM5	2.72096e-07	-0.163168	0.535	0.525	0.000544192
KIF4A	3.59193e-14	-0.163614	0	0.454	7.18387e-11
KIFC1	2.43e-39	-0.164018	0.026	0.413	4.85999e-36
RACGAP1	3.80852e-40	-0.164245	0.105	0.5	7.61704e-37
UCHL1	1.35846e-34	-0.167617	0.009	0.376	2.71691e-31
KIF14	1.22667e-62	-0.168273	0.026	0.414	2.45334e-59
ALDH3B2	3.87342e-37	-0.170695	0.009	0.403	7.74684e-34
CDT1	1.43466e-05	-0.175166	0.553	0.478	0.0286932
MCM10	7.49306e-16	-0.176799	0.009	0.474	1.49861e-12
MAP1B	9.27726e-25	-0.176896	0.219	0.549	1.85545e-21
KIF2C	4.56726e-14	-0.178516	0.018	0.45	9.13452e-11
FBXO5	7.62789e-45	-0.178619	0.096	0.515	1.52558e-41
BUB1	6.3806e-09	-0.183311	0.298	0.491	1.27612e-05
HIST1H1D	2.2949e-41	-0.184052	0.035	0.49	4.5898e-38
BUB1B	2.29723e-46	-0.184538	0.026	0.457	4.59445e-43
CDC6	7.58861e-43	-0.184678	0.026	0.467	1.51772e-39
COL5A3	2.21707e-15	-0.186694	0.561	0.581	4.43415e-12
FAM111B	3.79826e-07	-0.188316	0.833	0.444	0.000759652
KNSTRN	1.33139e-41	-0.188372	0.123	0.554	2.66278e-38
CKAP2L	3.48853e-14	-0.190671	0.009	0.469	6.97706e-11
CDCA7	5.59068e-37	-0.191159	0.14	0.546	1.11814e-33
KIF23	9.95106e-45	-0.192769	0.035	0.423	1.99021e-41
ASS1	5.42839e-08	-0.192858	0.526	0.721	0.000108568
DAPP1	1.49922e-23	-0.198488	0.219	0.525	2.99844e-20
TTK	6.69895e-12	-0.201211	0	0.438	1.33979e-08
RFC3	1.03641e-38	-0.202447	0.088	0.488	2.07282e-35
CDCA3	2.13878e-08	-0.203309	0.044	0.428	4.27757e-05
COL6A3	4.28447e-34	-0.204691	0.842	0.434	8.56895e-31
CYP24A1	2.82228e-43	-0.205768	0.096	0.51	5.64456e-40
SGO1	7.4407e-54	-0.205825	0.035	0.439	1.48814e-50
BMP7	4.84332e-10	-0.206253	0.526	0.774	9.68663e-07
KCNK7	1.16679e-16	-0.207444	0.035	0.505	2.33358e-13
DBF4	7.59819e-28	-0.208776	0.228	0.604	1.51964e-24
SLC5A3	5.72648e-12	-0.211342	0.439	0.693	1.1453e-08
PRR11	5.89874e-23	-0.211504	0.307	0.506	1.17975e-19
CENPK	1.73507e-07	-0.213055	0.281	0.489	0.000347014
NCAPG	5.06002e-45	-0.214097	0.035	0.483	1.012e-41
TACC3	5.00065e-13	-0.218663	0.018	0.465	1.00013e-09
PEG10	3.54136e-13	-0.219078	0.57	0.585	7.08271e-10
MALL	2.29615e-37	-0.219461	0.132	0.462	4.5923e-34
FANCI	8.21823e-44	-0.221482	0.026	0.543	1.64365e-40
DIAPH3	7.5505e-14	-0.223962	0.009	0.477	1.5101e-10
THBD	3.65314e-46	-0.225181	0.096	0.534	7.30628e-43
BRCA2	2.89109e-54	-0.228611	0.07	0.565	5.78218e-51
SULT2B1	1.74503e-42	-0.229909	0.026	0.448	3.49006e-39
TIMP3	7.53723e-31	-0.230667	0.184	0.501	1.50745e-27
NUF2	8.99242e-46	-0.232712	0.009	0.455	1.79848e-42
IVL	2.7326e-06	-0.23314	0.833	0.415	0.00546519
GTSE1	3.83261e-16	-0.233529	0.018	0.468	7.66523e-13
CENPA	1.27054e-09	-0.234949	0.018	0.432	2.54108e-06
PRSS3	6.22679e-08	-0.238538	0	0.426	0.000124536
HIST1H1A	1.76218e-40	-0.242415	0.079	0.383	3.52436e-37
FN1	1.38706e-26	-0.242652	0.842	0.424	2.77411e-23
CENPM	1.1182e-29	-0.243203	0	0.55	2.2364e-26
PLK1	2.14498e-48	-0.247819	0.026	0.463	4.28996e-45
FEN1	1.05746e-33	-0.254509	0.132	0.486	2.11492e-30
LGALS3	3.53448e-07	-0.255103	0.825	0.907	0.000706895
CAST	3.02566e-07	-0.255662	0.947	0.927	0.000605132
AURKB	5.25648e-15	-0.258009	0.018	0.492	1.0513e-11
DEPDC1	2.82966e-39	-0.258779	0.018	0.456	5.65932e-36
NCAPD2	1.89424e-09	-0.264246	0.64	0.626	3.78847e-06
CCNA2	5.88814e-17	-0.266033	0.009	0.499	1.17763e-13
CEP55	2.11212e-14	-0.26764	0.044	0.504	4.22423e-11
BRCA1	7.45869e-44	-0.272288	0.088	0.541	1.49174e-40
ORC6	5.0363e-27	-0.287564	0.316	0.57	1.00726e-23
ADAMTS1	7.97476e-45	-0.291791	0.114	0.556	1.59495e-41
HIST1H1B	1.78057e-17	-0.292748	0.009	0.491	3.56113e-14
HELLS	2.67382e-28	-0.294866	0.228	0.608	5.34763e-25
PBK	1.23e-17	-0.296372	0.018	0.524	2.46001e-14
LTB	5.17277e-52	-0.300103	0	0.372	1.03455e-48
CLSPN	4.31353e-58	-0.305699	0.018	0.507	8.62706e-55
PPL	2.29995e-23	-0.31335	0.342	0.726	4.59991e-20
TPM1	1.12206e-10	-0.320247	0.868	0.766	2.24413e-07
CITED4	6.53333e-10	-0.322374	0.868	0.79	1.30667e-06
MCM3	1.59141e-10	-0.323403	0.579	0.647	3.18281e-07
ANLN	3.80876e-45	-0.323872	0.105	0.519	7.61753e-42
VRK1	4.09815e-36	-0.32404	0.184	0.625	8.1963e-33
DNASE1L3	1.0255e-12	-0.32525	0.816	0.665	2.05099e-09
ZWINT	4.88352e-43	-0.338002	0.061	0.547	9.76704e-40
SLC2A1	1.12443e-05	-0.339195	0.763	0.838	0.0224886
ALDH3A1	1.33797e-15	-0.344132	0.272	0.504	2.67594e-12
MCM4	1.00365e-35	-0.35428	0.211	0.692	2.00729e-32
MAL2	9.13639e-08	-0.359675	0.877	0.748	0.000182728
ANXA1	3.84573e-17	-0.360231	0.947	0.967	7.69146e-14
DHFR	2.97746e-44	-0.364332	0.096	0.633	5.95492e-41
DCBLD2	3.58955e-27	-0.371742	0.368	0.752	7.17909e-24
APOE	6.06407e-28	-0.37815	0.351	0.702	1.21281e-24
CNFN	7.76727e-50	-0.385334	0.07	0.695	1.55345e-46
PPIF	2.46419e-26	-0.385854	0.298	0.709	4.92837e-23
ZNF750	1.25937e-48	-0.389262	0.105	0.609	2.51875e-45
DNMT1	3.15921e-14	-0.397532	0.746	0.776	6.31841e-11
AKR1C1	6.93805e-08	-0.401432	0.684	0.608	0.000138761
DLGAP5	5.01807e-09	-0.407698	0.298	0.514	1.00361e-05
MCM7	2.90189e-42	-0.409237	0.132	0.629	5.80378e-39
S100A4	2.39492e-16	-0.41198	0.404	0.76	4.78985e-13
MAD2L1	4.86279e-42	-0.415416	0.105	0.576	9.72557e-39
LINC00958	2.92297e-44	-0.42524	0.167	0.718	5.84594e-41
STMN1	1.39771e-06	-0.434207	0.886	0.91	0.00279543
GLTP	1.54117e-07	-0.440378	0.895	0.821	0.000308233
KLK7	8.83745e-09	-0.441319	0.798	0.618	1.76749e-05
KPNA2	9.74363e-07	-0.470875	0.772	0.756	0.00194873
CRABP2	5.87011e-08	-0.475964	0.491	0.702	0.000117402
CPA4	1.51341e-58	-0.476315	0.061	0.696	3.02682e-55
DSG3	3.84836e-10	-0.485871	0.675	0.832	7.69672e-07
KIF20B	1.6481e-08	-0.48742	0.868	0.742	3.2962e-05
UBE2T	1.10783e-52	-0.488626	0.061	0.666	2.21567e-49
HBEGF	7.83044e-13	-0.496917	0.833	0.742	1.56609e-09
CDK1	6.7919e-47	-0.503448	0.009	0.585	1.35838e-43
TK1	7.1176e-08	-0.508778	0.825	0.639	0.000142352
SERPINB4	6.74933e-20	-0.511734	0.395	0.531	1.34987e-16
CKS1B	5.39778e-10	-0.517561	0.596	0.801	1.07956e-06
SPRR3	4.07048e-49	-0.524867	0.018	0.405	8.14097e-46
CDA	5.29216e-56	-0.52719	0.026	0.597	1.05843e-52
DUSP4	4.82223e-57	-0.540167	0.061	0.709	9.64446e-54
CDKN3	1.15885e-05	-0.548353	0.833	0.629	0.0231771
TPX2	8.66682e-45	-0.550574	0.228	0.652	1.73336e-41
HMMR	1.10047e-45	-0.55628	0.044	0.551	2.20094e-42
STC1	7.54948e-11	-0.561848	0.667	0.631	1.5099e-07
NUSAP1	4.91283e-43	-0.56888	0.149	0.665	9.82565e-40
GBP6	3.10604e-12	-0.570147	0.553	0.799	6.21207e-09
AP002884.1	9.83379e-14	-0.579446	0.877	0.802	1.96676e-10
DSG1	2.87622e-10	-0.602337	0.763	0.629	5.75245e-07
BIRC5	1.56672e-33	-0.608546	0.211	0.618	3.13343e-30
SMC4	2.02455e-42	-0.611407	0.193	0.735	4.04911e-39
CDC25B	5.18411e-51	-0.628416	0.079	0.726	1.03682e-47
S100A7	1.35574e-10	-0.634694	0.658	0.613	2.71149e-07
CKS2	1.69832e-22	-0.636017	0.36	0.807	3.39665e-19
HMGA1	4.11236e-29	-0.662832	0.36	0.799	8.22473e-26
TMEM154	1.39796e-45	-0.67056	0.237	0.776	2.79593e-42
KRTDAP	3.85559e-49	-0.723249	0.035	0.596	7.71118e-46
UBE2C	1.75781e-10	-0.728333	0.675	0.625	3.51563e-07
SERPINB1	1.0829e-13	-0.735367	0.886	0.825	2.1658e-10
TACSTD2	1.5996e-26	-0.745776	0.86	0.861	3.19921e-23
CTSC	4.38727e-20	-0.746182	0.921	0.872	8.77455e-17
HMGB2	5.71791e-17	-0.753366	0.491	0.772	1.14358e-13
PTTG1	1.23311e-21	-0.757635	0.605	0.892	2.46622e-18
NMU	1.14805e-32	-0.782592	0.711	0.804	2.2961e-29
CCNB1	6.03305e-41	-0.787529	0.184	0.724	1.20661e-37
CD24	1.50622e-24	-0.794999	0.833	0.815	3.01245e-21
AKR1B10	3.38825e-17	-0.811971	0.807	0.73	6.77651e-14
MKI67	3.35821e-19	-0.841242	0.658	0.694	6.71643e-16
PCLAF	2.63113e-56	-0.894273	0.044	0.75	5.26226e-53
AREG	1.29421e-16	-0.927647	0.965	0.954	2.58843e-13
HIST1H4C	1.55242e-15	-0.956649	0.64	0.906	3.10484e-12
DMKN	1.57162e-22	-0.97828	0.667	0.936	3.14325e-19
ODC1	7.39778e-32	-1.01443	0.474	0.89	1.47956e-28
SBSN	7.56483e-44	-1.02802	0.333	0.757	1.51297e-40
MT-ND6	1.06298e-34	-1.07404	0.535	0.873	2.12596e-31
CENPF	8.87543e-39	-1.07405	0.289	0.703	1.77509e-35
SPRR2D	2.88838e-28	-1.09142	0.825	0.81	5.77676e-25
TOP2A	5.21932e-19	-1.14542	0.833	0.736	1.04386e-15
TIMP1	2.25143e-18	-1.18058	0.991	0.96	4.50286e-15
SERPINB3	1.70334e-59	-1.18147	0.053	0.756	3.40667e-56
PI3	2.25756e-33	-1.19743	0.737	0.795	4.51511e-30
CSTB	5.38049e-48	-1.28523	0.947	0.993	1.0761e-44
SPRR2A	7.71217e-18	-1.31915	0.816	0.755	1.54243e-14
FABP5	1.81636e-40	-1.34262	0.912	0.998	3.63272e-37
DSP	5.98321e-43	-1.37201	0.939	0.986	1.19664e-39
SLPI	8.24079e-26	-1.51309	0.439	0.946	1.64816e-22
AQP3	2.64232e-45	-1.55493	0.439	0.92	5.28464e-42
CSTA	3.8414e-59	-1.7556	0.763	0.939	7.68281e-56
SPRR1B	1.25096e-60	-1.92631	0.825	0.946	2.50191e-57
KRT16	4.04195e-65	-2.52267	0.86	0.997	8.08389e-62
KRT6C	5.57251e-67	-2.57426	0.649	0.984	1.1145e-63
KRT6B	1.11524e-72	-2.9891	0.833	0.993	2.23048e-69
S100A8	3.00591e-73	-3.77854	0.719	0.998	6.01182e-70
S100A9	3.80413e-74	-3.82369	0.833	0.999	7.60827e-71
KRT6A	6.79771e-75	-3.88434	0.851	0.999	1.35954e-71
ANXA3	2.54936e-05	-0.0752498	0.877	0.515	0.0509872
RDH10	2.67668e-05	0.24711	0.333	0.386	0.0535336
LY6H	3.01242e-05	-0.00383771	0.009	0.147	0.0602484
HBA2	4.02666e-05	0.0657922	0.36	0.08	0.0805331
CP	4.21829e-05	-0.00382855	0	0.209	0.0843659
FGF1	4.86203e-05	-0.0197466	0	0.23	0.0972406
RAI14	5.37084e-05	0.541165	0.588	0.481	0.107417
PIMREG	5.76355e-05	-0.0759394	0.026	0.348	0.115271
LGALSL	6.01014e-05	0.040454	0.421	0.595	0.120203
SCEL	7.49126e-05	-0.133035	0.825	0.394	0.149825
CXCL14	7.76682e-05	0.342343	0.886	0.893	0.155336
KRT13	8.41225e-05	-0.318208	0.895	0.693	0.168245
GRHL3	9.49559e-05	-0.041443	0	0.295	0.189912
ZNF385D	9.84228e-05	-0.00833207	0	0.185	0.196846
HIST1H1C	9.96397e-05	-0.303196	0.842	0.703	0.199279
LAMA3	0.000103246	0.538962	0.702	0.576	0.206493
EVA1A	0.000106654	-0.0919076	0.842	0.502	0.213308
FETUB	0.000107301	-0.00310141	0.123	0.049	0.214602
CYP4F22	0.000110623	-0.00607432	0	0.137	0.221247
TUBB2A	0.000118824	0.617036	0.798	0.761	0.237647
FHL1	0.000142928	-0.0223366	0.86	0.533	0.285857
PLPP3	0.000180943	0.311546	0.377	0.303	0.361887
FST	0.000190456	0.239729	0.377	0.298	0.380912
CHST1	0.000191605	-0.00975459	0.289	0.155	0.38321
PREX1	0.000192771	-0.0139782	0.009	0.156	0.385543
RNF223	0.000193637	-0.00578861	0	0.214	0.387275
CKAP2	0.000195611	-0.196606	0.798	0.76	0.391221
CTSS	0.00021308	-0.00876674	0.009	0.246	0.42616
ADAP2	0.000222917	-0.0833354	0.728	0.319	0.445834
HS3ST1	0.000271974	-0.0375547	0.763	0.365	0.543949
MIR4435-2HG	0.000281992	-0.100007	0.377	0.362	0.563984
IGFBP3	0.000291757	0.26105	0.351	0.307	0.583514
RAD51AP1	0.000294414	-0.11624	0.833	0.413	0.588827
GSDMA	0.000310108	-0.0112768	0	0.199	0.620216
CD70	0.000310574	-0.00244084	0	0.125	0.621148
CRABP1	0.000360108	-0.0157138	0	0.143	0.720216
FGFR1	0.000388576	0.0256801	0.895	0.62	0.777153
SDR16C5	0.000399385	-0.390752	0.842	0.727	0.79877
SPRR1A	0.000425206	-0.121444	0.289	0.401	0.850413
CAPNS2	0.000427745	-0.154398	0.807	0.369	0.855491
CCNA1	0.000429681	-0.175421	0.044	0.372	0.859362
ATAD2	0.000442535	-0.28326	0.842	0.638	0.885069
PCDH12	0.000456912	-0.00446264	0	0.179	0.913824
IGFL3	0.000467884	-0.0173638	0	0.178	0.935768
COL6A2	0.000476005	0.0737943	0.632	0.482	0.95201
FGF7	0.000552881	0.115967	0.579	0.332	1
CCND1	0.000565098	0.0650645	0.93	0.792	1
DSC2	0.000569685	-0.502054	0.833	0.936	1
KCNG1	0.000612361	-0.0228415	0.833	0.469	1
SIX1	0.000644071	-0.0277455	0	0.208	1
GDF15	0.000676133	0.00656715	0.009	0.14	1
SHCBP1	0.000686475	-0.118981	0.833	0.424	1
KIF18A	0.000690978	-0.141678	0.842	0.434	1
FAM43A	0.000699169	0.0451725	0.658	0.381	1
S100P	0.000742758	-0.0412476	0	0.225	1
DAPL1	0.000759569	0.0996428	0.965	0.939	1
KRT10	0.000766226	-0.347922	0.868	0.928	1
LDB2	0.000777169	-0.0271833	0	0.09	1
GZMA	0.000784811	0.00862806	0.009	0.001	1
RAB27B	0.000820415	-0.183884	0.868	0.658	1
SPRR2E	0.000839269	-0.672897	0.816	0.411	1
ETS1	0.000846088	-0.0185976	0.474	0.347	1
LY6D	0.00088795	-0.74773	0.833	0.664	1
LGALS7	0.000910184	-0.11346	0.333	0.159	1
C5orf66-AS1	0.00113338	0.241919	0.377	0.322	1
LYPD2	0.00115447	-0.0110603	0	0.103	1
RAB31	0.00115755	-0.0240846	0.868	0.554	1
AFAP1-AS1	0.00118193	-0.000679991	0.018	0.161	1
HAL	0.00118549	-0.00350838	0.009	0.251	1
CEACAM1	0.00120082	-0.00234336	0	0.163	1
CCNB2	0.00122492	-0.436348	0.833	0.565	1
CA2	0.00142508	1.00025	0.588	0.43	1
PROM1	0.00151239	-0.000797682	0	0.104	1
ANKRD37	0.00153651	0.183664	0.474	0.666	1
LRRC10B	0.00154238	-0.0234225	0.018	0.188	1
CDKN2A	0.00163551	-0.251799	0.842	0.61	1
PCNA	0.00170035	-0.15747	0.57	0.725	1
WISP2	0.00170371	-0.000619454	0	0.107	1
CNMD	0.00171606	0.544757	0.491	0.008	1
VMO1	0.00184838	-0.00669658	0.316	0.249	1
KRT2	0.00191892	-0.0225887	0.018	0.211	1
CXCL6	0.00198244	-0.0662891	0.825	0.554	1
LYPD3	0.00205015	-0.280207	0.605	0.817	1
EGFL6	0.00217897	-0.00463084	0.009	0.194	1
DLK1	0.00235622	0.943347	0.544	0.38	1
LINC02448	0.00257269	-0.000984299	0	0.076	1
ATP13A4	0.00257521	-0.00896016	0	0.126	1
PLAT	0.00262633	-0.442062	0.833	0.635	1
TNNT2	0.00263395	-0.0543814	0.018	0.293	1
CFAP58	0.0026537	-0.00223215	0	0.157	1
SPDL1	0.00276496	0.140036	0.412	0.487	1
CXCL10	0.00278131	1.08065	0.018	0.173	1
NOSTRIN	0.00296691	-0.00316594	0	0.133	1
NETO1	0.00297296	-0.00102399	0	0.094	1
SGO2	0.00319473	-0.219829	0.842	0.466	1
TUBA1B	0.00332523	-0.241736	0.904	0.945	1
CCDC80	0.00334536	0.195478	0.535	0.252	1
FLG2	0.00341284	-0.00522692	0	0.167	1
FILIP1L	0.00350877	-0.0683992	0.693	0.329	1
TMEM158	0.00355217	-0.0310644	0.509	0.578	1
KRT78	0.00368785	-0.00300049	0.018	0.183	1
IRF1	0.00381235	0.558366	0.579	0.549	1
TMPO	0.0039128	-0.19907	0.825	0.741	1
CPEB4	0.00392635	0.0775081	0.456	0.617	1
CXorf36	0.00412237	-0.00385619	0	0.084	1
GADD45A	0.00422476	0.54612	0.658	0.737	1
FLT1	0.00428237	-0.012507	0	0.096	1
DHRS9	0.00434484	-0.00407781	0	0.144	1
LINC02154	0.00437367	-0.00321931	0	0.123	1
PLVAP	0.00444392	-0.0273626	0.009	0.09	1
LCP1	0.00472181	-0.00170401	0	0.096	1
PDLIM3	0.00479521	-0.00319552	0.544	0.2	1
NDRG1	0.00508244	0.10562	0.895	0.698	1
HMGA2	0.00528178	-0.0854969	0.842	0.527	1
AC010976.1	0.00528939	-0.000891364	0	0.087	1
GALNT15	0.00533368	-0.00147391	0	0.093	1
SPINK9	0.00550196	-0.0014527	0	0.085	1
MT2A	0.00550457	0.0295161	0.982	0.965	1
PLPP4	0.00561801	0.171365	0.395	0.206	1
TNFRSF1B	0.00576078	-0.00565911	0.009	0.113	1
IL24	0.00581441	-0.013291	0	0.162	1
SERPINB7	0.00584322	-0.0284965	0	0.245	1
RCAN1	0.00611862	-0.00545905	0.868	0.593	1
B3GNT3	0.0064839	-0.000992601	0	0.098	1
AKR1B1	0.00650983	-0.171817	0.877	0.68	1
SPNS2	0.00665787	-0.00578809	0	0.125	1
NCAPD3	0.00698109	-0.0359092	0.86	0.625	1
HEPHL1	0.00704868	-0.0279704	0	0.252	1
MIR3142HG	0.00705371	0.0108542	0.009	0.077	1
MIR155HG	0.00731264	-0.00303458	0	0.155	1
PSCA	0.00731639	-0.00254517	0.009	0.154	1
SPINK7	0.00748032	-0.0196156	0	0.153	1
GPR183	0.00772707	-0.00313502	0	0.067	1
TGM2	0.00781542	-0.00139414	0	0.083	1
KRT7	0.00788414	-0.00728677	0	0.18	1
KRT1	0.0078976	-0.0698321	0.018	0.27	1
PLIN2	0.00808453	0.656101	0.526	0.225	1
KLK11	0.00855348	0.179064	0.456	0.556	1
RFX8	0.00859504	-0.012539	0.246	0.151	1
ADH7	0.00860381	0.000129394	0.018	0.072	1
CD55	0.00952128	0.106771	0.474	0.63	1
S100A12	0.00984414	-0.115233	0.009	0.307	1
DUOXA2	0.00995203	-0.00266704	0.009	0.137	1
MMP9	0.0103619	-0.00981103	0	0.15	1
PRC1	0.0107523	-0.192713	0.833	0.471	1
LIPH	0.0116903	-0.0115212	0	0.169	1
AC104051.2	0.0118247	-0.00946592	0	0.053	1
GRHL1	0.012182	-0.147982	0.754	0.501	1
IL1RN	0.0125196	-0.166459	0.921	0.827	1
STC2	0.0125913	-0.00104556	0	0.078	1
FOXF2	0.0133658	-0.0063876	0	0.053	1
CAV1	0.0144648	0.124571	0.833	0.808	1
EPHX3	0.0145765	-0.0795166	0.658	0.378	1
MZB1	0.0152252	-0.00109203	0	0.112	1
NRP2	0.0155718	0.0670479	0.904	0.662	1
MAB21L2	0.0163795	-0.000208781	0	0.058	1
SPESP1	0.017619	-0.0308188	0.833	0.478	1
TM4SF1	0.0192884	0.284033	0.877	0.672	1
LCE3E	0.0198435	-0.00183444	0	0.073	1
ASPM	0.0207389	-0.580814	0.825	0.608	1
MUC1	0.0212645	0.00695845	0.026	0.196	1
TGFA	0.0214715	-0.0744174	0.842	0.5	1
LRFN5	0.0217674	-0.0099322	0	0.044	1
DKK2	0.0219187	-0.00906435	0	0.044	1
MMP14	0.021951	0.117202	0.474	0.582	1
CYP4F3	0.0228642	-0.00761623	0.009	0.19	1
EPPK1	0.0228913	-0.168936	0.851	0.672	1
STAP1	0.0233308	-0.00222959	0	0.064	1
PNMA5	0.0235064	-3.2968e-05	0.018	0.003	1
PAMR1	0.0255707	-0.00226553	0	0.043	1
AC025419.1	0.026601	-0.00205146	0	0.143	1
ESM1	0.026867	-0.0164064	0	0.043	1
CXCR6	0.0280667	-0.00143997	0	0.052	1
PECAM1	0.0281489	-0.0145763	0	0.043	1
CLNK	0.0284882	0.00783991	0.009	0.099	1
SOD2	0.0287313	0.292873	0.675	0.656	1
DNAJB4	0.0301211	0.758028	0.553	0.472	1
CST1	0.030404	-0.000996463	0	0.04	1
CORIN	0.0304121	-0.00115207	0	0.09	1
TMC1	0.0306191	-0.000596994	0	0.041	1
H2AFX	0.0307374	0.0252768	0.947	0.696	1
THBS1	0.0311731	0.147797	0.623	0.367	1
BPIFB4	0.0315086	-0.00344119	0	0.178	1
KRT81	0.0327999	-0.0011308	0	0.069	1
CDC20	0.0329309	-0.517205	0.789	0.572	1
NLRP10	0.0334372	-0.00120553	0	0.054	1
NTRK1	0.0337477	-0.00337387	0	0.038	1
EVPL	0.0351613	0.00860956	0.781	0.514	1
EREG	0.0352748	-0.21332	0.658	0.482	1
EGR3	0.0353304	-0.00906015	0.895	0.653	1
TP53AIP1	0.0353835	-0.0321068	0.588	0.685	1
PLA2G4E	0.0373837	-0.0233319	0	0.211	1
AC004817.3	0.0377344	-0.000703468	0	0.066	1
ADIRF	0.0384127	0.345457	0.974	0.921	1
SLCO2B1	0.0386577	-0.000776037	0	0.051	1
MT1M	0.0387584	0.398264	0.421	0.104	1
CMKLR1	0.0398955	-0.0048121	0	0.036	1
LCE2D	0.0401336	-0.000657635	0	0.036	1
BTG2	0.040899	0.457982	0.939	0.884	1
METRNL	0.0414333	-0.0512205	0.886	0.652	1
SPTSSB	0.042548	-0.0294163	0.123	0.294	1
HCST	0.0429415	0.000586805	0.386	0.203	1
SCG5	0.0429611	-0.00938374	0.026	0.246	1
CALB2	0.0430848	-0.00715899	0	0.157	1
KRT79	0.0438466	-0.001927	0	0.035	1
PDE2A	0.044577	-0.000984862	0	0.073	1
LY6G6C	0.0455831	-0.0349937	0.667	0.376	1
KCNE3	0.0457447	-0.00273617	0	0.081	1
ABCA1	0.047104	0.326298	0.579	0.517	1
CHRDL1	0.0490422	-7.12467e-05	0	0.012	1
SIGLEC10	0.0506758	-0.00040607	0	0.052	1
KNL1	0.0510175	-0.260671	0.658	0.483	1
F2RL3	0.0512049	-0.000480278	0	0.012	1
RGS1	0.0521722	0.0121751	0.009	0.001	1
ADAM28	0.0526905	0.280482	0.412	0.248	1
GJA4	0.0537833	0.00308315	0.009	0	1
GIMAP1	0.0571703	-0.000756668	0	0.052	1
FNDC3B	0.0575732	0.0763461	0.526	0.54	1
EFHD1	0.0576251	-0.002015	0	0.101	1
CCR6	0.0579724	-0.000872303	0	0.073	1
PCAT19	0.0591118	-0.00205669	0	0.03	1
GCHFR	0.0613608	-0.0868748	0.904	0.776	1
GALNT9	0.0616729	-0.00322762	0	0.03	1
SMPD3	0.0618298	-0.00440567	0.026	0.129	1
CCK	0.0620268	-0.143852	0.588	0.432	1
SPHK1	0.0620704	-0.0933096	0.833	0.506	1
ADGRL4	0.0622633	-0.0151953	0	0.031	1
HIST1H2AH	0.0623054	-0.0708642	0.289	0.359	1
PLA2G4D	0.0623654	-0.00241127	0	0.091	1
CTSK	0.0623934	0.0425997	0.465	0.388	1
TYMS	0.0624036	-0.36157	0.833	0.573	1
FGF2	0.0624942	0.188409	0.404	0.137	1
LINC01705	0.0633871	-0.000505302	0	0.03	1
BCL6B	0.0644595	-0.00664518	0	0.04	1
CCL19	0.0647082	-0.556906	0.658	0.381	1
ANXA9	0.0651028	-0.00732674	0	0.15	1
ALKAL1	0.0651431	-0.000215974	0	0.04	1
AC004687.1	0.0652923	0.00670111	0.009	0.054	1
AVPI1	0.0657991	0.0621751	0.912	0.699	1
COL7A1	0.069147	0.388184	0.553	0.521	1
CD3D	0.0715828	-0.00183497	0	0.028	1
THEM5	0.0719232	-0.0222661	0	0.204	1
SMC2	0.0762601	-0.232738	0.868	0.658	1
TMEM119	0.076873	-0.00599538	0	0.027	1
CDKN2B	0.0779125	-0.155419	0.833	0.517	1
CX3CR1	0.0784374	-0.00200852	0	0.037	1
RGS3	0.0808213	-0.0346915	0.605	0.32	1
ETV1	0.0824843	-0.0848539	0.711	0.366	1
TAC1	0.0831954	-0.00269853	0	0.028	1
RPTN	0.0838078	-0.00652318	0.018	0.088	1
ICAM2	0.0843705	-0.00255998	0	0.025	1
ACP7	0.0871011	-0.000392751	0	0.066	1
INHBA	0.0922478	0.165794	0.43	0.312	1
COLEC10	0.0950413	-0.000891965	0	0.032	1
S100A7A	0.0959269	-0.00102756	0	0.035	1
SPRR2B	0.0970107	-0.00416833	0	0.036	1
NPR3	0.100162	-0.000982384	0.491	0.14	1
SERPINB13	0.101042	-0.319341	0.816	0.55	1
ITGAX	0.105221	-0.000388546	0	0.028	1
CYP26B1	0.106513	-0.00269645	0	0.135	1
MMP3	0.108319	-0.0280743	0	0.072	1
PTPRB	0.111803	-0.000634633	0	0.022	1
CST7	0.11777	-0.00194816	0	0.021	1
MS4A2	0.11865	-0.000678942	0	0.056	1
LINC01405	0.118942	-0.000172599	0	0.058	1
RHOH	0.119512	-0.000503065	0	0.021	1
PREX2	0.119565	-0.000868364	0.009	0.002	1
CDSN	0.119756	-0.0118237	0.009	0.149	1
AL451060.1	0.119921	-0.000559809	0.009	0.068	1
RNF222	0.120044	-0.00651285	0	0.13	1
CPVL	0.123054	-0.0850163	0.281	0.356	1
CD86	0.123084	-0.000871098	0	0.034	1
CD79A	0.124406	-0.00224971	0	0.14	1
CDH5	0.124906	-0.00353438	0	0.02	1
AKR1C2	0.125285	-0.213366	0.64	0.434	1
LMNB1	0.125771	-0.193337	0.825	0.514	1
SH3GL3	0.126405	0.184927	0.649	0.467	1
TM4SF18	0.128557	-0.00527125	0	0.02	1
C6orf132	0.129669	-0.0649393	0.868	0.548	1
CD8A	0.130677	-0.00122813	0	0.065	1
ARRDC4	0.134525	0.434074	0.553	0.517	1
CHAF1A	0.137118	-0.159155	0.711	0.494	1
CD74	0.138257	0.357392	0.447	0.409	1
IRF6	0.138404	-0.0119417	0.632	0.783	1
HHEX	0.141932	-0.0021766	0.009	0.074	1
CXCL13	0.14349	0.0320006	0.018	0.006	1
AC103770.1	0.144247	-0.000693898	0	0.019	1
MAGEA1	0.148067	-0.00012369	0	0.001	1
TRPA1	0.148178	-0.00381102	0	0.018	1
IL10	0.149293	-0.000120681	0	0.018	1
FLT4	0.149293	-0.000979945	0	0.018	1
IGFBP4	0.150258	0.0100455	0.886	0.674	1
RRM2	0.151344	-0.375954	0.833	0.536	1
AC019117.2	0.151761	-0.000118569	0	0.022	1
HMCN1	0.152467	0.237349	0.5	0.277	1
GALNT6	0.15686	-0.155476	0.842	0.526	1
SFRP1	0.157218	0.207811	0.658	0.71	1
CRTAM	0.158039	-0.000174447	0	0.039	1
GPX3	0.158821	-0.325991	0.825	0.548	1
SCARA5	0.160921	-0.00539041	0	0.058	1
FAM167B	0.163799	0.0110166	0.009	0.084	1
SDS	0.163897	2.45288e-05	0	0.004	1
CD300E	0.164659	-0.000113634	0	0.017	1
ITM2A	0.164859	0.240128	0.447	0.405	1
KLK12	0.168821	-0.0634712	0.009	0.236	1
MRC1	0.169456	-0.00014828	0	0.017	1
FAP	0.171604	-0.00559998	0	0.019	1
GAL	0.17328	-0.00783551	0.009	0.185	1
CTNNAL1	0.173925	0.137762	0.711	0.681	1
RASGRP3	0.175334	-0.00526195	0	0.069	1
TNXB	0.176399	-0.000197294	0	0.046	1
GIMAP7	0.180427	-0.000790243	0	0.016	1
ITGB4	0.181248	-0.193559	0.912	0.76	1
CLTB	0.181968	0.053805	0.947	0.858	1
OASL	0.18239	-0.0004157	0.026	0.14	1
CLIC2	0.182595	0.00959367	0.053	0.13	1
C1orf68	0.183967	-1.58651e-05	0	0.001	1
AL355312.4	0.184149	-0.00447285	0	0.117	1
AL844908.1	0.185749	-0.000172464	0	0.016	1
MUC16	0.190306	-0.000133426	0	0.018	1
FAM3D	0.19204	-0.00551886	0	0.043	1
MYEOV	0.195822	-9.64064e-05	0	0.024	1
CSF1R	0.19761	-0.000252909	0	0.026	1
LRRN3	0.20525	0.0312513	0.061	0.111	1
LCE5A	0.211001	-0.000148668	0	0.038	1
STMN2	0.211962	-0.000210935	0	0.018	1
ITGA8	0.211977	-0.00109472	0	0.014	1
LINC00973	0.213104	-0.00235015	0	0.087	1
P2RY6	0.214633	-0.000310989	0	0.05	1
KDR	0.214669	-0.0144456	0	0.026	1
CCL7	0.216289	-0.00328692	0.009	0.046	1
TRBC1	0.217402	-0.00203842	0	0.013	1
LINC01480	0.219123	-9.80617e-05	0	0.013	1
COLEC12	0.219838	0.00615373	0.026	0.154	1
FERMT1	0.220237	0.182234	0.491	0.627	1
MIR3945HG	0.220377	0.00549121	0.009	0.06	1
TSPAN2	0.221891	0.000135076	0.465	0.25	1
CSF2	0.222012	-0.000386045	0	0.027	1
GPR65	0.222614	-0.00257311	0	0.013	1
FAM110D	0.223533	-0.00106583	0	0.08	1
AC073352.2	0.224605	-0.000651989	0	0.061	1
DAB2	0.226164	0.37971	0.509	0.388	1
HLA-DQA2	0.226169	-2.70827e-05	0	0.013	1
CRCT1	0.228683	-0.153484	0.289	0.339	1
SLURP2	0.228884	-0.00375269	0	0.039	1
HOTAIRM1	0.229401	-0.000727405	0	0.013	1
CYP1A2	0.229456	-0.0279793	0.325	0.236	1
ATP6V0A4	0.229822	-0.000594353	0	0.015	1
A2M	0.230693	0.0277845	0.421	0.105	1
KANK3	0.238358	-0.00483407	0.009	0.184	1
NDC80	0.238741	-0.175887	0.825	0.453	1
CCND2	0.240931	0.00305187	0.956	0.851	1
CH25H	0.24154	-0.0120063	0	0.178	1
IRF4	0.243714	-3.83663e-05	0	0.013	1
VEPH1	0.244564	-0.00152635	0	0.012	1
IGSF10	0.244991	0.00125431	0.026	0.199	1
LCE2C	0.246971	-0.000810353	0	0.012	1
TIE1	0.247183	-0.00259782	0	0.041	1
OIT3	0.249387	-0.000878118	0	0.023	1
CENPE	0.249491	-0.393934	0.842	0.577	1
ABRA	0.263548	-2.40699e-05	0	0.011	1
GAST	0.26768	-0.00229037	0	0.122	1
WISP1	0.267901	-0.00171227	0	0.011	1
UBE2S	0.267946	0.0250444	0.886	0.856	1
ECT2	0.268301	-0.243104	0.842	0.556	1
PDGFRL	0.269396	-0.0140549	0.009	0.155	1
KLRC1	0.269467	-0.000875799	0	0.023	1
P2RY14	0.27345	-7.99286e-05	0	0.016	1
RMND5A	0.274152	0.0141844	0.825	0.582	1
LINC01235	0.275366	-0.00195334	0.009	0.039	1
TGM3	0.277127	-0.0128892	0.009	0.128	1
COMP	0.282205	-0.000256807	0	0.033	1
ACAN	0.282205	-0.000190986	0	0.012	1
FAM107A	0.284877	-0.000141862	0	0.017	1
PURPL	0.288521	-0.000648262	0.018	0.069	1
AGTR1	0.288621	-0.000131501	0	0.01	1
GZMH	0.293493	-1.97866e-05	0	0.01	1
CYTIP	0.293493	-0.000201346	0	0.01	1
ALDH1A2	0.294507	-0.000413364	0.018	0.061	1
MYCT1	0.300996	-0.000390132	0	0.009	1
SH2D1A	0.301665	-0.000276478	0	0.021	1
GSTA1	0.305518	-0.0031095	0	0.044	1
BX324167.1	0.30853	-0.000127159	0	0.026	1
LOXL1	0.312682	-0.00218432	0.807	0.54	1
CD48	0.314051	-0.0014135	0	0.009	1
IL1F10	0.314615	-0.00375284	0	0.054	1
CTSW	0.315828	-0.00134298	0	0.026	1
KLK10	0.316358	-0.289291	0.833	0.594	1
SDR9C7	0.316953	-0.00449001	0.009	0.082	1
PTPRC	0.319476	-0.00152419	0	0.009	1
MCM6	0.331725	-0.196414	0.833	0.59	1
KCNH1	0.337754	0.330747	0.447	0.055	1
SYT1	0.340161	0.594025	0.439	0.15	1
STMN4	0.340474	-0.00179404	0	0.014	1
LINC02397	0.340821	-6.93728e-05	0	0.001	1
VNN2	0.343079	-7.68505e-05	0	0.009	1
SOX17	0.345456	-0.000671361	0	0.008	1
ACE	0.348449	-0.00859048	0	0.036	1
GLIPR1	0.348972	-0.0652793	0.798	0.462	1
AL161431.1	0.351416	-0.0256003	0	0.217	1
CLDN4	0.353377	0.00504223	0.553	0.406	1
CCL8	0.360947	0.00118166	0.009	0.009	1
CXCR3	0.364353	-1.64662e-05	0	0.007	1
GNLY	0.366804	-2.79241e-05	0	0.008	1
S1PR1	0.367121	-0.00149238	0	0.033	1
AURKA	0.367217	-0.267364	0.825	0.532	1
AOC3	0.368352	-0.000881448	0	0.079	1
IL3RA	0.368574	-0.00309688	0.237	0.206	1
GPR34	0.368966	-7.27671e-05	0	0.01	1
TNFRSF9	0.370226	-0.000433893	0	0.029	1
KLRB1	0.372918	0.0117706	0.009	0.021	1
KRT75	0.373018	-0.453981	0.763	0.481	1
LCE3A	0.373284	-9.51677e-05	0	0.017	1
APLNR	0.37514	-0.000796398	0	0.001	1
CCL27	0.380535	-0.0109742	0.009	0.175	1
GCNT3	0.384559	-0.000318219	0.009	0.023	1
LINC02273	0.38907	-0.00051457	0	0.066	1
LCMT1	0.389323	-0.12815	0.868	0.617	1
KLRC2	0.395545	-0.0111412	0	0.111	1
DES	0.396201	2.00226e-05	0	0.001	1
LMCD1	0.396666	0.0815381	0.421	0.261	1
LCE3D	0.400952	-0.0161628	0.009	0.132	1
PLN	0.401769	0.0165496	0.009	0.02	1
ELOVL4	0.40187	-0.089731	0.772	0.535	1
GPIHBP1	0.402552	-4.49442e-05	0	0.006	1
MARCO	0.405602	-6.9629e-05	0	0.007	1
P2RY13	0.40665	-7.65736e-05	0	0.006	1
CXCL1	0.407835	-0.365735	0.833	0.629	1
FAM25A	0.409236	-0.0494315	0	0.133	1
NEK2	0.410475	-0.119797	0.325	0.342	1
CADPS	0.412729	-0.00178169	0	0.022	1
TCHH	0.414026	-0.0173705	0.298	0.317	1
IGF2.1	0.414157	0.0104676	0.009	0.004	1
CTSB	0.416317	-0.06317	0.947	0.826	1
PADI2	0.417879	-7.35626e-05	0.009	0.003	1
LINC00520	0.417909	-0.0304982	0.482	0.227	1
CITED2	0.422941	0.384541	0.57	0.668	1
KRBOX1	0.425279	-0.0773127	0.851	0.575	1
LRP1	0.426127	0.22184	0.5	0.546	1
RAMP3	0.426358	-0.000356335	0	0.006	1
AC093904.3	0.426671	-0.000177711	0	0.016	1
VGF	0.426734	-0.00814449	0.035	0.155	1
COL6A1	0.427241	-0.0359191	0.526	0.615	1
ROBO4	0.431283	-0.00450532	0.009	0.059	1
NR4A2	0.432389	0.257421	0.693	0.645	1
PLAC8	0.432563	0.00894223	0.491	0.219	1
TREM1	0.434016	-0.00323812	0	0.093	1
DNASE1L2	0.435877	0.00528774	0.009	0.156	1
MYO16	0.44359	-0.000486281	0	0.054	1
CDCA2	0.444375	-0.229948	0.842	0.508	1
PMCH	0.446157	0.00298693	0.009	0.031	1
LGALS2	0.446865	0.0119182	0.009	0.004	1
LINC02158	0.447366	-0.000149155	0	0.021	1
TNFSF14	0.455483	0.00294569	0.009	0.013	1
BTNL9	0.455902	-0.00033599	0	0.048	1
WIF1	0.457673	-0.000887808	0	0.032	1
CRISP3	0.457855	-0.000121818	0	0.001	1
TIMP2	0.462735	0.108821	0.544	0.437	1
KCNK5	0.465194	0.00698153	0.009	0.078	1
DLX5	0.471719	0.41677	0.57	0.513	1
SLC14A1	0.479982	-0.00277478	0	0.004	1
LINC01127	0.481954	-0.000166596	0	0.006	1
LINC01050	0.484926	-0.000287927	0	0.004	1
ETNPPL	0.485776	-0.00011791	0	0.017	1
LINC02487	0.48925	-0.00129559	0	0.003	1
ICOS	0.495066	-2.49815e-05	0	0.004	1
AC243960.1	0.495066	-0.000396974	0	0.004	1
VNN3	0.495206	-0.000572726	0	0.035	1
TMEM213	0.499694	-0.000134538	0.009	0.02	1
HS3ST6	0.500405	-0.0216975	0	0.163	1
TACR1	0.503085	-0.000212171	0	0.011	1
PRND	0.504709	-0.000551191	0	0.015	1
KLRD1	0.507732	-0.00068307	0.018	0.09	1
IL1RL1	0.508045	0.00546514	0.009	0.01	1
RARRES2	0.511341	0.352597	0.482	0.173	1
SIGLEC15	0.511346	-0.000330464	0	0.011	1
EMCN	0.513811	-0.00356475	0	0.016	1
GADD45G	0.514554	0.590685	0.439	0.239	1
NGB	0.516447	-5.19442e-05	0	0.004	1
RAB32	0.51836	-0.106366	0.684	0.51	1
ELF5	0.51871	-0.0006063	0	0.006	1
SLURP1	0.522639	-0.0175594	0	0.151	1
CCL22	0.527161	-0.00011089	0	0.001	1
MS4A7	0.536042	-0.000790218	0	0.018	1
SPRR5	0.536348	-0.00458385	0	0.052	1
F13A1	0.545528	-0.000842944	0	0.003	1
SPC25	0.547014	-0.154165	0.658	0.439	1
AC004540.2	0.552595	-8.99978e-05	0	0.009	1
SEMA3D	0.55401	-0.00524399	0	0.018	1
CCNE2	0.555351	0.0170984	0.544	0.345	1
PSG4	0.556682	-0.00169065	0	0.025	1
PLPPR4	0.563604	-0.000471007	0	0.003	1
CCRL2	0.57015	-0.000199796	0	0.003	1
MMRN1	0.571035	-1.56824e-05	0	0.003	1
BCL2A1	0.572387	-0.0223933	0.325	0.271	1
HIST2H2AC	0.573041	-0.134909	0.842	0.566	1
CRYBA2	0.578369	-0.000124823	0	0.04	1
SERPINB11	0.580164	-0.00686982	0	0.061	1
IL1B	0.584254	-0.285921	0.825	0.512	1
LINC01191	0.58461	-0.000674958	0.009	0.096	1
AC002456.1	0.587962	-0.000811408	0	0.041	1
AL034376.2	0.590871	-3.89098e-05	0	0.004	1
CLDN17	0.594617	-0.00395517	0	0.026	1
WFDC12	0.595169	-0.00106612	0	0.029	1
SLC27A6	0.595497	0.285973	0.421	0.106	1
FCER1G	0.59908	0.00587438	0.018	0.09	1
GIMAP8	0.603997	-0.00101361	0	0.005	1
ATF3	0.606068	0.797877	0.614	0.799	1
LRRC15	0.606396	-0.00131687	0	0.002	1
HES2	0.61245	-0.206893	0.851	0.628	1
DCSTAMP	0.61402	-0.00162013	0	0.002	1
PEG3	0.614996	0.278447	0.439	0.246	1
PIGR	0.619501	-0.00018298	0	0.013	1
GIMAP4	0.62991	-0.00501145	0	0.002	1
DPT	0.63105	-0.00299869	0	0.003	1
IGFN1	0.631356	-0.0009881	0	0.061	1
TMEM45A	0.636599	-0.151223	0.825	0.55	1
TRGC2	0.638206	-0.000122142	0	0.002	1
KIF11	0.639651	-0.227016	0.763	0.476	1
SLC7A5	0.644861	-0.296764	0.842	0.59	1
LINC00492	0.652693	-0.000203606	0	0.011	1
SLC13A4	0.652778	-0.00247428	0	0.088	1
UPK2	0.657542	-0.00113564	0	0.061	1
CSRP2	0.667279	-0.0464508	0.912	0.698	1
CIP2A	0.671685	-0.0755007	0.746	0.482	1
NR1D1	0.672138	0.0076244	0.658	0.489	1
CR2	0.675852	-0.00312547	0	0.073	1
LGALS7B	0.67624	-0.377109	0.921	0.833	1
LYNX1-SLURP2	0.678293	-0.000384156	0	0.019	1
LCP2	0.683967	-0.00131695	0	0.001	1
TNFRSF4	0.687845	-0.00201637	0	0.005	1
KRTAP1-5	0.691528	-0.00231183	0	0.003	1
XCL1	0.694249	-0.00111242	0	0.012	1
SFTA2	0.697742	-0.00066754	0	0.011	1
CAVIN2	0.698686	-0.0080837	0	0.155	1
MSH6	0.700537	-0.0505154	0.895	0.675	1
AC092810.3	0.701829	-0.000124988	0	0.009	1
NOVA2	0.701961	-0.000826499	0	0.007	1
STAB1	0.707138	-0.000965703	0.009	0.034	1
CD3G	0.710318	-0.00147744	0	0.022	1
SLA	0.71298	-0.00100369	0	0.001	1
FOXB1	0.715876	-1.17128e-05	0	0.001	1
LINC00302	0.717541	-1.00609e-05	0	0.002	1
CALCB	0.725068	-0.000672521	0	0.007	1
HPGDS	0.727509	-3.94949e-05	0	0.001	1
ERO1A	0.728421	-0.0387913	0.912	0.724	1
ECSCR	0.728959	0.00292714	0.009	0.006	1
TPSB2	0.729368	-0.000122051	0	0.001	1
SPINK8	0.729368	-0.000319032	0	0.003	1
SOX18	0.730877	-0.0134139	0.035	0.116	1
DEPDC1B	0.735682	-0.106858	0.737	0.422	1
JCHAIN	0.736411	0.0169723	0.009	0.009	1
AZGP1	0.737068	-0.00160608	0.404	0.041	1
HAPLN1	0.739752	-0.000199435	0	0.001	1
C6orf15	0.745207	-0.00797552	0	0.01	1
LCE6A	0.746345	-7.1494e-05	0	0.01	1
SLC34A3	0.747879	-0.00114344	0	0.009	1
GREM2	0.761451	-0.000456598	0	0.002	1
CCL17	0.764574	-0.000101819	0	0.01	1
CEACAM5	0.765527	-0.00017195	0	0.004	1
GABRB2	0.766452	-0.000123315	0	0.001	1
CYBB	0.796682	-0.000181304	0	0.017	1
AC099342.1	0.797096	-4.72226e-06	0	0.001	1
AP003351.1	0.797096	-0.000634928	0	0.001	1
MUC21	0.808345	-6.94113e-06	0	0.001	1
PLCXD3	0.808345	-5.27628e-05	0	0.001	1
CCL13	0.823782	-0.00431596	0	0.001	1
CXCL11	0.8261	0.261379	0.009	0.024	1
SNCA	0.828599	-0.0348193	0.921	0.79	1
CLDN19	0.829047	-0.000849276	0.439	0.134	1
VEGFD	0.839489	-0.000796382	0	0.061	1
MND1	0.842945	-0.162572	0.833	0.481	1
TMPRSS11D	0.849143	0.152302	0.588	0.601	1
SPINK1	0.850374	-0.00134093	0	0.012	1
ALOX12B	0.86185	-0.00438954	0.009	0.104	1
SPIB	0.867591	-0.00130741	0	0.051	1
CALML3	0.867778	0.0561365	0.939	0.799	1
PSG2	0.874275	-7.09718e-05	0	0.001	1
GINS2	0.877014	-0.235519	0.825	0.555	1
TYMP	0.877513	0.157455	0.763	0.6	1
LYZ	0.879401	0.0292316	0.018	0.048	1
SLC9A3R2	0.881513	-0.0402322	0.64	0.453	1
AC243829.2	0.882069	-1.59319e-05	0	0.001	1
PTPRK	0.884547	0.165442	0.482	0.438	1
CDH3	0.888688	0.218838	0.561	0.619	1
ATP12A	0.89024	0.00110486	0.009	0.019	1
CYTOR	0.901932	-0.137502	0.754	0.454	1
PENK	0.912809	-0.0022759	0	0.003	1
AC024597.1	0.924452	-0.000110475	0	0.001	1
PYDC1	0.929022	-0.0105602	0	0.086	1
CLEC3B	0.934043	3.27005e-06	0	0.005	1
GMNN	0.935684	-0.0302825	0.895	0.678	1
PCK1	0.936215	0.00793349	0.009	0.01	1
PSORS1C2	0.94141	-0.00946866	0.009	0.064	1
LINC01013	0.944575	-0.000185511	0	0.007	1
MELK	0.947302	-0.158892	0.825	0.463	1
TEK	0.951092	-0.000162315	0	0.026	1
AADACL2	0.958432	0.00238081	0.009	0.01	1
NT5E	0.962814	-0.312138	0.807	0.468	1
TMEM45B	0.963547	-0.249501	0.825	0.499	1
ELF3-AS1	0.96762	-0.000363957	0.009	0.019	1
SPRR4	0.969891	-0.00119845	0	0.014	1
IVNS1ABP	0.971845	0.23753	0.588	0.685	1
IL36B	0.975333	-0.00038383	0	0.002	1
FOXS1	0.97946	-0.000190368	0	0.031	1
AGR2	0.984389	-0.122548	0.833	0.502	1
AL078604.2	0.985473	-0.000114045	0	0.015	1
RERGL	0.988462	0.008771	0.009	0.009	1
LCE2B	0.988522	-0.000147779	0	0.011	1
CD69	0.989662	0.023488	0.018	0.018	1
FGF5	0.991162	-0.000668182	0	0.043	1
ZNF365	0.99159	-0.00233263	0	0.02	1
