# Supplementary material for: Organoids from human tooth showing epithelial stemness phenotype and differentiation potential
Source: Cell Mol Life Sci. 2022 Feb 26;79(3):153. doi: 10.1007/s00018-022-04183-8 (PMC8881251; doi:10.1007/s00018-022-04183-8)
Supplement: Supplementary file 3 — Supplementary file3 (XLSX 147 KB) [file 18_2022_4183_MOESM3_ESM.xlsx]

## Sheet: ERM vs P4
DEGs ERM versus P4 organoids
Gene	p_val	avg_logFC	pct.1	pct.2	p_val_adj
DLL1	2.86047e-15	998217481126704	0.798	0.247	5.72094e-12
YPEL2	5.01654e-31	995548037941982	0.084	0.221	1.00331e-27
DLK1	619718	994338491885307	0.513	0.072	1.23944e+09
COL6A2	6.32889e+08	994118586614341	0.555	0.161	126577880708051
PHACTR1	3.40391e-32	990695952013823	0.151	0.156	6.80783e-29
C11orf96	481156826700389	988027081104794	0.487	0.192	1
SSTR2	0.000264855	987865185782044	0.613	0.125	0.529709
HLA-DPB1	1.12875e-17	985621555103392	0.252	0.065	2.25751e-15
FOXC2	2.97476e-63	983704355073825	0.798	0.081	5.94952e-60
GPNMB	1.14565e-52	980274010046147	0.924	0.236	2.29131e-49
INSIG1	4.32323e+06	978051977681374	0.037	0.436	8.64646e+09
FCN1	0	971454277607459	0.815	0	0
FST	955277	967591381193658	0.387	0.267	19105542325412
DEK	401567525072481	958878948288255	0.084	0.792	1
PLAUR	4525.64	956292343043488	0.084	0.038	9.05128e+06
PITX2	6.52643e-31	952682424484745	0.933	0.067	1.30529e-26
DNAJB4	2.87106e-52	949294022057961	0.908	0.025	5.74213e-49
COX7A1	1.04254e-138	948789697752169	0.924	0.115	2.08507e-135
RGS2	6.3405e-05	947230704325876	0.664	0.201	1.2681
BMP2	520209138936624	945507520071314	0.462	0.356	1
SLC2A1	157667373300276	942868464629049	0.756	0.719	1
MSX2	1.49397e-105	940024829342692	0.916	0.103	2.98793e-102
ANPEP	1.72683e-188	936283201628901	0.067	0.042	3.45366e-185
IGHG4	4.18712e-06	935957637113053	0.034	0.001	0.0837424
ALDH1A1	3.29306e-89	928630963525768	0.924	0.202	6.58613e-86
DDIT4	7.3011	927332291969086	0.084	0.731	14602.2
CBR1	2.83424e-18	926792792504355	0.933	0.829	5.66849e-15
SFTA1P	1.0197e-70	921609571357792	0.815	0.092	2.03939e-67
KLF6	455815980910257	919707828589197	0.689	0.803	1
SYNPO2	1.47717e-132	916495266589615	0.079	0.044	2.95434e-129
CNN1	9.21746e-262	913465800905334	0.706	0.015	1.84349e-258
MAP1A	1.90066e-60	909502641407195	0.765	0.106	3.80132e-57
COL17A1	1.13532e-16	908559271255599	0.874	0.557	2.27065e-13
TWIST1	1.73253e-126	908320326030095	0.005	0.049	3.46506e-123
PDGFD	1.40189e-71	905523158245958	0.782	0.072	2.80378e-68
HSD17B2	2.90227e-10	903732663656006	0.765	0.249	5.80455e-07
DIRAS3	4.25547e-44	902983000535684	0.095	0.397	8.51094e-41
TMEM176A	0	894770904291636	0.908	0.015	0
TCEAL7	26.3729	893883206455365	0.294	0.192	52745.7
AMTN	1.94095e-172	891999510552048	0.689	0.005	3.8819e-169
IFI30	3.0981e-58	880224726129848	0.168	0.026	6.19621e-55
STAB1	318179794285222	877171815844999	0.008	0.003	1
CD52	0.000307403	872535442878893	0.235	0.137	0.614806
AC004687.1	315087702820866	868630847267479	0.042	0.016	1
IFIT2	2.00549e-95	841992188270431	0.084	0.119	4.01098e-93
APOBEC3A	720477	841110857901488	0.042	0.141	1.44095e+09
CKAP2	783987999256283	839076284189018	0.765	0.507	1
SAMSN1	3.87368e-97	836523940089861	0.021	0.004	7.74735e-94
SLC16A3	0.0227095	833922053641935	0.277	0.185	45.4191
SLC4A4	0	830935415918448	0.933	0.022	0
MMP14	703710107767371	827270971732805	0.462	0.466	1
SKIL	6.27124e-64	825606621846485	0.933	0.253	1.25425e-60
IGFBP7	2.32519e-20	817557861316783	0.908	0.533	4.65038e-17
SQSTM1	1.50337e-07	816169096302124	0.924	0.793	0.000300674
SPI1	4.12817e-235	816052061831399	0.824	0.028	8.25634e-232
NES	1.73406e-70	815099051019329	0.076	0.104	3.46813e-67
HSPA6	1550.72	811639004007871	0.311	0.115	3.10143e+06
TSPYL2	0.000295078	811140707947506	0.672	0.214	0.590155
MFAP4	0	809226751270254	0.832	0.026	0
DIO2	3.16602e-262	807579943616306	0.084	0.018	6.33205e-259
CD37	2.62668e-232	801860125435511	0.798	0.036	5.25336e-229
KCNK5	0	801241004794367	0.756	0.011	0
SLC40A1	1.30036e-88	799163007281227	0.916	0.177	2.60073e-85
CXCL14	0.00270246	798779947971169	0.832	0.539	5.40492
LINC01852	1.56111e-133	795663639176904	0.815	0.045	3.12221e-130
HBA2	3.43568e-07	795217572883002	0.513	0.007	0.000687135
MYADM	3.45031e-191	793758596722907	0.882	0.055	6.90062e-188
MCAM	725491659991962	793570779962915	0.471	0.021	1
TRIB1	145469364128092	792271482210373	0.058	0.457	1
ZNF331	1.33852e-51	790957988213875	0.874	0.022	2.67703e-48
NSG1	1.36019e-30	789609241917365	0.924	0.042	2.72038e-27
SRGN	7.7331e-29	788422217927878	0.067	0.073	1.54662e-25
MYL9	8.18814e-28	779843483952224	0.731	0.014	1.63763e-24
HLA-DPA1	5.30913e-230	779456934317576	0.807	0.031	1.06183e-227
FAM198B	3.04189e-180	778683584683943	0.924	0.056	6.08377e-177
C1QTNF3	6.2732e-154	778382419624995	0.798	0.032	1.25464e-150
CABS1	0	777478194046316	0.824	0	0
LGALS7	588098236416194	776319440925012	0.353	0.041	1
DDR2	0.00569783	774415710337038	0.286	0.119	11.3957
ENTPD3	2.07764e+06	770270460071117	0.361	0.372	4.15528e+09
LIF	1.30089e+08	769117424607433	0.336	0.123	260178354302204
IL13RA2	9.57642e-92	767711989598247	0.832	0.125	1.91528e-88
LINC01588	3.53854e-45	767487077463087	0.079	0.187	7.07708e-42
NUAK1	1.01868e-20	767441846364236	0.857	0.274	2.03737e-17
PDZRN4	8.63785e-67	766644228632046	0.866	0.195	1.72757e-63
HMCN1	0.0339231	765108448960963	0.303	0.062	67.8462
XAF1	2.86502e-79	765043657916442	0.079	0.139	5.73003e-76
CXCL9	241275594926249	764174823432279	0.008	0	482551189852497
RAMP1	3.36879e-17	761706774921205	0.706	0.133	6.73759e-14
REL	0.0107994	759939692339963	0.933	0.627	21.5989
C21orf58	2.08788e-21	757653021583378	0.824	0.288	4.17577e-18
ACTA2	65.8813	754733087302357	0.277	0.016	131763
TIMP2	621987371893748	751699293165725	0.563	0.355	1
MIR200CHG	0.00369695	749697438197248	0.857	0.326	7.39389
SASS6	0.069372	749004368468337	0.756	0.276	1387.44
HAS1	0	747054825315787	0.832	0	0
SLC7A8	7.4622e-25	744156992041019	0.079	0.247	1.49244e-21
HCAR2	1.67582e-15	740988170716101	0.193	0.012	3.35163e-12
CPE	4.7986e-24	739374354505309	0.849	0.415	9.5972e-21
ITGB2	0	739251630266469	0.079	0.014	0
HS6ST3	2.45019e-42	728131534243595	0.058	0.016	4.90038e-39
MSH6	612638042522507	725673657347133	0.555	0.421	1
BAMBI	7.96885e-92	724230339155818	0.941	0.181	1.59377e-88
EPHB1	0	722346142876683	0.832	0.005	0
KCNE4	0	721001024107453	0.798	0.011	0
ITIH5	1.525e-139	720193168972194	0.899	0.106	3.04999e-136
MECOM	3.47118e-100	719917081033978	0.798	0.046	6.94235e-97
COL12A1	5.73414e-57	716042802606423	0.866	0.196	1.14683e-53
ARHGDIB	0.131841	715569603068832	0.244	0.123	263.683
MMP23B	9.8048e-18	709340289075479	0.613	0.075	1.96096e-14
COL6A1	236982124243478	708988889481525	0.538	0.273	1
CLGN	3.29764e-144	708039399176622	0.782	0.041	6.59528e-141
SYT1	5.16593e-31	702779666932464	0.605	0.035	1.03319e-28
MT1G	5.46002e-117	695264173561249	0.874	0.114	1.092e-113
VWA1	1459.11	692661159289195	0.084	0.377	2.91822e+06
COL28A1	0	685477472385543	0.782	0.023	0
TCEAL2	0	684756893139382	0.095	0.004	0
CLDN5	619422777766031	680129541760689	0.025	0.001	1
CXCR4	1.23719e-62	678205973859215	0.815	0.099	2.47438e-59
TLR2	2.20157e-56	676177118931396	0.798	0.148	4.40313e-53
DCN	2.38506e-62	674363022889953	0.664	0.043	4.77012e-59
NMB	4.60153e+07	674085315767209	0.058	0.231	920306285757717
TRDC	165342	673400154685981	0.008	0	3.30684e+08
SERPINE1	8.19142e-38	673078952280542	0.882	0.295	1.63828e-34
AL356417.1	185709535186334	672603701802203	0.008	0.002	1
RND1	3.34068e-46	672394946085923	0.092	0.077	6.68136e-43
BEX1	1.40841e-23	671509685185676	0.891	0.243	2.81682e-20
GPC3	1.35247e-89	668075221310717	0.773	0.001	2.70493e-86
SHE	7.51394e-260	662149658591707	0.815	0.031	1.50279e-255
RBBP8	4.99699e-07	661470536806145	0.798	0.498	9.99398e-05
CD34	4.90153e+09	652165418416839	0.005	0.001	980305414321237
SOX21	3.82961e-124	652081904507184	0.824	0.075	7.65922e-121
CD83	276108510151818	647585511384747	0.504	0.173	1
ARHGAP15	0	643055730639999	0.017	0	0
GAD2	2.11073e-200	642175859420327	0.202	0	4.22146e-197
SLC9B2	3.33808e-73	639344085669024	0.891	0.158	6.67615e-70
CKB	4.21297e-14	635470320945511	0.941	0.481	8.42595e-11
PKIB	1.51053e-63	634080103305908	0.824	0.009	3.02107e-60
CRTAC1	0	632518155904286	0.824	0.033	0
SSPN	1.30141e-72	631267081612838	0.908	0.181	2.60281e-69
DAPL1	3.60044e-13	630972097139938	0.095	0.765	7.20088e-10
HLA-DQB1	3.47168e-28	630836183234562	0.832	0.274	6.94335e-25
DSC1	5.72772e-28	628690346195289	0.168	0.122	1.14554e-24
ARHGAP22	6.95337e-67	628590536058949	0.832	0.129	1.39067e-63
RUNX2	1.21093e-10	627273032877091	0.714	0.258	2.42186e-07
CD177	398910645785883	627158617084643	0.084	0.008	1
IGF1	0	625009955564944	0.079	0.002	0
ITGA2	1.48836e-06	620274043435662	0.084	0.061	0.00297671
LMO7	1.13986e-19	618793685865167	0.874	0.505	2.27972e-14
CREB3L1	4.13975e-49	614431665301987	0.782	0.176	8.27949e-46
TCF4	385.732	614247793487181	0.063	0.024	771464
ZFAND2A	4.70865e-05	612411170804476	0.731	0.283	0.094173
DDIT4-AS1	2.9644e-55	611843907865223	0.118	0.107	5.92879e-52
GEM	0.156727	607591711563545	0.882	0.044	313.454
CRISPLD2	650119	606488542984499	0.546	0.011	130023886882386
LGALS7B	5.37272e-55	604756174282661	0.908	0.261	1.07454e-51
ADRA2A	0	604352790399709	0.798	0.017	0
GPAT2	2.84686e-113	604347612584091	0.815	0.089	5.69372e-111
SCARF1	2.74024e-153	604346342443619	0.059	0.047	5.48047e-150
S100B	6.76302e-204	602203244749835	0.605	0.021	1.3526e-200
COL3A1	1.31357e-287	601704665956169	0.908	0.046	2.62713e-284
GMNN	1.03487e+08	593956739072002	0.857	0.455	20697328482719
BLM	1.1616e-35	591937197473524	0.832	0.244	2.32319e-32
RDH8	2.11605e-250	589397957652196	0.079	0.035	4.2321e-247
FOXQ1	5.97662e-19	589199351993051	0.916	0.436	1.19532e-14
KDM6B	316885596300414	583862519597007	0.479	0.543	1
IFIT3	1.60908e-40	581537932944615	0.782	0.149	3.21816e-37
MIR3945HG	811589271979941	580601752115574	0.008	0.002	1
CALB1	6.54623e-95	580566557115538	0.193	0.007	1.30925e-91
SHROOM4	2.78374e-146	578879796325938	0.084	0.081	5.56748e-143
HOXD9	165342	577909017236884	0.008	0	3.30684e+08
FUT7	165342	577511854455473	0.008	0	3.30684e+08
KLF2	1.85838e-71	576559487858295	0.899	0.192	3.71675e-68
INS	0	575062473196978	0.748	0.005	0
GLUL	2.05215e-12	573743651181028	0.095	0.704	4.10429e-09
RNASE1	0	573554264302881	0.697	0	0
KIRREL3	0	573554063063856	0.697	0	0
RUNX3	3.02621e-152	571711637799216	0.647	0.034	6.05243e-150
FCN3	6.11671e-267	569148948038886	0.739	0.007	1.22334e-263
LMCD1	172316394339566	566639227563032	0.042	0.018	1
BBOX1	5.43e-25	565938969247803	0.815	0.205	1.086e-21
CD2	0	562954942493275	0.824	0.003	0
LTC4S	2.71716e-81	561807784171574	0.924	0.153	5.43432e-78
FAM3B	0	559992450129779	0.807	0.017	0
LRRC17	7.22332e-102	558955304522474	0.899	0.014	1.44466e-98
KLF9	665169137199747	557004345262137	0.521	0.196	1
GLRX	8.53709e-06	556912816992103	0.866	0.369	0.0170742
ABCB1	2.04855e-164	549734350862937	0.773	0.036	4.09709e-161
TUBA1A	43822.6	549661966822372	0.079	0.644	8.76452e+07
PTGFR	0	547672626052295	0.782	0.018	0
C5AR1	7.89875e-101	543382084689201	0.824	0.094	1.57975e-97
C5AR2	7569.88	542951532396671	0.092	0.055	1.51398e+07
AL451085.1	2.96284e-64	541222088492543	0.109	0.053	5.92568e-60
BTG2	316084567984919	539460491357645	0.765	0.775	1
DLX5	711047118701624	538515378834685	0.513	0.225	1
HEG1	2.3301e+08	526544421747331	0.529	0.099	466019772560101
CFAP97D1	238264887270598	525692156851307	0.008	0.001	1
IFI6	2.27745e-71	520413175382468	0.899	0.015	4.5549e-69
SNCG	4.57838e-64	520106966277254	0.832	0.134	9.15676e-61
ICAM1	2.11331e-61	518060497229673	0.815	0.118	4.22662e-59
PLVAP	699425084241876	517458528914761	0.017	0.014	1
SEMA6B	5.38159e-188	516680429217432	0.832	0.039	1.07632e-184
CITED2	632015270590273	515459596862553	0.706	0.648	1
PRELP	8.18366e-286	514261518737468	0.807	0.019	1.63673e-282
PLIN2	186181923788516	512741290654356	0.042	0.011	1
FAM20A	1.26885e-34	511469621076273	0.748	0.155	2.5377e-31
PMP22	2.27169e-37	502635584310302	0.798	0.189	4.54338e-34
CXCL12	0	501343452286012	0.824	0.003	0
HSPA2	5.24384e-08	493114547189518	0.798	0.465	0.000104877
AL121761.2	7.13136e-71	492567320775188	0.824	0.141	1.42627e-67
TUBB2A	163461859962964	487207933851311	0.079	0.712	1
SLC3A2	8.07121	486863598904189	0.084	0.773	16142.4
LBH	471919852970088	485856926762905	0.058	0.282	943839705940175
RARRES2	3524.68	484491175753466	0.588	0.015	7.04937e+06
LAMB3	0.000202451	482724982755953	0.924	0.588	0.404901
PCP4	3.32358e-68	479765207518915	0.193	0.032	6.64716e-65
CCL3L1	0	478811808086473	0.025	0	0
MMP11	6.81622e-106	476495772416275	0.832	0.109	1.36324e-102
ARID5A	6.71429e-112	475408797222677	0.908	0.129	1.34286e-109
EHF	0.0227791	472680730992491	0.849	0.608	455.583
CEMIP2	7.37837e-35	467180784411603	0.916	0.322	1.47567e-31
HBA1	9.29106e-43	466744503419768	0.126	0.034	1.85821e-39
SPP1	0	464183860645327	0.008	0	0
APOLD1	5.83053e-25	463664069886699	0.185	0.084	1.16611e-21
GADD45G	33687706551883	463600445619646	0.429	0.014	1
SPRY1	2.04275e-24	461106452294119	0.908	0.359	4.0855e-21
CCL26	2.40898e-104	459979936199549	0.005	0.045	4.81796e-101
SPAG5	1.6884e-32	459152499430863	0.773	0.191	3.3768e-29
TAGAP	728580664951966	457862178228944	0.017	0.033	1
FILIP1	5.67265e-125	457684189813822	0.773	0.054	1.13453e-121
TSPAN8	3809.89	457506772794966	0.479	0	7.61977e+06
IL1R2	9.42393e-121	457036462154512	0.739	0.028	1.88479e-117
C1orf162	1.05494e-116	456901366597539	0.005	0.049	2.10987e-113
IL1RL1	57429780607478	456816999360844	0.008	0.013	1
CALML3	0.0455742	452076443576988	0.924	0.668	9114.83
A2M	9.46229e-192	451044548545346	0.697	0.023	1.89246e-187
PDK4	4.62648e-273	450807965351074	0.739	0.002	9.25296e-270
CORO2B	1.0142e-126	450781317566073	0.079	0.079	2.0284e-123
NRG1	1.86906e-19	450380373553208	0.193	0.166	3.73811e-16
ADM5	2.25657e-68	446807853407519	0.079	0.129	4.51314e-65
AL139393.2	1.1467e-30	444717294196531	0.731	0.119	2.29339e-27
EFEMP2	1.64339e-11	443620953831246	0.655	0.124	3.28679e-08
ANKRD37	10407.3	443409141578401	0.832	0.494	2.08145e+07
TUBB2B	2.90128e-107	441660566098911	0.866	0.098	5.80256e-104
OLAH	921551286246299	439220462410925	0.008	0.072	1
ARL6IP1	0.00345783	438296498719805	0.941	0.008	6.91565
GRASP	555054584103943	437790394813435	0.437	0.055	1
FBXO32	3.27882e-54	437731212060386	0.916	0.264	6.55764e-51
LUM	1.14328e-281	436048156192038	0.882	0.042	2.28656e-278
SLC7A2	7.26863e+09	434790957186724	0.664	0.292	145372686733614
THAP2	3.30251e-41	433615230930822	0.899	0.288	6.60502e-38
CDH11	4.52549e-162	433269056262425	0.824	0.005	9.05099e-158
CACNG2	0	433096041570236	0.605	0	0
ADAMTS5	1.53935e-229	432499717421233	0.782	0.034	3.0787e-226
GPR84	2.14974e-203	428529151059787	0.706	0.038	4.29948e-200
HAVCR2	0	428470046652284	0.079	0.011	0
ASS1	108273267481347	427536313068224	0.546	0.535	1
MMP10	9.40103e-48	426231439260169	0.079	0.133	1.88021e-44
VCAM1	8.95172e-266	424040894252151	0.059	0.023	1.79034e-262
TNN	0	420699661166137	0.782	0	0
MAFA	2.06582e-273	420625183541383	0.899	0.037	4.13163e-270
EXPH5	181848	419751119499267	0.664	0.333	3.63696e+08
PCDH9	4.22792e-112	419584438787863	0.857	0.087	8.45584e-109
PELI1	205279811303519	418649440705717	0.647	0.478	1
NEFL	8.18958e-06	417179116410433	0.084	0.368	0.0163792
KLK11	746826387427672	416714551882067	0.538	0.026	1
CNMD	687824425179407	415712558266665	0.479	0.002	1
AP001783.1	5.46499e-82	413341649364024	0.857	0.144	1.093e-78
STOM	1.05121e-35	413071166262487	0.891	0.263	2.10242e-32
RPS4Y1	297164657284103	411524918700375	0.378	0.101	1
UPP1	3.69627e+08	411416112986411	0.933	0.607	739253648693632
SPANXB1	319727	410991190562629	0.084	0.014	6.39455e+08
CCL2	54598480179694	410613207941064	0.445	0.264	1
AC027288.3	0	406053349953296	0.798	0.018	0
DLL4	600284480337363	404338537562501	0.017	0.025	1
RSPO3	0	404257617658926	0.824	0.018	0
IGHA1	4.22722e-05	404071710709158	0.034	0.001	0.0845444
CTNNAL1	1.17476e+07	403816202327625	0.697	0.437	234952468911212
HIST1H4C	146456467501281	398386047661368	0.672	0.566	1
SLC20A1	1.46686e-07	396637677673873	0.916	0.508	0.000293372
SOX9	1.86372e+06	396504424057109	0.916	0.679	372744536655041
ZBTB20	330012160920967	393908231058572	0.555	0.279	1
HOXB2	0	391938279058444	0.697	0.003	0
HTN1	0	391166346185804	0.849	0.002	0
COX4I2	0	386715207531193	0.748	0.001	0
COL7A1	397233269827863	386347193181789	0.538	0.315	1
ELK3	4.13069e-11	386261501440948	0.908	0.462	8.26138e-07
CCPG1	1.17922e+08	385204042203162	0.622	0.329	235844824875481
CFD	9.31374e-09	381863263808386	0.227	0.209	1.86275e-05
IGKC	0	381008064761561	0.756	0.001	0
DCT	1.1248e-116	380841772012263	0.016	0.033	2.2496e-113
LMO2	1.12711e-54	380755469741515	0.908	0.027	2.25422e-51
CYTL1	355332054875106	377133442271717	0.067	0.024	1
TNFAIP2	308036702191306	376512148494782	0.429	0.142	1
COL11A1	1.15425e-07	375441273213884	0.521	0.017	0.000230851
VAMP5	0.0216963	372754445322564	0.866	0.371	43.3926
SERPINE2	843083039488954	366423497602858	0.664	0.542	1
SPOCK1	8.74293e-25	365912300184176	0.218	0.102	1.74859e-21
NEDD9	3.02797e+09	365296640503535	0.037	0.261	605593591350407
NUPR1	9.07728e-13	365099976321171	0.924	0.457	1.81546e-09
IFI27	9.99991e-70	363614898299346	0.807	0.113	1.99998e-66
CCL3	0	363002136351022	0.756	0	0
PLAC9	5.37052e-65	360346784109438	0.815	0.141	1.0741e-61
UBE2S	91279.3	354988153778249	0.095	0.756	1.82559e+08
CREB5	1.55947e-05	353366400153376	0.882	0.422	0.0311895
LAMA3	496189810917515	350568298619652	0.714	0.461	992379621835029
BCAS1	2.21117e-111	349907496023752	0.782	0.078	4.42234e-108
PTPRZ1	2.56956e-06	349717397029536	0.891	0.446	0.00513911
ITM2A	331936278689764	347908458495897	0.521	0.033	1
LGR5	0	346488966624497	0.059	0	0
C1QL1	2.21525e-101	345979305173304	0.079	0.082	4.43051e-98
MCF2L	1.11751e-84	344670562531454	0.016	0.034	2.23503e-81
SLC39A8	5.73497e-59	342789675288394	0.899	0.206	1.14699e-55
SPRY4	1.18301e-29	340339753070709	0.815	0.235	2.36603e-26
MRVI1	1.24852e-95	339822530854442	0.824	0.066	2.49704e-92
SOCS3	165750126722202	339005645207917	0.605	0.056	1
IRF1	285506317548415	335186294577957	0.571	0.502	1
AC108134.2	2.07784e-22	333668562681533	0.176	0.182	4.15568e-19
SPON2	1.92824e-36	333378963433658	0.765	0.016	3.85648e-33
ANGPTL7	0	333157118282058	0.992	0.002	0
CD86	5.73462e-09	332463368711905	0.176	0.024	1.14692e-05
PTPRM	5.39733e-91	330727522886945	0.832	0.101	1.07947e-86
AC093462.1	4.53254e-74	330217450767051	0.798	0.103	9.06508e-71
GALR1	0	330001590118027	0.765	0.005	0
APOD	0	328678343071163	0.807	0.002	0
CAV1	14465.8	327856079388674	0.824	0.563	2.89316e+07
LRRC4C	552897697227996	327697305380741	0.017	0.017	1
PLPP3	3.53942e+06	327078114449704	0.353	0.166	707884228978581
RGS5	7.57523e-57	325917247028058	0.092	0.115	1.51505e-53
AGT	0	325370308684503	0.748	0.001	0
TNFAIP3	4015.36	325018038134667	0.378	0.554	8.03072e+06
FSTL1	0.00186642	324541987529646	0.782	0.353	3.73284
NR4A2	266495983287247	323809496972567	0.672	0.463	1
RHOJ	0	321979580182695	0.748	0.017	0
NDRG2	5.26161e-26	321953537192343	0.866	0.274	1.05232e-22
DDIT4L	2.01637e-25	321894132795256	0.134	0.202	4.03274e-22
CLDN1	1404.58	319766082215412	0.849	0.757	2.80916e+06
COPZ2	281149079074011	318209806815049	0.546	0.225	1
PAPPA2	1.03257e-163	318163309617659	0.008	0.037	2.06514e-160
MOXD1	6.35616e-45	318142359984606	0.782	0.016	1.27123e-40
CHRNA7	4.32154e-76	316987767520497	0.016	0.045	8.64307e-72
AC023157.3	1.41484e-14	316616790610519	0.782	0.255	2.82969e-11
EDN2	4.10677e+06	316506305942863	0.345	0.189	8.21355e+08
HBB	1.212e-162	315934381895062	0.084	0.041	2.42399e-160
SERPING1	3.70439e-26	314753471282915	0.697	0.145	7.40878e-24
UCP1	9.44916e-233	313236656700738	0.042	0.028	1.88983e-229
SPARCL1	2.07687e-115	312702523195213	0.992	0.231	4.15374e-112
SYNE1	342173279381223	311668146743258	0.412	0.077	1
AL356234.2	1.06857e-31	310651644693388	0.739	0.132	2.13713e-28
TGFBR2	7.92507e-11	310053345417804	0.908	0.454	1.58501e-07
GJA4	165342	307826763128465	0.008	0	3.30684e+08
PLXND1	2.10039e-101	307809914171951	0.807	0.091	4.20078e-98
ALOX5AP	5.89169e-252	306903522199097	0.756	0.012	1.17834e-248
MT1M	7.16446e-27	306802288426652	0.294	0.003	1.43289e-24
RGS18	0	304936108085542	0.079	0	0
SLC16A9	243.088	304896573885628	0.622	0.192	486176
NTRK2	7.38042e-95	304150538907592	0.824	0.107	1.47608e-91
ABCG2	1.39198e-81	303472448107672	0.832	0.135	2.78395e-78
CLEC5A	0	302713698698901	0.782	0.006	0
KRTAP3-1	0	300259046693101	0.084	0	0
SPINK5	1.74465e+09	298002179132171	0.773	0.729	348929577846307
DUSP10	5.12702e+07	296864021908194	0.622	0.248	102540483363398
MIR3142HG	422901877778002	296154354683616	0.025	0.105	1
C1S	1.40448e-59	294755897305825	0.866	0.217	2.80896e-56
UNC5B-AS1	1.06764e-55	292809395904342	0.849	0.132	2.13528e-52
ADAM12	4.66537e-62	292623569543005	0.782	0.116	9.33074e-59
PID1	3.19032e-21	289881832602788	0.882	0.323	6.38064e-18
NLRP3	0	289768790368081	0.697	0.009	0
SGCD	8.75009e-272	289144945278847	0.782	0.028	1.75002e-268
KLK4	0	289069480092958	0.874	0.003	0
ODAPH	168842	287930748342484	0.345	0.007	3.37685e+08
GDA	1.04113e-126	285697406462865	0.092	0.014	2.08227e-123
SDC2	7.7403e-07	285572115084114	0.664	0.173	0.00154806
MS4A6A	0	284927045186068	0.079	0	0
MAFF	453138886634716	280992142665041	0.655	0.395	1
H2AFX	0.0712558	279179678551554	0.899	0.503	142.512
AL078639.1	0	278756770336377	0.882	0.024	0
WNT10A	595717067930251	278283907625996	0.445	0.017	1
UAP1	0.00345161	278271511702391	0.882	0.426	0.690322
SEMA7A	1.53169e-83	276433844545256	0.807	0.104	3.06338e-81
CENPW	0.00351353	275982214046039	0.924	0.049	7.02706
OSM	0	275851491808556	0.815	0	0
LINC00626	0	274865832551719	0.143	0	0
COL5A2	2.10465e-36	274264608566506	0.832	0.002	4.20929e-33
AFAP1-AS1	2.91045e-54	274131033506407	0.479	0.053	5.8209e-51
FBLN5	6.57693e-128	272783376838208	0.079	0.053	1.31539e-124
DACH1	1.7607e-32	268271714522085	0.286	0.005	3.52141e-30
SFRP1	240008790057615	268127695580725	0.063	0.517	1
SERPINF1	2.58147e+08	265467514798462	0.361	0.177	516294649148947
FCER1A	0	264317313791101	0.025	0	0
HIST1H2AL	1.93235e-99	261167566697637	0.815	0.096	3.8647e-97
CXCL17	1.81643e-21	261092889931105	0.782	0.189	3.63287e-18
HLA-DMA	4.68338e-46	260742940830016	0.042	0.117	9.36676e-43
NFATC2	3.51739e-152	260342916212972	0.079	0.052	7.03478e-149
ODAM	8.35827e-233	260197118289671	0.933	0.047	1.67165e-230
SNAI1	26.8612	257613779576319	0.555	0.079	537223
TSC22D3	9.95476e-94	257058977936533	0.992	0.244	1.99095e-91
IGHG1	945856863456572	256938177791692	0.025	0.001	1
LIMS2	1.59795e-13	256740253689442	0.504	0	3.19589e-10
IGFBP3	5780.58	256324092472594	0.311	0.021	1.15612e+07
RORB	3.23418e-182	255973760490434	0.042	0.026	6.46835e-179
ABI3BP	7.45421e-227	255802757864788	0.782	0.024	1.49084e-222
ATAD5	2.1608e-14	255691916075935	0.824	0.265	4.32159e-11
CCL4	0	252861719783513	0.034	0.007	0
COL8A1	1.83728e-96	252677615940168	0.084	0.086	3.67456e-92
COL5A1	214366563998785	252351146856321	0.429	0.104	1
GK	2.7119e-17	249187901393769	0.874	0.035	5.4238e-14
ELMOD1	130779292095131	248914960029298	0.487	0.032	261558584190262
LINC01436	2.67063e-277	248837882184323	0.005	0.002	5.34126e-274
CXCL11	115800345341811	248801399056257	0.059	0.037	1
ANKRD28	7.38239e-26	248193230111242	0.891	0.328	1.47648e-22
TLL1	5.8171e-81	248003148375732	0.176	0.035	1.16342e-77
ACP4	0	247179146372543	0.866	0	0
KCNH1	446894472321685	246731768710231	0.429	0.013	1
FBLN2	1.27985e-102	246378819899198	0.042	0.055	2.55969e-99
IFIT1	2.49665e-131	244122307846364	0.857	0.095	4.99331e-128
TCN1	536479417267428	243816656832594	0.025	0.069	1
ENPP1	9.42297e-65	243260623229311	0.824	0.101	1.88459e-61
FDCSP	392536963821308	242209635299376	0.529	0.224	785073927642615
PLPP2	1.10953e-47	240662643154479	0.815	0.128	2.21906e-44
RBP4	1.42241e-273	240299924026633	0.025	0.006	2.84483e-270
NDUFA4L2	2.46176e-43	240213827327229	0.849	0.143	4.92353e-40
MEF2C	5.04948e-13	239755347811837	0.529	0.037	1.0099e-09
HSPA1A	5.24192e-15	239225832239144	0.874	0.701	1.04838e-11
PALMD	245528877726856	238185171742823	0.571	0.633	1
ANGPTL1	0	237775550681088	0.849	0.011	0
LTBP2	2.52906e-38	237643176259545	0.126	0.093	5.05812e-35
RBFOX1	536338006473505	237435262415047	0.042	0.065	1
IGFL2-AS1	2.84894e-138	237086440201564	0.773	0.044	5.69787e-135
ANGPTL4	1.54033e-29	236745495995484	0.832	0.229	3.08066e-26
C1R	7.9767e-40	234637051003497	0.899	0.293	1.59534e-36
CPXM2	0	233868991379518	0.857	0.003	0
MT1E	1.14721e-70	232079244857639	0.001	0.374	2.29442e-67
HERPUD1	16261513354868	231607294410264	0.697	0.007	1
FAM69C	9.36891e-17	230416504182785	0.345	0	1.87378e-13
PDPN	20.56	230076089512532	0.866	0.427	41120
CYGB	9.02679e-101	229130644714403	0.798	0.054	1.80536e-97
IGFBP6	7.64726e-59	229003373062388	0.924	0.343	1.52945e-55
CDKN1C	1.01073e-109	228287130941992	0.975	0.171	2.02147e-106
MDK	3.70735e-62	228251998481169	0.975	0.471	7.4147e-59
IGFBP5	5.28208e-56	227935729349718	0.983	0.594	1.05642e-52
METTL7B	0	224623411840274	0.782	0.015	0
PDGFA	55852753527674	224398184592986	0.395	0.209	1
SLC39A6	730663217655236	223061347639463	0.731	0.667	1
NRP2	2.98518e+08	221275041956348	0.042	0.494	597035869219947
SELENOP	2.92463e-83	221231077324028	0.966	0.261	5.84926e-79
AL583785.1	165342	219678483567792	0.008	0	3.30684e+08
ECEL1	6.16125e+08	219166430712888	0.084	0.016	123224915551427
DUOXA1	5.42503e-10	218507593186897	0.874	0.389	1.08501e-06
MXRA8	0	217904515140943	0.832	0.021	0
HTRA3	2.7959e-225	217525305718103	0.079	0.038	5.5918e-222
CLDN19	1.39342e-28	216508192751857	0.168	0.027	2.78685e-25
WNT4	5.50505e+08	216497382298173	0.664	0.316	110100916318039
ZEB1	2.44513e-95	216241127579318	0.832	0.009	4.89026e-92
GADD45B	6.73998e-24	215278872302254	0.084	0.468	1.348e-20
OGN	5.12339e-233	214932154812066	0.748	0.022	1.02468e-229
SGK1	2.84466e-52	213581443777515	0.992	0.822	5.68932e-49
CYP4B1	260882594110817	213161162422193	0.412	0.103	1
IL23A	7.50956e-18	212911287523799	0.832	0.274	1.50191e-14
SLC16A10	1.45156e-22	212687647271952	0.168	0.189	2.90312e-19
CYP1B1	471603859148924	210954528291511	0.613	0.454	1
SULF1	4.31632e-136	210901358746054	0.983	0.152	8.63263e-133
CREM	280224504222441	209616417986695	0.395	0.369	1
CD14	1.81223e-65	209216030922943	0.807	0.161	3.62445e-62
HSPA1B	1.01102e-22	209080991511353	0.874	0.059	2.02204e-19
CLEC2B	5.94545e-100	208811689361945	0.857	0.009	1.18909e-95
NRARP	2.92945e+09	208777967020213	0.361	0.256	585889057893445
CD40LG	0	208368078289789	0.807	0.001	0
OLFM1	2.17e-157	207535621211469	0.882	0.067	4.34001e-154
CYYR1	1.40055e-57	205435935316448	0.832	0.167	2.80111e-54
LRRN3	8.71357e-222	205138198087807	0.005	0.028	1.74271e-218
MMP2	1.15663e-127	204892524723484	0.857	0.083	2.31327e-124
WFDC2	0.559052	204325806654628	0.095	0.569	111.81
PIEZO2	3.5612e-252	204099797133656	0.084	0.011	7.12239e-249
IRX4	2.94753e-119	203921018453992	0.866	0.086	5.89506e-116
HPN	6.66888e+07	203915540626971	0.387	0.002	133377544094152
ALPL	0	203165013308602	0.815	0.001	0
CRYGS	1.61018e-62	202476890614185	0.025	0.071	3.22036e-59
MSX1	1.93203e-238	202384309386932	0.824	0.039	3.86405e-234
ID4	1.0227e-123	201175410295162	0.966	0.104	2.04541e-120
CCDC80	8.92795e-25	198646409545078	0.798	0.205	1.78559e-21
KCNN4	2.34642e-94	198540939555237	0.756	0.097	4.69284e-91
BGN	4.95694e+09	196258170885897	0.378	0.024	991387725509735
CDH6	26780448994348	195933191397381	0	0.001	1
ESAM	0	195693462603311	0.773	0.007	0
LOR	336419	194819973216744	0.336	0.181	6.72838e+08
KCTD12	1.16358e-11	194675183877301	0.882	0.036	2.32717e-08
LIFR	4.25502e-92	193176886570346	0.824	0.074	8.51003e-90
GPRIN3	0	192949463078169	0.815	0.005	0
CTHRC1	6.43619e-71	192560915503017	0.849	0.147	1.28724e-67
CYR61	25510.7	192336995985711	0.361	0.401	5.10214e+07
MROH8	3.59943e-49	192113308232681	0.748	0.124	7.19887e-46
PTHLH	8.21535e-52	190342274219629	0.941	0.478	1.64307e-48
ERG	3.91243e-133	190336844598493	0.815	0.069	7.82486e-130
PCDH10	634683813576295	190330205363114	0.008	0.015	1
ADAMTS2	0	189754431614158	0.765	0.012	0
TPPP3	2.37681	189015079891136	0.605	0.133	4753.63
DAB2	275535971606913	188034423538478	0.445	0.218	1
MYH11	7.00182e-49	187642713830591	0.084	0.075	1.40036e-45
FCGR2A	9.69081e-125	187369698453145	0.748	0.005	1.93816e-121
KCNC2	5.08755e-200	187146610376232	0.042	0.004	1.01751e-196
PEG3	1.1663e+08	185981073124809	0.037	0.043	233259361666219
SOSTDC1	6.72516e-85	185391929405977	0.882	0.013	1.34503e-81
AEBP1	5.40428e-52	185053248425421	0.647	0.048	1.08086e-48
HLA-DRA	2.74296e-83	184929136426508	0.067	0.084	5.48593e-80
PDGFRA	5.52147e-136	184258509363905	0.874	0.082	1.10429e-132
PTN	3.45966e-56	182451509508096	0.983	0.637	6.91933e-53
SLC27A6	2.22816e+06	182230045105566	0.353	0.037	445631913164979
THBS1	6.74442e-27	182124445823357	0.782	0.187	1.34888e-23
VIM	5.53786e-68	181793226884053	0.992	0.033	1.10757e-64
IL11	1.15473e-128	181402481242208	0.084	0.086	2.30946e-124
TNNC2	257599	181101417884418	0.017	0.066	5.15199e+08
CD93	1.71425e-163	181091210442928	0.782	0.056	3.42851e-160
WEE1	19231615945729	180305487609805	0.462	0.526	1
RGS4	9.35547e-47	178553637455575	0.824	0.178	1.87109e-42
MEGF10	0	177910238295838	0.756	0.018	0
ADAMTS3	1.09202e-159	176589602294734	0.005	0.027	2.18405e-155
DEFB1	28532175098979	175896725388338	0.005	0.044	1
EPGN	2.21556e-75	175741209523874	0.849	0.109	4.43112e-72
SCIN	4596.38	175269156340989	0.311	0.038	9.19275e+07
FGF2	628983355822338	175120471387304	0.387	0.092	1
RGS16	0.314864	173656092230474	0.269	0.133	629.729
IGLC3	165342	173647625178961	0.008	0	3.30684e+08
PLCG2	7.05468e-91	173477120759078	0.941	0.147	1.41094e-87
MMP13	0	173409851267921	0.891	0	0
MYH15	4.75081e-186	173153377461235	0.832	0.029	9.50161e-183
TMEM158	5.36562e+06	171661562709228	0.714	0.371	107312362763521
EBF1	0	171202082442522	0.025	0.003	0
PCDH17	0	171142022988957	0.756	0.011	0
KLRB1	162608387559619	171110894396937	0.008	0.001	1
AQP1	502728667908488	170115733091687	0.017	0.098	1
CRYAB	1.66773e-21	167574864265558	0.084	0.278	3.33547e-18
SNCA	343474125145844	167522265248462	0.058	0.578	1
VCAN	2.64872e-137	166936803065828	0.079	0.055	5.29744e-133
ITGA1	2.57603e-39	164570675716712	0.101	0.135	5.15205e-36
BHLHE22	0	163443395558091	0.866	0	0
CNIH3	9.72625e-15	163346726635084	0.639	0.109	1.94525e-11
MT1X	7.58222e-24	163200395139119	0.983	0.721	1.51644e-21
SPDL1	305099248757481	162413246791841	0.403	0.263	1
NID1	1.75834e-15	162293201684182	0.227	0.127	3.51668e-12
PLN	843779215196904	162029952958629	0.008	0.002	1
IGSF10	3.32336e-40	160964974064054	0.697	0.102	6.64673e-37
CLU	2.45002e-74	160743654470368	0.983	0.335	4.90003e-71
JCAD	1.20464e-108	160128153072836	0.782	0.009	2.40928e-105
C2orf40	6.19505e-238	159898444523586	0.857	0.046	1.23901e-234
ISG15	8.80834e-09	159783551094894	0.798	0.268	1.76167e-05
INSR	5.55741e-26	159499727318753	0.882	0.263	1.11148e-22
ACTG2	1.68138e-140	159497859400719	0.765	0.071	3.36276e-136
BIRC3	6.72457e-05	159154384298461	0.706	0.252	0.134491
MMP12	0	158360161187107	0.882	0.009	0
KCNQ1-AS1	0	158310780907425	0.079	0	0
HAS2	0	158087837256298	0.095	0.031	0
NPTX2	1.97866e-151	157970785285311	0.782	0.005	3.95732e-148
CDH2	1.14722e-121	157966962647199	0.824	0.069	2.29443e-118
GMPR	7.64484e-76	157798539793981	0.824	0.117	1.52897e-73
ABL2	9.1046e-05	157623906447853	0.874	0.397	0.182092
JAG2	2.47372e+07	156403705360772	0.361	0.352	494744802416022
THY1	1.65233e-44	156336397598376	0.824	0.018	3.30465e-41
GALNT5	3.21191e+08	155246494649154	0.361	0.019	642381891584249
FBLN1	1.43027e-83	154912082712206	0.983	0.292	2.86054e-80
DACT2	3.85651e-52	154750477269687	0.277	0.009	7.71303e-49
LINC00243	1.31393e+08	153933573891401	0.109	0.028	262785271072252
FHL5	0	153364194140617	0.017	0	0
NBL1	130389604420009	152094003080999	0.513	0.492	1
GUCY1A1	1.02956e-94	151846860791521	0.824	0.117	2.05913e-91
DEPP1	7.18808e-50	150969918267008	0.798	0.155	1.43762e-46
AC007952.4	9.685e-37	150803704548432	0.748	0.141	1.937e-33
ID1	3.49303e-23	150226505416477	0.983	0.756	6.98606e-20
HLA-DRB1	1.07986e-62	149132632500748	0.126	0.006	2.15973e-59
SAPCD2	1.89708e-35	148788243085015	0.798	0.217	3.79415e-31
ZNF521	6.95386e-266	147537116817176	0.782	0.026	1.39077e-262
NCAPD3	8.39243	146928004696756	0.084	0.371	16784.9
NEFH	534633400178397	146289787332362	0.395	0.177	1
NRXN1	1.82747e-62	145926615227967	0.063	0.003	3.65493e-59
CSF2RA	270677	145231493402291	0.504	0.072	5.41354e+08
ERRFI1	1.26359e-31	145103758762788	0.095	0.529	2.52718e-28
ID2	1.30304e-71	144286457835665	0.941	0.248	2.60609e-68
TMPRSS2	2.07302e-96	143394504910775	0.866	0.134	4.14603e-93
ASPN	0	142253352610844	0.084	0.006	0
HIST1H1E	3.55893e-26	141405574436375	0.832	0.264	7.11786e-23
ADM	180926	141106375286478	0.328	0.315	3.61853e+08
SFRP4	0	140947907844142	0.857	0.012	0
SORBS2	4.94896e-05	139359495061848	0.748	0.273	0.0989792
PCNA	667639138968781	139088264860506	0.798	0.599	1
SEPT4	314982734570185	138588236521965	0.462	0.073	1
EGR3	514497085900072	138583689443555	0.571	0.364	1
ARC	0.00028725	138028006235042	0.261	0.118	0.574499
COL1A1	2.82149e-93	137620031946989	0.983	0.208	5.64297e-90
FAM84A	1.23424e-44	137579159943591	0.975	0.532	2.46847e-42
ACSL4	256742221580774	135166895625807	0.445	0.407	1
IRX1	3.79926e-74	135144457556058	0.924	0.212	7.59851e-71
SEMA5A	13.1067	135126607529478	0.303	0.209	26213.4
PMEPA1	1.06468e-71	134530946552152	0.958	0.306	2.12936e-68
LGR6	7.60667e-94	134369431207907	0.084	0.137	1.52133e-90
RCAN2	1.83767e-49	134108982788602	0.118	0.074	3.67535e-47
LSAMP	5.09747e-05	133678466925497	0.277	0.149	0.101949
HLA-B	969711362528655	133523319839103	0.063	0.057	1
RASD1	1.88659e-11	132655239712804	0.664	0.147	3.77318e-08
ALPK2	615575	131826713142199	0.504	0.085	1.23115e+09
ITGA10	1.78307e-87	131494320970389	0.807	0.089	3.56615e-84
MEG3	3.33036e-26	131282381073552	0.908	0.068	6.66072e-23
ADAMTS9	4.69382e-09	131080759025621	0.277	0.114	9.38763e-06
SORCS1	1.3249e-201	130675513862533	0.076	0.018	2.6498e-198
METRNL	77.5997	130240266891462	0.866	0.391	155199
NOS2	4.43231e-140	130179044259491	0.227	0	8.86463e-137
TNFAIP6	2.79481e-171	128949219357388	0.798	0.059	5.58961e-168
CD55	6.98853e+07	128646030013519	0.857	0.516	139770601999758
CNTRL	7.51533e-08	125562635024293	0.244	0.022	0.000150307
RBP7	88881.6	125405706345757	0.319	0.239	1.77763e+08
KRT15	5.38275e-30	125117939788487	0.966	0.649	1.07655e-26
HPGD	6.54917e-142	124390092370649	0.924	0.079	1.30983e-139
CPXM1	6.12837e-53	124227359939461	0.235	0.003	1.22567e-48
SAT1	2.52543e-41	124120748781041	0.001	0.091	5.05086e-38
FGL2	18616.2	123792023664589	0.328	0.086	3.72324e+07
TNFSF10	2.12909e-29	122474872713003	0.958	0.604	4.25818e-26
SMOC2	4.34241e-36	121387650870181	0.294	0.004	8.68483e-33
NOG	1.15947e-148	121330747840372	0.773	0.052	2.31895e-145
IQGAP2	3.71393e-73	121262778848143	0.095	0.275	7.42786e-70
NAV3	5.04285e-26	121157892143323	0.185	0.131	1.00857e-22
FGF7	4.5296e-14	120627882623806	0.689	0.152	9.0592e-11
UCP2	4.23364e-12	120499257080915	0.798	0.025	8.46728e-09
BMP4	106.84	120181414399575	0.798	0.352	213681
LEMD1	8.93464e-12	119789908797404	0.857	0.288	1.78693e-08
SPARC	1.89148e-41	119065323856242	0.966	0.516	3.78297e-39
CNKSR3	7.90052e-09	118933019738308	0.874	0.365	1.5801e-05
DST	1.46428e-28	118086473253716	0.983	0.638	2.92856e-26
GZMA	162608387559619	117824207522591	0.008	0.001	1
RAMP2	4.58807e-16	117343120990168	0.277	0.037	9.17613e-13
ZEB2	1.97871e-38	116585996184621	0.597	0.044	3.95742e-35
LGALS2	165342	114973793827446	0.008	0	3.30684e+08
HCAR3	2.13688e-39	113916499473521	0.739	0.161	4.27376e-36
OLFML2B	3.72681e-265	113895539412466	0.798	0.002	7.45362e-262
RGS1	162608387559619	113842488303137	0.008	0.001	1
FAM167B	2.31888e+06	113821937880546	0.092	0.012	4.63776e+09
FRZB	0	113756780033345	0.958	0.033	0
CITED4	582231512045989	113734286278216	0.899	0.626	1
ITGBL1	2.41608e-115	113705456676658	0.832	0.063	4.83215e-112
TINAGL1	3.78948e-07	113470013272256	0.882	0.429	0.000757896
FAM155A	0	113289395114994	0.849	0.015	0
C5orf46	272281646507625	112897944632258	0.008	0.046	1
GJB6	1.24633e-60	112617091736592	0.941	0.329	2.49266e-57
TMEM176B	0	112146832074873	0.958	0.003	0
FBN2	206268451080873	112014187015904	0.252	0.108	1
ITGA6	2.61857e-34	111678241166053	0.983	0.607	5.23715e-30
PRRX2	5.05775e+08	111500856788532	0.521	0.099	101154986803857
TP53AIP1	105773422309454	111487337788006	0.538	0.501	1
IGF2.1	217377	111485865977992	0.084	0.014	4.34754e+08
KCNQ1OT1	3.47475e-37	111426147174845	0.933	0.404	6.94951e-34
C1orf115	4.15687e-28	111206272141825	0.782	0.018	8.31373e-25
CCL4L2	0	111001039648012	0.025	0	0
MT1A	1.09619e-14	110400268866674	0.261	0.055	2.19239e-11
STATH	0	109961073023789	0.857	0	0
TEX26-AS1	122058827696781	108908320571051	0.034	0.019	1
LHFPL6	273.215	108636074513172	0.672	0.215	546430
GPSM2	396374283430696	107671245743428	0.445	0.405	1
CA2	161514036544189	107213321272165	0.563	0.237	323028073088379
OVOL1	3.15676e-13	106687112488124	0.857	0.035	6.31353e-10
G0S2	133375	105094107382087	0.639	0.255	2.66749e+08
SCUBE3	5.2182e-191	105050375771723	0.857	0.069	1.04364e-187
NFKBIA	0.114451	104570778415794	0.958	0.836	228.903
NCAM1	7.15807e-58	103887416068345	0.092	0.147	1.43161e-54
FGFR1	0.000120514	103880308344054	0.891	0.391	0.241027
B4GALNT2	0	103651849534246	0.832	0.004	0
SLIT3	2.0648e-11	103330124932391	0.244	0.113	4.12961e-08
CCDC102B	2.36977e-31	102637457840257	0.168	0.011	4.73954e-28
IGSF6	132598955848546	102363161745267	0.059	0.122	1
SOD3	5.58619e-30	102265887388576	0.723	0.115	1.11724e-26
CXCL10	865123078189478	101996632952907	0.025	0.014	1
ANKRD35	0.040589	100713101094127	0.269	0.202	81.178
OMD	0	100558509581468	0.824	0.024	0
CACNG8	855863677233199	100302140777631	0.017	0.006	1
EGOT	1.38412e-21	100137605395732	0.193	0.142	2.76823e-18
PCDH8	0	99162730714728	0.924	0	0
CLIC2	1.02795e-83	97213692927672	0.546	0.022	2.05591e-80
SNCAIP	1.29267e-242	93678280776814	0.084	0.051	2.58535e-239
SLC38A11	0	92606767083466	0.824	0.011	0
HEY1	4.93032e-87	92079285010136	0.095	0.241	9.86064e-84
CCL8	2.11387e-214	92003283277299	0.008	0	4.22775e-211
NEFM	3.43504e-35	88915668357632	0.866	0.283	6.87008e-32
HLA-DRB5	5.73649e+07	87646087456481	0.084	0.001	114729781237507
PRX	5.90846e-117	86584745375497	0.807	0.082	1.18169e-113
IFITM2	6.04651e-93	86311436177663	0.891	0.085	1.2093e-88
SERPINI1	4.49072e-22	84798634296465	0.016	0.123	8.98144e-19
PLCB1	2.49396e-83	84615921745289	0.857	0.161	4.98792e-80
PXDNL	1.90811e-23	82490558606234	0.017	0.045	3.81622e-20
PDGFRB	4.12481e-230	80582740888018	0.034	0.034	8.24962e-227
PROX1	1.6801e-135	76195699264259	0.798	0.068	3.36019e-132
IQCD	4.27679e-52	73471211699955	0.798	0.136	8.55359e-49
TMEM233	3.08462e-71	72378605853097	0.555	0	6.16924e-68
ACP5	1.56218e-07	71989219286606	0.244	0.231	0.000312436
SPOCK2	44536885796082	71055695396026	0.042	0.012	1
MFAP2	1.68323e-90	70435724109349	0.916	0.181	3.36645e-87
COL8A2	2.28839e-134	69670615885377	0.798	0.006	4.57678e-131
AC016831.1	3.54094e-51	69659534989293	0.849	0.182	7.08188e-48
COL1A2	1.4888e-151	67814303526314	0.941	0.117	2.97761e-148
FLI1	34023728311271	66874610626896	0.176	0.052	1
FBN1	3.52827e-168	64717965929818	0.084	0.054	7.05654e-165
MXRA5	5.53266e-165	64113685571426	0.079	0.033	1.10653e-161
GATA2	0	60009457620185	0.773	0	0
ADAMTS18	0	59003708395119	0.798	0.029	0
GPR132	0	57326933636013	0.697	0.001	0
DUSP2	536448480558708	56414768553635	0.546	0.344	1
ENG	379415500913975	53148164199787	0.445	0.115	1
CADM3	801075342596213	52796394222931	0.008	0.002	1
LAMA4	3.06023e-57	52613487663443	0.807	0.147	6.12045e-54
DNAAF1	3.24498e-178	49229876920164	0.756	0.043	6.48996e-175
COL2A1	3.70703e-214	46394283777208	0.084	0.026	7.41406e-211
FCER1G	7.28883e-45	43236664004626	0.109	0.064	1.45777e-40
ELN	0	42763609594584	0.916	0.002	0
FXYD1	2.78356e-102	42477120662142	0.824	0.112	5.56712e-99
LSP1	14212.8	40719784717403	0.546	0.059	2.84256e+07
SHANK3	9.57245e-17	40707986962725	0.689	0.144	1.91449e-13
MGAT4C	0	36629605954556	0.891	0	0
ARHGAP18	3.81614e-05	36517011381142	0.798	0.036	0.0763229
TFCP2L1	1.59056e-65	36316889893673	0.079	0.086	3.18111e-62
THSD7A	0	34217861394975	0.079	0.017	0
SLN	3.90111e-33	33813598787015	0.597	0.042	7.80222e-30
EGFL7	6.41632e-07	32399465987533	0.218	0.319	0.00128326
GRIK1	9.64282e-254	31414059512347	0.782	0.018	1.92856e-250
LRP1	596.265	30142333022549	0.672	0.265	1.19253e+06
LYZ	55610085216554	27859252815271	0.017	0.003	1
DBF4	31834.9	27422456310191	0.824	0.384	6.36698e+07
POSTN	3.95117e-198	23440938814752	0.084	0.052	7.90234e-195
IGHG3	0	22871944847249	0.034	0.001	0
CD69	514172750676993	22850853652698	0.017	0.011	1
ALOX15B	2.91299e-06	22466614977929	0.252	0.298	0.00582597
LOXL1	0.0134173	20883975354495	0.849	0.374	26.8346
RGCC	939570158916232	20499312452785	0.445	0.164	1
MARCH1	4.50004e-122	20039662852264	0.815	0.009	9.00009e-119
RSAD2	9.74976e-191	20006437998274	0.824	0.024	1.94995e-187
CTSV	1.01093e+09	19689987738057	0.807	0.481	202185298884965
NPPC	3.86105e-112	19185483001443	0.084	0.069	7.7221e-110
ZBED2	912024021844317	18801568061069	0.079	0.606	1
TGFBI	4.97294e-82	18742945092176	0.815	0.083	9.94589e-79
KRT19	1.36004e-51	18133685685632	0.992	0.549	2.72008e-48
TMPRSS11D	936975347600606	17575637368618	0.555	0.365	1
COL4A1	4.32192e-36	17025435125411	0.134	0.222	8.64384e-33
NRN1	0	16846673029301	0.756	0.001	0
CIP2A	5.58782e-15	16230728065293	0.798	0.237	1.11756e-11
COL14A1	9.59729e-60	14977723957222	0.849	0.204	1.91946e-56
DNAJB1	3489.64	14535131287663	0.731	0.075	6.97928e+06
TXNIP	1.3006e-34	14459728086095	0.975	0.008	2.6012e-31
NR4A3	7.1485e-103	14336675141972	0.849	0.114	1.4297e-100
CNGB1	507440	14241311485708	0.319	0.101	1.01488e+09
PODXL	2.8849e-45	13989049590394	0.126	0.067	5.76981e-42
SPON1	8.37317e-97	13883614653154	0.079	0.078	1.67463e-92
TAGLN	1.25083	13590650367305	0.655	0.206	2501.65
MX1	5.07622e-37	12241586295158	0.084	0.229	1.01524e-33
NECTIN4	8.7614e+06	10963113566059	0.899	0.555	175228036064835
OLFML3	5.02209e-185	10712272843277	0.824	0.005	1.00442e-181
ANGPTL2	1.85863e-57	10511287626876	0.798	0.162	3.71726e-54
CFH	1.20854e-38	9455820481653	0.908	0.396	2.41707e-35
PCK1	742545896815314	7578932552406	0.008	0.012	1
OCA2	0	3879126603108	0.908	0.007	0
SOST	9.53186e-293	3359037155616	0.025	0.006	1.90637e-289
PIK3R3	4.8151e-18	2749810682601	0.882	0.329	9.6302e-15
TBX3	1.59475e-74	2549407534014	0.815	0.153	3.1895e-71
TNFSF14	727929424772697	1990557500369	0.076	0.041	1
CHL1	0	1650869723421	0.992	0.056	0
MGP	1.12114e-96	744986740295	0.092	0.046	2.24228e-93
JCHAIN	558790607987987	163229906979	0.034	0.013	1
PLCXD3	292904472506291	7.52127e+09	0	0.001	1
AL136987.1	68.8821	7.36057e+09	0.025	0.001	137764
IGHG2	68.8821	7.14753e+09	0.025	0.001	137764
SLAMF1	1.53037e-11	6.03536e+09	0.025	0	3.06074e-08
LINC01480	1.57029e+08	5.50707e+09	0.025	0.002	314057263776577
WISP2	6.23423e-21	5.42606e+09	0.092	0.003	1.24685e-17
FCRL5	6.96051e-06	5.09427e+09	0.025	0	0.013921
DPEP1	1.53037e-11	5.05739e+09	0.025	0	3.06074e-08
AC243960.1	8.29053e+06	4.12544e+09	0.025	0.002	165810607507377
HAPLN1	2.55832e+06	3.5509e+09	0.076	0.013	5.11664e+09
TRPM1	8.52869e+07	3.14049e+09	0.034	0.002	17057382795437
ROBO4	8.81172e-167	2.90309e+09	0.471	0.009	1.76234e-163
MS4A7	501637330838644	2.58561e+09	0	0.001	1
IL17B	457337025411282	2.02158e+09	0	0.004	1
TMEM215	2.86114e-59	1.81143e+09	0.076	0	5.72229e-56
KCNJ8	0	1.67799e+09	0.008	0.013	0
RNASE6	1.53037e-11	1.49187e+09	0.025	0	3.06074e-08
TNFRSF4	563779274964999	1.3471e+09	0.025	0	1
CCR2	1.53037e-11	8.41991e+08	0.025	0	3.06074e-08
FCGR2B	41588.3	8.1438e+08	0.025	0	8.31766e+07
CD53	4442.63	8.11665e+08	0.025	0.001	8.88526e+06
LINC02544	1.4225e-45	7.91471e+08	0.076	0	2.84501e-42
VSIG4	1.01257e-51	6.61963e+08	0.076	0	2.02514e-48
CSF1R	584707602838792	6.43424e+08	0	0.001	1
TNFRSF17	6.52845e+09	6.03979e+08	0.025	0	130568919916782
NCMAP	802688912984253	5.84374e+08	0	0.001	1
EMCN	1.5237e-45	5.39696e+08	0.076	0	3.04739e-42
PDE11A	324481925697963	5.2684e+08	0	0.003	1
TM4SF18	0	3.30179e+08	0.647	0.001	0
SH2D1A	1	2.58139e+08	0	0.001	1
GRP	3.29127e-07	1.8439e+08	0.076	0.005	0.000658253
CX3CR1	892681579078981	1.06403e+07	0	0.001	1
PTPRB	4.35708e-68	748714	0.134	0	8.71415e-66
CDH5	711110558611838	-7.81435e+06	0	0.001	1
TEK	618841845774097	-9.09351e+06	0	0.002	1
IFNG-AS1	774497460389601	-1.12143e+07	0	0.001	1
ADAMTSL2	68483517310536	-1.57232e+07	0	0.001	1
GIMAP7	740578133141736	-3.03257e+07	0	0.001	1
GIMAP4	740578133141736	-3.03257e+07	0	0.001	1
LCP2	740578133141736	-3.03257e+07	0	0.001	1
RAB3C	473025117932654	-4.74679e+07	0.008	0	1
CD300E	346630152043486	-6.24888e+07	0	0.007	1
TRBC2	740578133141736	-8.17028e+07	0	0.001	1
FCGR1A	427298283710321	-8.75051e+07	0	0.005	1
ICOS	68483517310536	-1.34688e+08	0	0.001	1
KDR	549604591857642	-1.64617e+08	0	0.003	1
BCL6B	618841845774097	-2.52368e+08	0	0.002	1
CXCR3	711110558611838	-3.99032e+08	0	0.001	1
CST7	618841845774097	-4.29357e+08	0	0.002	1
AC004540.2	549604591857642	-4.63601e+08	0	0.003	1
CXorf36	92955869248627	-6.07905e+08	0	0.002	1
TRBC1	618841845774097	-8.21439e+08	0	0.002	1
ABCC9	0	-8.33932e+08	0.008	0.001	0
LAPTM5	199847508785474	-9.83032e+08	0	0.014	1
CCL11	292231938620619	-1.11213e+09	0	0.009	1
TYROBP	774497460389601	-1.24749e+09	0	0.001	1
AL109741.1	1.93262	-1.42249e+09	0.076	0	3865.24
CD48	618841845774097	-1.51675e+09	0	0.002	1
IL17A	774497460389601	-1.65222e+09	0	0.001	1
JAML	695720114562488	-1.76103e+09	0	0.002	1
PTPRC	565438047307619	-2.52726e+09	0	0.003	1
AC019117.2	514386155132682	-2.73528e+09	0	0.001	1
IRF4	3.17763e-05	-3.11331e+09	0.025	0	0.0635526
MRC1	68483517310536	-4.03206e+09	0	0.001	1
PDE2A	597654661810498	-4.06508e+09	0.008	0.034	1
NRG3	196027005558838	-4.09249e+09	0	0.014	1
GNLY	524853116385154	-4.71069e+09	0	0.005	1
CYTIP	298351152171815	-5.0591e+09	0.025	0.014	1
HIGD1B	2.61721e-277	-5.6025e+09	0.008	0.003	5.23442e-274
GATA3	808193979328789	-6.76419e+09	0	0.004	1
HLA-DQA1	8.60366e+07	-7.51748e+09	0.017	0	172073209130966
IRF8	199847508785474	-7.70218e+09	0	0.014	1
NOVA2	220291351168121	-8.14288e+09	0	0.012	1
WDR76	4.03284e-25	-8.45404e+09	0.782	0.217	8.06568e-19
GFRA3	469021310835609	-8.66532e+09	0	0.007	1
CD84	952279	-9.00819e+09	0.084	0.015	1.90456e+09
MYCT1	196027005558838	-9.26844e+09	0	0.014	1
GPRC5A	0.261288	-1234648937418	0.303	0.248	522.577
ATAD2	519057650994992	-1328526954756	0.063	0.392	1
CLMP	3.08817e-15	-1571191857669	0.202	0.042	6.17634e-12
CENPU	4.59396e-18	-1996227716643	0.227	0.401	9.18791e-15
MACC1	1.16716e+06	-2262261841999	0.815	0.358	2.33432e+09
HSD11B1	1.42081e-136	-2520503330323	0.008	0.086	2.84162e-133
TNC	74483.5	-7669504055971	0.084	0.428	1.48967e+08
OLR1	401433464249322	-8640125027735	0.042	0.108	1
SERPINB7	196740924207604	-9912757093021	0.042	0.235	393481848415209
ICAM4	2.71489e-06	-10909045581969	0.008	0.004	0.00542978
CRNN	615.18	-10931855809433	0.084	0.377	1.23036e+06
KCNK7	8.90091e-19	-11603798911224	0.134	0.269	1.78018e-15
AURKB	602417	-11897285449328	0.664	0.264	120483444537854
NPR1	0	-12305622635998	0.017	0	0
F2RL3	0	-12569365538686	0	0.012	0
B3GNT3	328578341004927	-12591777047806	0.008	0.075	1
ACKR4	1.92595e-65	-12607925081025	0.059	0.108	3.85191e-62
FAM25A	482106451221051	-12894921753498	0	0.081	1
FLG2	219681648070417	-12966802457792	0.034	0.077	1
SPRR2D	5.88656	-13053865252941	0.521	0.507	11773.1
TMPO	907602940851574	-13110550761718	0.866	0.545	1
TIMP1	93070.7	-13234356034188	0.983	0.886	1.86141e+08
PEG10	108364201218474	-13756780333702	0.058	0.382	1
KLK8	8.65575e-89	-13901993084009	0.025	0.102	1.73115e-85
HAP1	3.53434e-32	-14063258001846	0.832	0.231	7.06869e-29
ATG9B	3.82811e-77	-14067958671271	0.042	0.011	7.65622e-74
SMC1A	4.7912e+09	-14084965935381	0.605	0.673	958239547804068
AKR1C2	1.15621e+08	-14229482244531	0.731	0.277	231241525786508
MCM6	25922280300729	-14505616880721	0.723	0.382	1
MIS18BP1	5.65064e+07	-14603404559011	0.445	0.405	113012714415596
PRSS22	1.45784e-29	-15436265339143	0.134	0.302	2.91568e-26
KREMEN2	46813.3	-16091476626234	0.765	0.318	9.36266e+07
CEBPA	4.56252e-18	-16197294396819	0.185	0.375	9.12504e-15
CTSW	199847508785474	-16801908584249	0	0.014	1
GDF15	885620672347826	-16917793624678	0.076	0.009	1
RAET1G	1.78909e-29	-17159515007988	0.084	0.328	3.57818e-26
FILIP1L	8.4181e-39	-17228127511739	0.092	0.326	1.68362e-36
CTGF	1.59547e-12	-18598081869489	0.244	0.441	3.19093e-10
KRT81	7.08451e+09	-19221515821511	0	0.106	141690203160353
BCL2A1	233229624735354	-19460141171848	0.798	0.353	466459249470708
AC003092.1	484815810172727	-19998516005917	0	0.006	1
TMPRSS11A	2.10164e-08	-20575313768667	0.294	0.282	4.20329e-05
MFAP5	1.32387e-31	-20788105464097	0.723	0.089	2.64774e-28
KANK3	1.47344e-11	-22451911795052	0.067	0.076	2.94687e-08
HS3ST1	5.66666e+06	-22580982815183	0.487	0.387	113333247699662
CALB2	183362593625493	-22792929180059	0.042	0.061	1
FGFBP1	7.92995e-36	-23486383488272	0.571	0.855	1.58599e-32
SPHK1	75280005881145	-25076892208024	0.782	0.476	1
ADAMTSL4	166012593263589	-25279782606209	0.319	0.106	1
SPRR3	706.824	-26105441792828	0.765	0.633	1.41365e+06
RRM2	1.10582e+08	-26397401692477	0.765	0.329	221164774931427
CDH1	528863281314703	-26494895759334	0.605	0.726	1
CDKN3	8.21216e+09	-26652302279602	0.807	0.379	164243295568444
PI3	1.63643e-11	-27533898658125	0.798	0.754	3.27287e-08
GPR35	6.83186e-40	-27832248243296	0	0.003	1.36637e-36
HOXD8	399325450713022	-28781538686006	0	0.009	1
NETO1	753308876666294	-29008650872842	0	0.009	1
MMRN2	5.82675e-51	-29976092026666	0.798	0.013	1.16535e-47
CLDN10	10.9268	-31775620273684	0.832	0.333	21853.5
KCNAB1	28518720001803	-31887499600853	0.025	0.106	1
KRT6B	9.45189e-58	-33833716066268	0.092	0.932	1.89038e-53
VWF	20581.5	-34799422132427	0.319	0.113	4.1163e+07
FABP4	8.31242e-63	-35151305192334	0.034	0.232	1.66248e-60
TMSB15A	3.83067e-37	-37025769844881	0.765	0.151	7.66134e-34
PDZK1IP1	949.4	-38840013388541	0.815	0.313	1.8988e+06
GMFG	111530630985938	-42104462954179	0.076	0.077	1
CCDC18	1.99748e-43	-44122316812415	0.005	0.212	3.99495e-40
MCTP1	2.81993e-39	-44311632723365	0.076	0.002	5.63987e-36
LCE3E	918524629509233	-45123788084407	0.126	0.063	1
HES2	2.25772	-45544045314987	0.588	0.597	4515.45
HIST1H1D	2.15244e-37	-46923603047318	0.084	0.203	4.30488e-34
MUCL1	108409336784644	-47839835238927	0	0.053	1
MALL	4.4413e-33	-48535984967854	0.126	0.474	8.8826e-30
MUC21	14070956315075	-49089741656407	0	0.038	1
PLAT	453591858325332	-50712004049004	0.815	0.537	1
GPX2	3.78878e-45	-53476205999797	0.025	0.136	7.57755e-42
LINC00473	1.0554e-60	-56192765719666	0.008	0.141	2.11081e-57
APOE	2.88548e-31	-66286911509188	0.016	0.608	5.77096e-29
IVL	257054908850314	-66455814764949	0.765	0.392	1
LINC01871	696774146045724	-66782928467095	0	0.029	1
LRRC15	2.16735e+09	-68993167454464	0.076	0.019	433470068348892
IL24	346645792422832	-70157436182607	0.017	0.092	1
FOXC1	7808.68	-71193619157999	0.815	0.333	1.56174e+07
MIR155HG	260237629708146	-71685764846805	0.025	0.008	1
CSF2	465743120491891	-71914637679428	0	0.038	1
CDC45	275002124258655	-74589047840803	0.412	0.224	1
MND1	2.52554e-11	-74593117680739	0.807	0.236	5.05108e-08
CDCA8	2.60754e-53	-76471180032413	0.034	0.216	5.21509e-51
RSPO2	0	-77680977823442	0.118	0	0
MAP2	1.29336e-12	-78378667171481	0.021	0.239	2.58672e-09
RFX8	9.12798e-06	-82882504503946	0.235	0.038	0.018256
SUGCT	163556096551309	-84253658715921	0.037	0.209	327112193102619
CHAF1A	108510768094807	-86145906867784	0.681	0.035	1
MT3	989036608900613	-86455244515885	0.017	0.008	1
ASF1B	1.38177e-05	-89414631561324	0.807	0.257	0.0276355
ETV4	1.41882e-41	-92708183668484	0.042	0.281	2.83764e-38
CXCL5	9.45208e-14	-95968149376074	0.244	0.524	1.89042e-10
ALKAL1	423343613745472	-97549127021111	0	0.065	1
EPPK1	3.14261e+07	-97972830827841	0.084	0.412	628521887227701
CENPE	2.19299e-07	-98944877826174	0.765	0.251	0.000438599
DEPDC1	3.03725e-16	-100071177454183	0.021	0.226	6.07449e-13
FAM111B	1.38356e-13	-100289556187369	0.815	0.248	2.76711e-10
FMOD	1.58606e-237	-100579802538394	0.025	0.033	3.17212e-234
KIF23	664860235645688	-100714910815274	0.092	0.221	1
SLURP1	94994.2	-100833111284709	0	0.149	1.89988e+08
LGALS3	0.597112	-100910456635458	0.815	0.893	119.422
C7	0	-100927092729491	0.008	0.013	0
KRT7	0.09508	-101223206153157	0.605	0.019	190.16
CR2	557785316088952	-101371698000832	0.008	0.002	1
GTSE1	3.07673e+09	-101609754195945	0.076	0.024	615345336929578
ALKAL2	3.87984e-135	-102157218491757	0.059	0.053	7.75967e-132
CDCA2	1.3638	-102260591533635	0.807	0.293	27275.9
KRT1	12.5187	-102267417168717	0.151	0.102	25037.4
HIST1H3B	251245960706266	-102382189114592	0.034	0.077	1
FANCI	4.96777e-20	-102950788411928	0.151	0.296	9.93554e-17
RACGAP1	8.385e-42	-103610638432445	0.067	0.288	1.677e-38
EDNRA	3.27667e-49	-104518030951772	0.005	0.139	6.55335e-46
DSG1	3.91593e-20	-104831449308235	0.807	0.199	7.83187e-17
MARCO	384680455663396	-105077625119024	0	0.037	1
GLIS3	129933828948013	-105563901805754	0.462	0.131	1
KRT3	3.18472e-07	-105824295270446	0.126	0.108	0.000636943
MYBL2	137497280773251	-106266411793031	0.672	0.273	1
KNL1	9.3391e-06	-106604016587792	0.807	0.252	0.0186782
SPRR1A	5.04931e-10	-106865209723398	0.016	0.207	1.00986e-06
ICAM2	50.3509	-107170755137094	0.101	0.014	100702
GLTP	2.77581e-09	-107643230438782	0.681	0.795	5.55162e-06
S100P	5.25745e-11	-107988709203847	0.697	0.168	1.05149e-07
CIDEA	831570581818104	-108086478855617	0.487	0.231	1
GJB4	0.199293	-108676574743505	0.798	0.261	398.586
KIF11	38.2838	-108849066668199	0.765	0.275	76567.5
CDT1	5.99729e-37	-108922726321581	0.092	0.262	1.19946e-33
SEMA3C	521929579473334	-109187373746854	0.571	0.384	1
TAGLN3	1.40142e-49	-109430548808213	0.025	0.325	2.80284e-46
TTK	659684639057473	-109710223219501	0.294	0.254	1
PURPL	612543170183065	-110309016351289	0	0.004	1
IL1B	0.0560065	-110599714300831	0.782	0.682	112.013
AL137024.1	42960185258799	-111224780555074	0	0.001	1
SPTSSB	0.000301646	-111305139578462	0.782	0.024	0.603292
ITGB4	8.30587e+09	-111493246442706	0.529	0.602	166117311981104
SH3KBP1	328699448411739	-111784022966096	0.655	0.345	1
CALCRL	6.4763e-17	-111938913298431	0.193	0.176	1.29526e-14
MAP1B	840012	-112366792892037	0.824	0.391	16800246785002
CWH43	32240051718951	-112383314168831	0.504	0.318	1
IGFL3	980983765682325	-112750296672333	0.059	0.001	1
PDGFRL	1.50012e-29	-112807922929981	0.655	0.108	3.00024e-26
FAM3D	443464783362306	-112906178601277	0.042	0.159	1
HIST1H1A	2.39787e-48	-113493958930617	0.067	0.211	4.79574e-45
IL7R	19835030368514	-114290754745157	0.445	0.278	1
CDC6	5.89066e-39	-114847495942179	0.084	0.268	1.17813e-35
LOX	1.02328e-66	-115613477397053	0.773	0.124	2.04657e-63
CAMK2N1	2.56616e-09	-116531631471395	0.244	0.024	5.13232e-06
TACC3	1203.95	-116653663227111	0.697	0.223	2.40789e+07
AREG	0.000244889	-116857553832465	0.933	0.891	0.489778
NCF2	719288370431161	-117133966684676	0.101	0.137	1
MIR503HG	2.25108e-53	-117238250972167	0.756	0.009	4.50215e-50
TMEM255B	2.25591e-46	-117277276164336	0.005	0.091	4.51182e-43
SPINK6	638209326741854	-118431239013776	0.005	0.098	1
LINC00973	688957413179541	-119698084946757	0	0.081	1
KIF20A	1.96248e-70	-119755645478226	0.815	0.116	3.92497e-67
TUBA1B	500646687973501	-120000613480409	0.992	0.883	1
KIF14	1.67758e-39	-120071253319974	0.815	0.188	3.35516e-36
DMKN	6.46555e-13	-120099992063187	0.655	0.878	1.29311e-09
RBP1	6.02324e-08	-120286882000392	0.849	0.787	1.20465e-05
FAH	1.78417e-28	-120513238039673	0.118	0.287	3.56833e-25
ECT2	1.18251e+06	-120832936106853	0.824	0.357	2.36503e+09
LIPH	100216748914155	-121025371836143	0.042	0.226	20043349782831
AP002884.1	523498083902322	-121455472517629	0.084	0.595	1
PPP1R14A	5.83297e-56	-121616504953388	0.067	0.124	1.16659e-52
SPRR2E	154185117009463	-122247278572535	0.689	0.448	1
IL20	2.67704e-53	-123117699230493	0.706	0.093	5.35409e-51
TNNT2	667004786796061	-124339596247725	0.445	0.278	1
BICC1	3.78697e-46	-124378223712164	0.034	0.009	7.57394e-43
KRT10	667789401298535	-124396381300485	0.866	0.879	1
KCTD4	601390220293317	-124437582588806	0.008	0.049	1
LGALSL	3.11516e+06	-124661608704463	0.042	0.558	6.23033e+09
SMOC1	1.08486e-30	-125006790060325	0.076	0.266	2.16972e-27
SPNS2	3.38523e+09	-125656078448438	0.017	0.167	677046935719506
EGFL6	174821453186867	-126135084639041	0.454	0.118	1
AURKA	574894712424423	-126579048455998	0.613	0.265	1
FZD4	8.40956e-90	-126900310934556	0.034	0.141	1.68191e-85
DOK2	541453516079503	-127206968291218	0	0.001	1
GZMB	2.0653e+09	-127208571657379	0.008	0.167	413059110574753
FABP3	6.52561e-108	-127606071184144	0.005	0.049	1.30512e-104
FABP5	2.78223e-24	-127684758816686	0.933	0.994	5.56447e-21
FLT4	188634475180277	-128155028752817	0	0.014	1
MMP1	2.06347e-22	-129071654209194	0.824	0.247	4.12694e-19
RFC3	5.28842e-24	-129131528452403	0.151	0.309	1.05768e-20
SAA4	365369288751953	-129189352253224	0	0.103	1
C3	8720.84	-129528343917264	0.059	0.349	1.74417e+07
MX2	2.663e-139	-130336681529097	0.005	0.004	5.32601e-136
SHD	9.46708e+06	-130541912606725	0.008	0.003	189341505030557
CDCA3	9.95229e-61	-130654786297458	0.034	0.208	1.99046e-57
ADAM8	133432017800121	-130753867622513	0.555	0.304	1
SLC2A3	3.87915e-27	-130762627445788	0.151	0.405	7.7583e-24
CENPM	167261193580486	-130774767676108	0.513	0.279	1
CD36	1.36738e-91	-130965139361858	0.042	0.069	2.73476e-88
POLR2J3	1.77189e-35	-131108977972099	0.084	0.021	3.54379e-31
TNF	1.81467e-50	-131270521977239	0.042	0.256	3.62934e-48
BSPRY	6.32859e-40	-131402556812982	0.008	0.027	1.26572e-36
PBK	3.5124e+07	-131481971148253	0.714	0.276	702479552819667
TNFAIP8L1	4.0089e-16	-131511062459146	0.798	0.218	8.0178e-14
LINC00958	14914701116646	-131574230688723	0.714	0.484	1
HES4	213534024359786	-131855466098164	0.899	0.606	1
LINC02273	761534035818718	-131902269758453	0	0.053	1
LINC00520	149278685966883	-132029766544242	0.067	0.019	1
GINS2	0.0453639	-132124828938568	0.824	0.339	90.7278
COL10A1	4.78492e-94	-132584422889027	0.588	0.005	9.56985e-91
LYPD2	2.93273e+09	-132710555479402	0	0.146	586545966352286
HGF	2.73868e-198	-133149231658721	0.042	0.035	5.47736e-195
CD7	3.89068e-215	-133454452175146	0.042	0.021	7.78136e-212
FOXS1	868339807913285	-133690706741197	0	0.001	1
LTB	30743575034928	-134049223812214	0.672	0.407	1
CCNA1	1.10201e+07	-134510368912849	0.706	0.251	22040140633317
GPM6B	4.52053e-28	-134575945299216	0.134	0.175	9.04107e-25
DIO3	0	-134614481619931	0.042	0.001	0
CADPS	390222046691061	-135063921381026	0	0.024	1
NOV	4.10953e+06	-135254438660593	0.042	0.156	8.21906e+09
B4GALNT3	0.056064	-135309427158313	0.807	0.275	112.128
PTGDS	1.99458e+08	-135413068344025	0	0.044	398916450366175
LCN2	6.60134e-54	-135530885416043	0.025	0.378	1.32027e-50
PREX1	690489646615311	-135663525487175	0.034	0.029	1
SERPINB1	2.51889e-10	-135718808598277	0.866	0.794	5.03778e-07
LRMP	0	-135866821394591	0.059	0	0
PGLYRP4	3.20615e-36	-136036262314797	0.059	0.304	6.41231e-33
CENPA	104094	-136926310561331	0.639	0.233	2.08188e+08
LINP1	123499500577107	-137320580975303	0.063	0.302	1
RHOH	194660239242912	-137385110854052	0.076	0.014	1
CHRNA1	1.01257e-51	-137763604263881	0.076	0	2.02514e-48
TNFRSF9	517725369486471	-138286010933008	0	0.062	1
ODC1	9.29256e-19	-138650147501257	0.487	0.836	1.85851e-16
NCCRP1	1.43203e-10	-139132127533794	0.782	0.217	2.86406e-07
CYSRT1	3.51528e-09	-139900045305886	0.079	0.223	7.03055e-06
STC2	104961341521477	-140019368686376	0	0.062	1
CALML5	2.57153e+07	-141034404095529	0.647	0.209	514306769047306
PLK1	1.32847e-56	-141547415375469	0.017	0.244	2.65693e-53
TNXB	560815923376526	-142061713282272	0.008	0.041	1
SSUH2	112392911726843	-142202067752405	0.042	0.007	1
PCAT19	35409.3	-142606246890635	0.034	0.002	7.08187e+07
EDN1	1.0935e-41	-142978317131617	0.092	0.252	2.187e-38
MUC15	8.17464e-20	-143182359356988	0.193	0.255	1.63493e-16
CTSC	4.79805e-23	-143536700652731	0.874	0.876	9.5961e-20
STRA6	224667358287714	-144537030896279	0	0.012	1
HES5	4.417e-65	-144942210994473	0.059	0.076	8.834e-62
NTM	5.41643e-42	-144993801690353	0.084	0.029	1.08329e-38
ACAN	291461620997947	-145310344733975	0	0.001	1
PRSS23	6.83555e-11	-145359468967366	0.227	0.268	1.36711e-07
MCM4	3.67283e-14	-145679202133973	0.202	0.442	7.34566e-11
AL022476.1	6.33378e-228	-145852459470847	0.076	0.004	1.26676e-225
NEAT1	9.03343e-11	-146077057081239	0.958	0.928	1.80669e-06
LINC01133	8.647e-31	-146161311093871	0.101	0.304	1.7294e-27
SLC14A1	935696356498289	-146455947685709	0	0.023	1
AKAP12	6.404e-33	-146528820373393	0.168	0.128	1.2808e-29
EDNRB	4.72433e-243	-146732617624523	0.008	0.006	9.44867e-240
NNMT	4.16864e+08	-146981147767241	0.504	0.041	833727185609895
PLPPR4	346630152043486	-147618593775974	0	0.007	1
ANLN	2.12414e-44	-149050548580281	0.076	0.026	4.24827e-41
AC020656.2	0	-149114751962296	0.005	0.001	0
TFPI2	0.000121704	-149137723966691	0.773	0.239	0.0243408
CENPK	1.31736e-05	-149909610881168	0.227	0.274	0.0263472
CYP24A1	7.72549e-48	-150305457416139	0.034	0.349	1.5451e-44
ADAMTS4	6.39944e-187	-151380318454047	0.076	0.034	1.27989e-183
EDIL3	7.82929e-56	-151647836663571	0.118	0.003	1.56586e-52
C3AR1	8.89539e-81	-151749193233649	0.714	0.073	1.77908e-77
ACKR3	0.0216425	-151846711333446	0.286	0.212	4.3285
DUOXA2	2.22183e-24	-152207563771188	0.723	0.143	4.44366e-21
CLSPN	3.15069e-37	-152276653480861	0.092	0.312	6.30139e-34
F13A1	152873921301719	-152294003313327	0	0.018	1
ME1	119262013590511	-152385443630238	0.832	0.043	1
THBD	523801089220764	-152668780768679	0.748	0.394	1
C6orf15	2.39028e-35	-152915487702186	0.496	0.063	4.78057e-32
CAMP	6.19998e-45	-153544378768577	0.765	0.122	1.24e-41
COL5A3	1.3771e-23	-153656980031509	0.193	0.004	2.7542e-20
CD79A	117718130204089	-153812363752827	0.025	0.061	1
FGD5	9.51508e-120	-153914176462787	0.005	0.081	1.90302e-116
LGALS1	636938177387416	-154056845190466	0.975	0.802	1
C2orf54	8.73994e+07	-154058732881169	0.109	0.287	174798734841589
LAMC2	5.67879e+08	-154248265420138	0.891	0.502	113575855313477
CILP	166308198989253	-155243084590998	0	0.001	1
LINC01235	220291351168121	-155454339916963	0	0.012	1
STMN4	775059984096177	-155526173238459	0	0.011	1
HELLS	8.2065e-07	-156012152689482	0.261	0.374	0.0016413
RERGL	0	-156204279787168	0.008	0	0
CCL21	2.10589e-19	-156345618747853	0.079	0.203	4.21177e-16
VRK1	2.17289e-08	-156747736408835	0.286	0.464	4.34578e-05
ORC6	1.82374e+06	-156822378030424	0.798	0.032	3.64749e+09
BARX1	787185234342985	-156939691591271	0.076	0.041	1
IL3RA	7.05558e-07	-157107741994881	0.261	0.034	0.00141112
KLK7	1.79829e-11	-157716686225766	0.807	0.223	3.59658e-07
SOD2	1.58691e+09	-157877014696119	0.538	0.665	317382257373456
ARHGAP29	5.84807e-23	-158605953214975	0.151	0.355	1.16961e-19
PTX3	1.59233e-31	-158715425177769	0.513	0.079	3.18466e-28
CCNA2	0.0438131	-158830953107116	0.227	0.281	87.6263
KIF20B	882297767645835	-159902451686318	0.697	0.479	1
SLC5A1	2.68499e+09	-160404366565545	0.529	0.238	536997330409716
S100A7	2.71343e-21	-160713451541981	0.252	0.488	5.42687e-18
TGFBR3	3.6667e-19	-160799603288863	0.168	0.237	7.3334e-16
ST6GALNAC3	0	-161703369840874	0.005	0.007	0
FGF5	389530195279761	-161714782043486	0	0.073	1
TNFRSF10D	0.0322618	-162954845040965	0.647	0.141	64.5236
KRT75	167.932	-163105402990146	0.731	0.233	335865
ABCC3	178378623781873	-163398084371302	0.815	0.429	1
AGPAT4	3042.03	-163624236687168	0.328	0.255	6.08406e+06
SERPINB4	6.15354e-32	-163674823820612	0.185	0.648	1.23071e-28
TACSTD2	2.53255e-28	-163936289412492	0.084	0.895	5.0651e-25
RAB32	1.27021e-10	-164762416597472	0.227	0.373	2.54042e-07
CDSN	3.33353e-60	-164791706025178	0.058	0.049	6.66706e-57
PECAM1	585214873498375	-164848683350682	0.025	0.011	1
IGLC2	0	-164995019534563	0.017	0	0
CAPN14	288417982712971	-165059416116319	0.017	0.123	576835965425941
FLG	13859731929321	-165551873805464	0.185	0.022	1
GLIPR1	108355398935649	-165627137117565	0.798	0.451	1
HLA-DMB	3.9795e-80	-167596731447862	0.731	0.051	7.959e-77
NOSTRIN	243146593980921	-168634263152034	0.008	0.053	1
SBSN	517730	-168764085593476	0.798	0.615	1.03546e+09
LINC00221	0	-169701416119239	0.017	0.003	0
DCSTAMP	20774898295209	-169811566364168	0	0.013	1
KRT79	782910875422014	-169813216096753	0.042	0.121	1
THSD4	399892050164362	-170261917795808	0.773	0.435	1
AC100803.3	0	-172593892944901	0.017	0	0
AC005392.2	940861258504201	-172808510336644	0	0.029	1
GPR65	224023209776811	-173396157991234	0	0.042	1
S100A7A	877814616149562	-173990232517215	0	0.021	1
CCR1	188634475180277	-174435618523208	0	0.014	1
KLK10	2.56343e-09	-175656846931302	0.815	0.281	5.12687e-06
FMO3	0	-175963654043667	0.008	0.016	0
AIF1	0	-176013704452177	0.008	0	0
SCARA5	142416052406728	-176748141126948	0.042	0.049	284832104813456
MYOT	111410964237201	-176869851098162	0	0.022	1
STX11	6.43419e-21	-176939828253161	0.143	0.152	1.28684e-17
ARHGEF39	4.6336e-59	-177034069066464	0.084	0.138	9.2672e-56
FAM83D	283693384580023	-177543128937829	0.471	0.025	1
AQP3	6.20148e-26	-178854345658215	0.395	0.814	1.2403e-21
ANXA1	7.58411e-26	-179008258091819	0.941	0.098	1.51682e-22
RELN	0	-179319160918627	0.008	0	0
MIR4435-2HG	1.03801e-21	-179458009064149	0.109	0.292	2.07602e-18
TYMP	621744129920586	-179694237135195	0.714	0.592	1
RAET1L	124677499315197	-179725159289835	0.639	0.265	1
ITGA3	335547299132882	-179832732949963	0.849	0.632	1
RPTN	514186236440727	-180509140942833	0	0.095	1
ELF3	0.0152233	-180914574168453	0.319	0.363	30.4465
MGST1	3.36217e-52	-181061015402437	0.134	0.884	6.72435e-49
GGT5	1.37491e-192	-181130501343949	0.008	0.039	2.74982e-189
ALDH3A1	6.0021e-10	-181149838426531	0.202	0.285	1.20042e-06
CRIP1	1.52601e-91	-182107792353625	0.005	0.008	3.05203e-88
KCNE3	613061601253004	-182222516478388	0.008	0.015	1
HIST1H2AH	1.68295e-39	-182597025875252	0.739	0.094	3.36589e-36
CXCL3	0.00831064	-183338812980916	0.303	0.476	16.6213
IGFBP2	353452617322947	-183560761171153	0.908	0.901	1
KCNN3	1.55631e-120	-183739863201308	0.706	0.046	3.11262e-117
LDB2	95352.6	-184144687080431	0	0.004	1.90705e+08
PCDH12	450671544813681	-184278678889309	0	0.109	1
TXN	2.44701e-54	-184960105468376	0.916	0.099	4.89402e-51
CD24	3.38192e-46	-185044588477344	0.016	0.894	6.76384e-43
INHBA	6.02695e+08	-185208307554795	0.437	0.408	120538903575465
PSG4	904368458310137	-185568440962788	0	0.012	1
PRDM1	0.0174563	-185787945623303	0.395	0.529	34.9126
DHFR	6.25123e-29	-186525461559356	0.134	0.043	1.25025e-25
PLK2	2.99917e+07	-186580420323032	0.513	0.692	599833244045813
CYP26B1	213747405784762	-187442779388567	0.084	0.051	1
AC002456.1	14760.9	-188180700241917	0.076	0.002	2.95218e+07
AC073352.2	1.19148e-192	-188338047914766	0.563	0.015	2.38297e-189
RRM1	0.170072	-189160242478913	0.353	0.537	340.143
CCL19	757619183520791	-189582898606398	0.782	0.431	1
ALDH1A2	91773816619188	-190789832391246	0	0.026	1
PCSK2	358072935996866	-191654299030086	0	0.002	1
SERPINA1	3.35281e-21	-192548983505836	0.815	0.213	6.70561e-18
DKK4	1.87844e+08	-194510232646653	0.471	0.052	375688173863701
MKX	354383008814836	-195144014054757	0	0.005	1
PPP1R3C	1.07036e-35	-195488772886549	0.109	0.038	2.14072e-32
AHNAK2	118551437636987	-195507466018034	0.063	0.654	237102875273975
KRT78	775495146477321	-195887894455753	0.025	0.169	1
CD3G	196027005558838	-195978587475706	0	0.014	1
SIX1	183939203494991	-196198473440419	0.118	0.067	1
LCE3D	0.00046011	-196568117904649	0.328	0.075	9.2022
PROM1	5.49604e+09	-196896614577884	0.261	0.114	109920830674685
DLGAP5	8.72995e-40	-197362563773855	0.084	0.248	1.74599e-36
HHEX	1.27315e-117	-198293822980752	0.017	0.034	2.5463e-114
LMOD1	0	-198896496297736	0.008	0.007	0
INMT	171471987593568	-199016252820517	0	0.018	1
PTP4A3	4.24939e-182	-199022812806444	0.076	0.029	8.49877e-179
PIMREG	2.87058e-47	-199046899576581	0.076	0.148	5.74117e-44
NR2F2	2.40537e-05	-199305991813524	0.336	0.616	0.0481073
AL078604.2	824224149415045	-199408947210335	0	0.029	1
KRT23	1.10741e-32	-200767285414051	0.126	0.286	2.21483e-29
HMMR	2.31626e-12	-201053329451649	0.807	0.278	4.63252e-08
CSTA	1.58287e-35	-201723616483414	0.807	0.892	3.16575e-32
PREX2	0	-202067503731426	0.008	0	0
AC243965.1	161731	-202581725018756	0	0.001	3.23461e+07
AL359764.1	214076830884025	-204336113310508	0	0.003	1
CLIC3	4.4045e+07	-204819315927847	0.765	0.382	880899426913226
FOXD3-AS1	159051159759375	-205206002696114	0	0.016	1
CCL5	1.75147e-82	-205639154262587	0.782	0.098	3.50294e-79
AL034376.2	253284269710776	-205774752544939	0.042	0.016	1
AL139246.5	1.61316e-22	-205852623023353	0.067	0.088	3.22632e-19
ECSCR	0	-206115933018583	0.008	0	0
CLDN6	9.91825e-289	-206887243848635	0.008	0.015	1.98365e-285
LPL	0	-208360173866003	0.008	0	0
CST6	2.69118e-50	-208498205343669	0.807	0.134	5.38235e-47
RNASE7	29270486800798	-209738281386105	0	0.073	1
TXNRD1	2.45234e-08	-210333096141971	0.311	0.526	4.90468e-05
FADS1	1.95796e-33	-210770643399425	0.134	0.209	3.91593e-30
NCAM2	243563425553397	-211071365108526	0.076	0.027	1
MRGPRX3	4.85177e-27	-211161389045312	0.143	0.379	9.70354e-24
MYRIP	2.43078e-199	-212657628760893	0.042	0.025	4.86156e-196
CSMD1	0	-213465517204162	0.017	0.001	0
FN1	1.8765e-31	-213617264965224	0.798	0.199	3.753e-28
SMIM5	255140424544188	-213705153160962	0.059	0.128	1
TMEM119	0.00886918	-214400380268635	0.126	0.017	17.7384
KRT6C	6.67364e-10	-214885491523762	0.832	0.788	1.33473e-06
CLDN17	604123960141784	-215266578168924	0	0.024	1
CCNB2	4.99507e+06	-215663371356682	0.807	0.326	9.99014e+09
ALDH3B2	9.05583e-35	-216031081094727	0.005	0.368	1.81117e-31
MEDAG	5.80804e-106	-216182489809304	0.025	0.095	1.16161e-101
GAS2L3	237914400738854	-216748945654576	0.021	0.144	1
TBX2	4.85094e-202	-216824707216422	0.017	0.048	9.70188e-199
CHST2	3.68118e-26	-217229198573529	0.807	0.168	7.36235e-23
LCP1	763597166268	-218428344098232	0.034	0.093	1
C16orf45	6.70379e-24	-218875053066551	0.176	0.017	1.34076e-20
CCNF	6.35798e-27	-219779033481555	0.079	0.206	1.2716e-22
ALOXE3	3.31055e+08	-220501242137462	0.445	0.193	662110669751436
MAB21L1	148069	-222586609508157	0.076	0.009	2.96139e+08
ASPM	1.76769e-05	-223319616428397	0.807	0.289	0.0353538
KRTAP2-3	7.09848e-51	-224108201725008	0.101	0.115	1.4197e-47
CDC25C	3.1904e+08	-225146034264085	0.353	0.075	63808084742448
FEN1	2.6393e-32	-225228553164085	0.118	0.382	5.2786e-29
CST1	41.3132	-225970132267145	0.092	0.012	82626.5
TNFSF15	1.14624e-38	-226578547881176	0.084	0.319	2.29247e-36
CBLN4	0	-226949015851228	0.008	0.001	0
LEPR	286096607996197	-227266935362993	0.521	0.162	1
ST3GAL5	2.74969e-27	-228552346721545	0.815	0.208	5.49938e-23
AC025419.1	400975137914828	-229078375720229	0	0.035	1
CXCL2	3.41634e-10	-229464928987408	0.235	0.455	6.83268e-07
TGM3	338567503165108	-230064093314947	0.025	0.001	1
CTSS	3.18564e+08	-232401380729828	0.076	0.209	637127611313073
KLK6	8.5864e-120	-232857430352852	0.697	0.064	1.71728e-116
AZGP1	193519462131638	-233880033174685	0	0.003	1
ANXA9	421162283536591	-234125174276511	0.109	0.108	1
WISP1	7.04421e+07	-234244704582212	0.076	0.015	14088426308682
MYH14	3.15196e-14	-234305603170484	0.252	0.379	6.30392e-11
TEX15	111697584740685	-235454178881934	0.336	0.014	22339516948137
SOX18	6.48854e-107	-235742266209217	0.005	0.026	1.29771e-103
CCNE2	1.77995e-27	-236565857564859	0.151	0.192	3.55991e-24
KRT76	5.06723e-69	-237945387332821	0.042	0.011	1.01345e-65
HSPG2	22614166729157	-238086953209496	0.487	0.498	1
DNMT1	0.00525273	-239267155948868	0.387	0.597	10.5055
SLPI	3.20075e-11	-239597345632697	0.496	0.826	6.4015e-08
ZWINT	1.34569e-22	-239642339472017	0.168	0.367	2.69137e-19
HYLS1	1.41806e-24	-240415434388588	0.118	0.234	2.83612e-21
CSTB	1.55735e-50	-241441092617782	0.891	0.997	3.1147e-47
TPX2	6.85489e+07	-242516007518816	0.079	0.319	137097859688016
CD74	1.52832e+08	-242851092912078	0.462	0.571	305663959345025
POLQ	7.44436e-30	-242855535337861	0.773	0.133	1.48887e-26
KRT2	989903147963056	-243083510254189	0.084	0.103	1
DKK2	103000283345526	-243198615887117	0.076	0.025	1
TCHH	4.20787e-61	-243555725858781	0.067	0.149	8.41574e-57
LST1	1.17992e-196	-244160193812509	0.042	0.014	2.35983e-193
MT2A	126240096023872	-245976438897744	0.983	0.793	1
SELE	0	-248465723817485	0.008	0	0
CSF3	590938371972124	-248977019165875	0.529	0.355	1
TNFRSF11B	843336891845155	-249564487904323	0.008	0.009	1
HIST1H2AC	735570838510626	-249673408070854	0.782	0.548	1
CHST1	303382608783974	-250085019069746	0.059	0.052	1
SGCG	3.15352e+06	-250105232829482	0.076	0.013	6.30705e+09
EPHX3	3.7909e-26	-250160009074319	0.807	0.224	7.5818e-21
GALNT6	238508315299318	-250330846143721	0.765	0.429	1
RNF223	537943486033692	-251080904048593	0	0.128	1
FAM213A	1.79372e+07	-251729445409268	0.639	0.749	358744491658311
CYBB	123257377387093	-252027637734399	0	0.001	1
SPRR2G	869464865405611	-252784698212233	0.076	0.106	1
SLC7A11	4.00751e-06	-252924824458238	0.824	0.303	0.00801502
MCM3	6.83967e-17	-254003903767771	0.021	0.482	1.36793e-13
DPT	280.76	-254246337414469	0.076	0.003	561520
GDNF	1.00387e+08	-254647094370997	0	0.015	200773942257264
TFAP2B	0	-254858544981426	0.025	0.016	0
TYMS	2.5527e+07	-255267673200274	0.815	0.378	51053971176001
CYTOR	1.81301e-11	-256785525258002	0.244	0.387	3.62603e-08
CLNK	9.97807e-290	-256795918139838	0.008	0.025	1.99561e-286
CDC20	180210751907376	-256894653726094	0.605	0.031	1
SCG2	101651961348813	-257399941278347	0.034	0.056	1
CLDN7	3.64792e-15	-258670274164257	0.218	0.283	7.29584e-12
PENK	20519.4	-258839049992576	0.076	0.008	4.10389e+06
WFDC12	780879580556213	-259770847179802	0.042	0.092	1
PRSS27	8.25146e-54	-261633975060559	0.101	0.125	1.65029e-50
TFPI	1.41293e-94	-262517932421498	0.076	0.059	2.82587e-91
NUSAP1	4.68567e-21	-262528712407604	0.176	0.036	9.37133e-18
HDC	2.15173e-55	-262588739932529	0.092	0.001	4.30345e-52
NTNG1	0	-262999581745164	0.807	0.024	0
CAPNS2	379247491309215	-264754327184871	0.798	0.433	1
SMC4	2.20049e-18	-265757456070524	0.193	0.433	4.40098e-15
SERPINB3	5.65245e-30	-267206698805994	0.798	0.862	1.13049e-26
HMGB3	2.51114e-06	-267771973307668	0.328	0.563	0.00502227
HSPB8	5.99865e-18	-267779282066086	0.185	0.273	1.19973e-14
MZB1	683319112885208	-267991597622683	0.025	0.052	1
BAALC	1.18636e-23	-268551947843669	0.756	0.133	2.37273e-20
CDCA5	2.10166e-26	-269404156000604	0.798	0.201	4.20332e-23
CYP1A1	4.49061e-130	-269520650534326	0	0.023	8.98123e-127
WDR66	2.2453e-29	-270129247775218	0.084	0.177	4.49061e-27
RRAD	1.60855e-41	-273812887840902	0.084	0.086	3.2171e-38
AC010976.1	318542362506172	-274135620320347	0	0.015	1
OCLN	5.10416e-35	-274956849144099	0.109	0.384	1.02083e-30
SLA	709382199184485	-275081117958259	0	0.013	1
GPX3	17581351435021	-275086583852221	0.613	0.255	1
ADAMTS1	7.19783e-30	-275912305389974	0.143	0.447	1.43957e-25
NT5E	520591854034525	-277330107775391	0.487	0.032	1
SPESP1	120628093598246	-279830871506455	0.798	0.402	1
GUCY1A2	4.58792e-88	-279841284336938	0.005	0.004	9.17583e-85
KRT16	9.67381e-49	-279954635301344	0.403	0.985	1.93476e-44
NOTCH4	1.38614e-58	-280297075555203	0.067	0.143	2.77228e-55
HIST1H1C	2.21147e-08	-280525071243361	0.277	0.509	4.42294e-05
DLC1	2.05857e-79	-282285377195435	0.025	0.143	4.11715e-76
MCM7	3.07103e-24	-282625787824629	0.143	0.466	6.14205e-21
VSIG8	9.16922e-50	-282653784269117	0.092	0.157	1.83384e-46
PRRX1	7.72185e-139	-282673272325894	0.079	0.062	1.54437e-136
PLA2G4E	407773908613521	-282904356241488	0.005	0.196	815547817227042
LINC00659	508189388057359	-282961909641634	0.016	0.125	1
IL36G	1.37306e-47	-283438407070897	0.059	0.373	2.74612e-44
HEPHL1	554919735239383	-283524496330626	0.689	0.392	1
LY6H	5.02109e-57	-283915558695015	0.714	0.107	1.00422e-53
ITGAX	765749290038918	-284142989771818	0.008	0.009	1
FAM83A	892734697383937	-284304092507785	0.815	0.476	1
SPRR1B	1.07698e-27	-285295878305392	0.798	0.845	2.15396e-24
SPRR2A	1.50092e-33	-287058737007596	0.058	0.841	3.00184e-30
KRTAP1-5	125856602742914	-288016590370836	0	0.035	1
TK1	377845309883174	-288150388520692	0.605	0.384	1
KYNU	2.00021e-16	-288757917869504	0.076	0.387	4.00042e-13
C1orf56	1099.84	-288999070989366	0.437	0.645	2.19969e+06
CHN1	2.90401e-60	-290004341257141	0.084	0.116	5.80801e-57
PCDH11X	4.99989e-262	-291605345283658	0.017	0.033	9.99977e-259
TGM1	4.49872e-42	-292501430090351	0.092	0.312	8.99745e-39
RAB3B	2.82922e-59	-293248718151669	0.824	0.167	5.65844e-56
TRPA1	185057923831399	-293477911249084	0	0.015	1
EVPL	4.17172e-27	-293992989213661	0.134	0.445	8.34343e-24
CXCL6	1.12332e-22	-294572341036595	0.021	0.483	2.24664e-19
PRKG1	5.56919e-73	-294694539868641	0.076	0.042	1.11384e-69
LINC02487	103274994941499	-295056519727242	0	0.006	1
SMPD3	1.90037e-50	-295434827177098	0	0.058	3.80075e-47
IL18	1.27409e-38	-296430844860755	0.005	0.325	2.54817e-35
LY6D	1.71731e+07	-297059394364884	0.824	0.402	343461463605733
STEAP4	4.18266e-47	-298197592271997	0.067	0.274	8.36532e-44
SLC6A14	318113000261984	-299106394437172	0.378	0.306	1
OLFML2A	2.94989e-50	-299343015908335	0.076	0.154	5.89979e-47
IGFL2	8.29693e-05	-300036302029626	0.807	0.253	0.165939
MS4A2	810799349632667	-300603107002938	0	0.003	1
TENT5B	239.902	-301130575746101	0.303	0.262	479805
HECW2	9.92143e+08	-301502608701744	0.168	0.064	19842851365282
DUOX2	678.378	-302669861209802	0.361	0.263	1.35676e+06
KLRC2	0.000154448	-302844766556835	0.261	0.085	0.308897
IL32	296097225208324	-303674937413592	0.824	0.461	1
RPL39L	5.83123e-38	-305991545122122	0.092	0.494	1.16625e-34
SLC34A3	381308291399868	-306891166765615	0	0.048	1
MAD2L1	4.53657e-28	-308869129119698	0.109	0.396	9.07313e-25
CKS1B	357498807664858	-309103478641867	0.605	0.062	1
DTYMK	7.16931e+08	-309138525640176	0.714	0.594	143386138886916
CCND1	118765429649531	-309549412952136	0.882	0.746	1
SEMA3D	464322508776625	-311857288073574	0.008	0.021	1
FKBP10	142644679830689	-314318730037432	0.084	0.119	1
VEPH1	983851960123139	-314459903504912	0	0.008	1
KPNA2	99563486813898	-314718813247523	0.084	0.667	1
ESM1	226699179304958	-316866792502017	0.034	0.015	1
AKR1B10	84368094672872	-317966560743416	0.756	0.426	1
PAMR1	3.01653e+06	-319995236300002	0.185	0.019	6.03305e+09
ARHGAP6	4.34458e-153	-321615240821962	0.017	0.029	8.68916e-150
CEACAM5	798805685346116	-321670773599556	0	0.034	1
UCHL1	1.57288e-28	-322093951895379	0.092	0.408	3.14575e-25
MMP19	1.58092e-121	-322783047095434	0.008	0.082	3.16183e-118
CXCR6	188634475180277	-324304619434263	0	0.014	1
COL15A1	297141274468105	-326118874803468	0	0.002	1
FGF1	1.91858e-08	-327255788184525	0.063	0.148	3.83716e-05
UBE2T	1.78544e-40	-327597998592502	0.059	0.473	3.57088e-38
LINC01405	6.97983e+09	-328095111845795	0.008	0.012	139596660497162
LRRC10B	3.24487e-52	-328479680279122	0.681	0.075	6.48975e-49
SIGLEC10	830566401670365	-329114380848254	0.008	0.001	1
DES	743658283628746	-329672207394995	0	0.017	1
EMILIN1	641743838720171	-331146611668433	0.168	0.138	1
MYLK	2.34741e-11	-331270267249745	0.798	0.248	4.69483e-08
ECM1	1.88791e-30	-331553415872698	0.101	0.233	3.77583e-27
PYDC1	197941512765772	-333472269152495	0.008	0.052	1
TRAF1	392098876487428	-334531312974475	0.462	0.132	1
CRTAM	66910512011545	-334796240694828	0.008	0.019	1
DHRS2	0	-335648545066031	0.034	0.002	0
FOXF2	1.15791e+09	-336968495873431	0.076	0.016	231581156514678
ITGB8	0.00014654	-338077936283251	0.336	0.596	0.293081
PPBP	201648479527201	-338220046761358	0	0.122	1
DEGS2	4.27342e+08	-338935992234703	0.546	0.139	854683612335111
GLDN	539189437894561	-340309645311378	0.025	0.018	1
NEXN	7.47821e-53	-343026366383214	0.824	0.155	1.49564e-49
AKR1C1	449496002744537	-345319314875667	0.756	0.529	1
CEMIP	6.03328e-29	-346177225298289	0.118	0.141	1.20666e-25
PTTG1	6.29613e+09	-347411863659866	0.058	0.711	125922529772844
VSIG10L	2.7243e-60	-347738437031528	0.005	0.105	5.44859e-57
THBS4	7.06096e-25	-348530887176515	0.538	0.052	1.41219e-21
HIST1H4H	1.22197e-07	-348570441650484	0.714	0.185	0.000244395
POU2F2	430706800748336	-348714347719003	0.538	0.174	1
BIRC5	2.81986e-30	-349213906627518	0.118	0.356	5.63973e-27
NR2F1	483761151440004	-349645058652163	0.109	0.041	967522302880008
GALNT15	366667713429515	-349776116902201	0.042	0.031	1
BDNF	1.33616e-08	-351695344231413	0.739	0.209	2.67232e-05
TMPRSS11E	4.36782e-14	-352057207696468	0.109	0.286	8.73563e-11
C19orf33	0.48922	-352531196549989	0.445	0.699	978.44
MUC6	1.20552e-17	-352969772694429	0.101	0.001	2.41104e-14
KLRC1	830790749763557	-353665935329192	0	0.001	1
S100A4	19585706061949	-354635140751734	0.706	0.561	1
SDS	167782029271479	-354960588265516	0	0.033	1
TCIM	4.97203e-91	-355122793657808	0.034	0.147	9.94407e-88
PDGFB	4.16847e-88	-357959274317092	0.042	0.129	8.33695e-85
FMO2	2.1726e-48	-358842629610655	0.126	0.074	4.34521e-45
STMN1	942227772444217	-359864523258288	0.882	0.747	1
RARRES1	4.05036e-73	-360248345085229	0.034	0.131	8.10071e-70
TUBA4A	1450278516628	-364961874267962	0.916	0.077	1
RGS3	5.16033e-31	-366588314913369	0.076	0.175	1.03207e-27
HMOX1	109405983986682	-366610868646181	0.143	0.108	1
SHCBP1	4.20668e-21	-368829010725297	0.798	0.214	8.41336e-18
CCR6	793675538780684	-369684521082745	0.008	0.012	1
THBS2	79.584	-370183153225442	0.252	0.132	1.59168e+06
MMP9	351750001139283	-370295933465237	0.017	0.142	703500002278566
CDKN2B	847071170842179	-371287025499769	0.815	0.547	1
SFTA2	938715124342185	-372514541169603	0	0.063	1
KRT86	2.12192e-130	-372619035504335	0.025	0.049	4.24384e-127
VGF	886065838809266	-372854920976359	0.042	0.007	1
KRT6A	3.50151e-58	-373213166037249	0.798	0.988	7.00302e-55
CDK1	240774827561607	-375720940135727	0.681	0.339	1
SLC16A6	3.56525e-67	-377688827021538	0.005	0.166	7.1305e-64
KIF22	0.454491	-380358735286733	0.294	0.351	908.982
AVPR1A	0	-380931671804093	0.017	0	0
TMEM40	45370643171879	-381376573601771	0.084	0.457	1
PIF1	3.50171e-22	-383031795977067	0.706	0.015	7.00343e-19
NTRK1	605904062850274	-385927866934606	0.008	0.014	1
FAP	462384195851862	-386168175091191	0.076	0.003	1
WFDC1	2.54237e-200	-387990203988053	0.025	0.036	5.08474e-197
MKI67	595872182211598	-388993071112667	0.773	0.371	1
FLNC	0	-389161327232025	0.017	0.011	0
MAP3K7CL	1.10391e-68	-389209222066547	0.076	0.101	2.20783e-65
CXCL13	0	-389949820352161	0.017	0.001	0
S100A12	249575356752938	-390871512663477	0.782	0.376	1
FLT1	396598111527662	-392179813218116	0	0.006	1
NID2	2.86954e-291	-396080952285006	0.008	0.027	5.73908e-288
MT-ND6	11.9389	-397763117875895	0.521	0.744	23877.8
CCNB1	0.00178532	-398586224243166	0.345	0.443	3.57064
GRHL1	103542059123476	-398811649815872	0.798	0.555	207084118246953
PSCA	2.59297e-108	-399935986552671	0.079	0.068	5.18594e-104
AL118508.1	4.49195e-16	-401483290347991	0.079	0.191	8.9839e-13
PRSS3	5.90449e-35	-403703435584357	0.126	0.449	1.1809e-32
CAVIN2	261882680676551	-404083097564899	0.109	0.091	1
SLCO2A1	0	-404184507586217	0.025	0.002	0
CEACAM6	9.46804e-67	-405350305991833	0.017	0.227	1.89361e-63
MOCOS	3.50393e-64	-405533337832801	0.025	0.169	7.00786e-62
CCND2	4.38849e+08	-406098307004481	0.933	0.836	877697004884938
S100A8	5.03867e-59	-406488273667229	0.815	0.998	1.00773e-55
PTGS2	5.27818e-56	-408308864082958	0.109	0.086	1.05564e-52
STMN2	951554133693578	-409037700686271	0	0.015	1
LYNX1-SLURP2	309713740742729	-409808242471206	0	0.046	1
HJURP	703382	-410049525731473	0.034	0.164	1.40676e+09
HMGB2	4.55551e+09	-410182083266445	0.479	0.458	91110102767657
ESCO2	5.56009e-24	-410327553896903	0.824	0.243	1.11202e-20
FNDC1	1.31078e-276	-411361104632514	0.059	0.023	2.62156e-273
FAM107A	339146290752364	-411832292670727	0	0.008	1
CXCL8	1.26563e-05	-412035362372237	0.378	0.485	0.0253126
ZNF750	1.47694e-25	-412466015154747	0.193	0.558	2.95389e-22
IFI44L	3.37162e-261	-412511308254145	0.059	0.027	6.74325e-258
SLITRK4	4.87676e+09	-413024512259631	0.084	0.023	975351095056809
APLNR	174781712575022	-413739135380348	0	0.015	1
DGAT2	3.50191e-48	-415313404941615	0.042	0.159	7.00381e-45
PLEK	0	-418347136301912	0.042	0	0
TIMP3	4.56165e-17	-418426958557572	0.021	0.252	9.12331e-14
PLP1	201463079898405	-421114623078579	0.017	0.039	1
IL1A	2.12846e-40	-421331528071236	0.067	0.544	4.25692e-37
IL33	490834163908925	-421459422547697	0.084	0.517	1
KRT80	10942.1	-421519884508702	0.079	0.299	2.18843e+07
HOTAIRM1	171500840273776	-422772206059465	0	0.015	1
CYP1A2	1.15413e-56	-424323438181729	0.765	0.096	2.30825e-53
CDC25B	1.53498e-35	-426446451397779	0.084	0.495	3.06997e-32
MXD3	6.69352e-10	-426574849503811	0.807	0.252	1.3387e-06
TNFRSF1B	1.41557e-253	-426742636462333	0.008	0.021	2.83114e-250
KRT4	8.34176e-06	-427822629142703	0.782	0.233	0.0166835
RFC4	0.0894234	-428089360172957	0.857	0.359	17.8847
SEMA3G	706163494837975	-429367550772978	0.143	0.021	1
CENPF	3.98699e-36	-430015468923086	0.092	0.335	7.97399e-33
PGF	71.148	-430106768058459	0.303	0.283	142296
DNASE1L3	1.13342e-20	-430561041896446	0.311	0.549	2.26685e-17
TUBA1C	407876	-430811256029571	0.941	0.944	8.15752e+08
GNG11	4.46103e-88	-432472345354195	0.782	0.086	8.92207e-85
KLK5	0.0197833	-432842634679214	0.058	0.015	39.5666
EVI2B	625902263957311	-433011723067702	0.025	0.027	1
KRT17	4.34391e-62	-434264783866997	0.866	0.999	8.68783e-59
EREG	907011046626618	-434895653657331	0.807	0.496	1
LINC02377	0	-435707360918419	0.084	0.005	0
KNSTRN	361061549301699	-437835100425955	0.538	0.323	1
RDH12	2.41152e-39	-438111889101933	0.042	0.187	4.82304e-36
S1PR3	469890258827491	-439067054713984	0.471	0.214	1
C2CD4B	8.46187e-63	-441678764665562	0.798	0.107	1.69237e-59
HSPB6	1.85871e-156	-442814084467611	0.034	0.031	3.71742e-153
NMU	3.41934e-36	-443715524011988	0.118	0.627	6.83868e-33
CD3E	866260350363461	-445972604906197	0.025	0.039	1
CSGALNACT1	9.78969e-39	-447704381400078	0.134	0.183	1.95794e-36
TBX2-AS1	2.18902e-207	-450233906811089	0.756	0.043	4.37803e-204
ZNF385D	635164543176356	-450792304981315	0.042	0.123	1
GSDMA	695434899332282	-450831644034791	0.176	0.177	1
CTSK	6.08405e-13	-451290846703244	0.227	0.239	1.21681e-09
EPS8L1	3.91104e-38	-452345730474578	0.109	0.411	7.82208e-35
MSLN	186333440391494	-453121225168528	0	0.003	1
SPIB	822138964475485	-453778868898382	0.017	0.002	1
PTPRN	1.59538e-41	-454982668497354	0.765	0.108	3.19075e-38
ATP12A	175823704322022	-455300806563413	0.042	0.029	1
FYB1	202556066114292	-455746509978902	0	0.018	1
TMEM45B	110774502464414	-457405238742138	0.748	0.487	1
F3	1.43849e+08	-457649957240871	0.924	0.566	287698881775322
E2F7	2.27917e-18	-457842745586794	0.782	0.183	4.55835e-15
KLRD1	1.05485e-57	-458917147389577	0	0.008	2.1097e-54
PKP1	1.88867e+06	-459242631876506	0.924	0.882	3.77734e+09
LAMP5	3.17604e+07	-460649966930802	0.076	0.015	635207176674207
SERPINB11	570901087161284	-463135119556213	0.017	0.105	1
MLIP	752883106195105	-465733148355698	0.017	0.053	1
CCL27	2.13631e-17	-467914850021756	0.765	0.164	4.27262e-14
RCN3	1.74276e-68	-468373299450485	0.059	0.133	3.48552e-65
AC103770.1	1.45651e+09	-469325670179784	0	0.138	291301485125912
AL513283.1	177776793083052	-470023771548771	0	0.005	1
SFRP5	0	-472762914378987	0.714	0.008	0
PADI1	1.62038e-20	-473004711494067	0.429	0.075	3.24076e-17
STAP1	139839744519067	-475456440655461	0.034	0.151	279679489038134
CCL20	5.18039e-43	-475506775461851	0.059	0.301	1.03608e-38
APOC1	6.96236e-21	-475541724019734	0.126	0.209	1.39247e-16
SPRR2F	258698136112433	-477441164624778	0.042	0.141	1
RAB11FIP1	15.7773	-479177649419364	0.395	0.644	31554.6
COMP	730196580532519	-487051229773001	0	0.008	1
AL161431.1	699343614707636	-487298404111531	0.126	0.141	1
PMP2	722068148007967	-493811195303001	0.034	0.075	1
MIA	587.171	-495985300817683	0	0.027	1.17434e+07
KIF15	4.99802e-19	-496056371699062	0.748	0.017	9.99604e-16
SLC7A5	325.099	-498765955897901	0.336	0.346	650199
CLDN11	5.95138e-205	-499625663803659	0.008	0.007	1.19028e-201
PCLAF	118289161828246	-500255098922821	0.706	0.454	1
PDLIM3	7.57428e-08	-501346297981713	0.063	0.103	0.000151486
PADI2	0	-502366415507358	0.714	0.001	0
MPZ	1.08465e-120	-502791245629983	0.076	0.048	2.1693e-117
SPRR4	255301600510818	-502927206094409	0	0.015	1
AC004817.3	541572428491355	-503699450113358	0.042	0.036	1
S100A9	1.51035e-62	-504879162569265	0.815	0.998	3.02071e-59
MGLL	147501924288869	-507594092261702	0.832	0.526	1
SVEP1	3.81188e-17	-508935757616648	0.782	0.211	7.62376e-14
OSGIN1	1.51498e-08	-509580206065497	0.824	0.029	3.02995e-05
AC022730.4	712513750697203	-510129354848803	0.008	0.002	1
TMEM45A	451896734834488	-511721498863873	0.815	0.501	1
AF165147.1	726206270339362	-511922717948416	0.109	0.218	1
CARD18	4.02719e+06	-512122482689322	0.689	0.229	8.05438e+09
SGO2	1.24096e-06	-514545121072245	0.079	0.284	0.00248192
IGFL4	93876860497729	-515875914104618	0.303	0.175	1
CLEC4A	4.31519e-149	-518401360566141	0.042	0.036	8.63038e-146
STC1	260326816812577	-518428506228612	0.079	0.402	1
SDR16C5	2.82677e-26	-518581748469963	0.168	0.594	5.65355e-23
GPR183	169485288375722	-520581346596192	0.067	0.031	1
ANXA3	637888445385483	-523966515228077	0.866	0.624	1
SERPINB13	10562.1	-524628704994202	0.571	0.527	2.11243e+07
SLITRK6	1.01573e-42	-527992475668436	0.059	0.316	2.03146e-39
CPVL	3.36439e-18	-529976564881233	0.021	0.251	6.72877e-12
KIFC1	8.86501e-51	-531158350744616	0.042	0.228	1.773e-47
DUSP4	6.11077e-35	-531526073313356	0.185	0.638	1.22215e-31
CCL22	987279034580896	-533972942026791	0	0.012	1
IGFBP4	884480388921767	-535672390864775	0.748	0.582	1
VMO1	7.02498e-75	-536455979889113	0.807	0.089	1.405e-71
WFDC5	21350012766309	-541705390499023	0.429	0.275	42700025532618
ADGRL4	76925117613147	-541802932798013	0	0.001	1
ITPKA	5.73439e-39	-541820551868628	0.109	0.128	1.14688e-35
VEGFD	3.47257e+07	-542069270748863	0	0.013	694514282685151
IL10	103139674314492	-542887644123463	0	0.024	1
GBP6	2458.57	-543636957003503	0.529	0.713	4.91715e+06
HCST	2.59482e-48	-544190440773184	0.076	0.104	5.18963e-45
TAC1	56528410540385	-545225132895879	0.025	0.031	1
NEK2	2.26607e-33	-546077675131404	0.773	0.014	4.53214e-30
PNOC	6.88788e-169	-549278098174124	0.168	0.002	1.37758e-165
TOP2A	112539208191409	-550365095206678	0.765	0.388	1
PRC1	1.25966e-26	-551464343886806	0.815	0.222	2.51931e-23
MAB21L2	627976139531159	-551648096471539	0	0.007	1
TREM1	966767458286307	-552917638003552	0	0.088	1
AL355312.4	123621955569422	-553772475451505	0.025	0.145	1
HS3ST6	1.05545e-08	-554442341754371	0.005	0.137	2.1109e-05
TUBB4B	27.6975	-554770396936944	0.798	0.923	55394.9
FBXO5	66274044127849	-554935433078693	0.429	0.279	1
CCL17	788768761074726	-556300410735264	0.008	0.013	1
FETUB	1.28622e-16	-556424824332742	0.311	0.027	2.57244e-13
ABCA12	27249.6	-557032033061326	0.739	0.263	5.44992e+07
SCEL	1.34282e-44	-557853206895783	0.059	0.445	2.68565e-41
TROAP	5.14965e-21	-562187737768916	0.815	0.209	1.02993e-17
DEPDC1B	4.4997e-46	-563448232792916	0.059	0.182	8.99941e-44
HIST2H2AC	2.12695e-13	-563794089293113	0.193	0.212	4.25391e-10
IL1RN	1.007e+06	-564474683765583	0.916	0.819	2.014e+09
FEZ1	1.66484e-35	-564928689413307	0.101	0.058	3.32968e-32
AL603756.1	9.10673e-108	-565575409369343	0.059	0.047	1.82135e-104
CNFN	8.25995e-39	-565786068754319	0.059	0.482	1.65199e-34
COL4A2	1.57268e-24	-565917463998922	0.176	0.277	3.14536e-21
CD8A	455873276772687	-566214382760597	0.025	0.039	1
TGM2	655935536661299	-566304718125884	0.034	0.061	1
UBE2C	2.36181e+09	-567172206375553	0.782	0.335	472362786022121
LINC00707	2.56248e-09	-569929154286679	0.605	0.148	5.12495e-06
CCL7	494612877716182	-570321153109981	0.017	0.007	1
PSRC1	2.08082e-50	-571876313420076	0.005	0.018	4.16165e-47
ETV1	1.21479e-54	-574101204913387	0.017	0.199	2.42957e-51
PRR9	770907641629314	-575536237402835	0.042	0.088	1
CLCA4	2.8727e-26	-575542936960434	0.807	0.201	5.74539e-23
SAA2	2.91448e+07	-577688548404571	0.807	0.339	582895752462678
SLC26A9	7.21266e+08	-579676591462676	0.042	0.204	144253284312951
JAM2	3.39086e-136	-580500699340958	0.067	0.044	6.78173e-133
TMPRSS11B	111870312164548	-584271758483311	0.395	0.191	1
CLDN4	690096401620476	-587194349853896	0.748	0.438	1
LINC01705	179960601393268	-593293022120914	0.076	0.021	359921202786537
CALCB	140659052633526	-593336250713179	0.042	0.005	1
GAST	316356783973496	-596088886287613	0	0.099	1
S1PR1	630970994755682	-596183040969412	0.101	0.049	1
ADAMTS6	3.13224e-60	-596726752426063	0.005	0.065	6.26448e-57
IFNG	0	-599994560894138	0.008	0	0
LINC02560	4.37519e-37	-601058666929009	0.134	0.112	8.75038e-34
DSC2	163386218087026	-602394399009171	0.815	0.814	1
FOXM1	0.0807088	-604718398742802	0.765	0.234	161.418
DTL	1.62582e-06	-605301587493025	0.756	0.021	0.00325165
KIF18A	3.69542e-31	-607544050022567	0.134	0.221	7.39084e-28
AOC3	313199787447388	-608147597658118	0	0.042	1
RASGRP3	225149730392248	-608648319146557	0.034	0.036	1
GSTA1	158240076584869	-610101827531289	0.034	0.101	1
SPANXN5	120436928007565	-610611490040125	0.008	0.035	1
SAA1	706195064153431	-613720592791148	0.782	0.503	1
IL36RN	994716588230584	-617692001128471	0.387	0.221	1
CBLN2	742331150316942	-619302863741661	0	0.026	1
DUSP6	131.279	-619553709312134	0.924	0.083	262557
ETS1	1.04117e-44	-619697566354012	0.092	0.225	2.08234e-41
HMGA1	5.61035e-15	-622927536328565	0.353	0.737	1.12207e-11
BTNL9	111892762798899	-626497958607703	0	0.006	1
SMC2	5.64824e+09	-626766726303601	0.487	0.451	112964886043577
GIMAP1	1.07859e-05	-631104742771951	0.134	0.016	0.0215718
C15orf48	6.04536e-09	-632353728333859	0.079	0.234	1.20907e-05
TMPRSS11F	6.77005e-17	-633970488851514	0.765	0.183	1.35401e-13
DSCR8	640005723934813	-634813340223604	0.017	0.015	1
CDA	322563718546729	-636348985088341	0.815	0.492	1
HBEGF	78.5547	-640712405677661	0.849	0.728	157109
DNAJC9	3.30357e-05	-641839396820648	0.311	0.481	0.660713
SERPINB2	17458.3	-641933557554447	0.261	0.045	3.49165e+08
ADAP2	4.44561e+09	-642829464432882	0.697	0.274	889122564215319
IL10RA	1.03299e-134	-643225303111728	0.059	0.053	2.06597e-131
XKR4	776096231759862	-644717418253196	0.025	0.054	1
RAD51AP1	5.93326e-11	-645085073269523	0.815	0.269	1.18665e-07
EGR4	0.231358	-645175779510978	0.058	0.101	462.717
ACE	494504413848075	-647415720712137	0	0.032	1
TMCC3	7.71533e+09	-648112637068866	0.403	0.251	154306560303081
GJC3	43393091931515	-650894585789625	0	0.006	1
CKS2	8.56428e-11	-655910293564144	0.345	0.683	1.71286e-07
PPL	2.6115e-12	-656058430075635	0.345	0.636	5.22301e-10
CH25H	105447380406655	-660201982000813	0.218	0.078	21089476081331
CP	381876207213481	-660365432716249	0.017	0.111	1
BRCA2	1.61758e-34	-661155189803341	0.126	0.283	3.23515e-31
MMP3	425442715742182	-662503722181103	0.017	0.045	1
OASL	195069588832634	-663018546485136	0.005	0.139	1
TUBB	1.44139	-663883742424666	0.084	0.894	2882.78
NCAPH	7.96587e+06	-665247319290606	0.058	0.226	15931731472243
XRCC2	2.9325e-10	-666404621571601	0.227	0.201	5.86499e-06
INHBB	4.40288e-28	-668910072543967	0.571	0.093	8.80576e-25
ABLIM1	4.76326e-08	-668999007193974	0.538	0.804	9.52652e-05
RNF39	9.68609e-37	-669640071759779	0.067	0.193	1.93722e-33
DSG3	3717.64	-669742931707518	0.655	0.774	7.43528e+06
TM4SF1	3.7616e-05	-670157119486348	0.462	0.776	0.075232
IGFL1	525122866653917	-674488433855778	0.067	0.175	1
AC099342.1	910585261316169	-675065226153974	0	0.007	1
CORIN	585794651388021	-676088075809762	0.101	0.047	1
SVOPL	618841845774097	-678304566732397	0	0.002	1
TWIST2	4.10558e-38	-679378663377221	0.059	0.121	8.21115e-35
THEM5	356651172742084	-681690329601013	0.092	0.052	1
HIST1H1B	4.7525e-46	-688527359456254	0.092	0.204	9.50499e-43
PKMYT1	2.16051e+09	-694681882111424	0.101	0.194	432101637490267
ARHGAP11A	1.02529e+08	-695463698457011	0.681	0.246	205057680896175
BUB1B	1.61066e-34	-698592119253559	0.134	0.229	3.22132e-31
COLEC12	4.66966e-91	-698779855278615	0.059	0.061	9.33931e-89
KPRP	2.01237e-132	-701742859652248	0.059	0.049	4.02474e-129
UHRF1	1.33261e-44	-705257589854274	0.084	0.217	2.66522e-41
PSORS1C2	7.7853e-30	-706446682673513	0.361	0.046	1.55706e-26
AC117382.2	1.45627e+07	-709741012969257	0.109	0.016	291253804544969
CD200	4.07984e-202	-709896521289531	0.005	0.035	8.15967e-199
ANGPT2	1.40858e-45	-711364335586526	0.101	0.159	2.81715e-42
DCLK1	1.21413e-57	-715441386799372	0.079	0.135	2.42826e-54
KIF4A	2.73543e+09	-717024709545675	0.336	0.226	547086633108958
KIF2C	3.20718e-25	-720203959653577	0.815	0.205	6.41437e-22
SDC4	7.82986e-20	-721780789105888	0.361	0.078	1.56597e-16
KRTDAP	405401063188042	-722930116565282	0.807	0.039	1
ISG20	2.40335e-06	-724698700546061	0.079	0.236	0.0048067
EMP1	4.84936e+07	-725263164603647	0.899	0.569	969871932011367
P2RY6	696801822484782	-729828227733129	0.042	0.063	1
GDPD3	2.08092e-14	-733701423423168	0.176	0.188	4.16184e-11
BUB1	3.83243e-09	-734344331261017	0.773	0.209	7.66486e-06
PAQR5	696709543736529	-734411722226094	0.261	0.208	1
DSEL	0.16002	-734723502525817	0.286	0.193	320.041
SPC25	912335713686543	-734958553402805	0.345	0.242	1
PRR11	2.66355	-735740159082252	0.277	0.205	5327.09
A2ML1	7.16733e-34	-736591155331816	0.134	0.418	1.43347e-30
PERP	285.437	-737311395006271	0.983	0.973	570874
SFRP2	685117294423174	-740129663922023	0	0.009	1
TMEM154	6.3192e-39	-741024676652327	0.143	0.707	1.26384e-37
EFHD1	2.85412e-11	-743899970922527	0.261	0.002	5.70824e-08
CYP4F22	402531710853971	-744305232822874	0.008	0.088	1
ABCA8	139213993575417	-744859610839895	0.025	0.001	278427987150833
RCAN1	137576727463889	-746255554283952	0.832	0.053	1
SLC6A15	3.22433e-18	-748255027949949	0.782	0.207	6.44865e-15
IFFO2	2302.45	-750224516458812	0.084	0.362	4.6049e+06
CA9	1.64634e+07	-759703753995069	0.437	0.292	329267738159647
FLRT3	11.1857	-760379138734282	0.294	0.243	22371.3
CEACAM1	841305254805546	-762488224118468	0.034	0.151	1
IGF2BP3	5.70582e-14	-762862374491763	0.756	0.164	1.14116e-10
CRABP1	29623361783415	-764006022180096	0.076	0.062	1
SLCO2B1	373146301131385	-765719547809149	0.042	0.051	1
SULT2B1	4.01397e-24	-767007391026876	0.244	0.527	8.02793e-21
RHOV	5.4448e-32	-767439792706967	0.218	0.729	1.08896e-28
KLK12	42519	-771384892014436	0.521	0.177	8.5038e+07
KRBOX1	394764241178846	-773855651976391	0.706	0.452	1
CIT	9.37563e-57	-776440723268219	0.005	0.212	1.87513e-54
CCDC168	1.56599e-106	-779209522948357	0.109	0.046	3.13198e-103
CHI3L1	416.477	-780535070549099	0.647	0.586	832953
IGFN1	164115075725644	-780809466364628	0	0.022	1
TMEM184A	2.53053e-30	-782228257533376	0.134	0.208	5.06106e-27
KRT8	553519552745869	-782442321811294	0.933	0.863	1
PASK	388.183	-782443420845616	0.303	0.164	776367
SDCBP2	639395	-784831144578675	0.647	0.021	1.27879e+09
NCAPD2	0.538314	-785717500272566	0.345	0.387	1076.63
CMKLR1	188634475180277	-786176719212212	0	0.014	1
CPM	1.16436e-46	-786489134071832	0.076	0.304	2.32873e-43
ALDH1A3	2.23531e-34	-787027475039689	0.084	0.226	4.47063e-31
PRSS35	267996139635065	-787129058190918	0.076	0.023	53599227927013
LYPD3	7.40493e+09	-788833965761816	0.765	0.715	148098639906471
SPINK7	561832814785343	-791376282815097	0.168	0.084	1
ADGRF5	0	-795030885464408	0.008	0.001	0
MME	158750613354167	-796208477674123	0.168	0.242	1
SYTL2	3.41434e+07	-796296761732935	0.353	0.184	682868841694715
ITGA8	689463922381598	-797233493298632	0	0.005	1
SERPINB9	2.25665e-64	-798878360269912	0.017	0.027	4.5133e-61
S100A1	575493291320406	-807458666510284	0.008	0.026	1
ENPP2	2.77224e-195	-807598635739772	0.092	0.001	5.54447e-192
HS3ST2	0	-808281239136154	0.008	0.003	0
CPA4	67.0356	-808426296482863	0.765	0.655	134071
AL118523.1	8.9029e-39	-809460875172394	0.336	0.013	1.78058e-35
CDCA7	2.58878e-17	-814371587867774	0.193	0.384	5.17755e-13
TMEM178A	5.03279e-46	-815605091837458	0.017	0.062	1.00656e-42
FAT3	2.68507e-157	-820345491459049	0.084	0.028	5.37014e-154
HOPX	691935643114291	-823865271895921	0.765	0.537	1
GPAT3	8.69291e-45	-827880963965697	0.765	0.125	1.73858e-41
APLN	583394472508962	-829307951927082	0.025	0.067	1
GALNT9	114115654431511	-830304796711161	0	0.021	1
DYSF	614243017182177	-831193643538985	0.005	0.034	1
LURAP1L	2.20567e-15	-832691882981454	0.126	0.193	4.41133e-12
NRP1	1.71815e-27	-833124674605398	0.815	0.179	3.43629e-25
PLAU	6.51486e-22	-835976940262067	0.319	0.727	1.30297e-19
GCHFR	386488170844966	-837089987657221	0.891	0.632	1
DKK1	238724830887456	-837458213986017	0.067	0.181	1
CARMN	7.93098e-209	-838830390298784	0.059	0.028	1.5862e-205
GYPC	3.11082e-224	-839199799043919	0.017	0.033	6.22165e-221
MAL2	5.22431e+08	-841662126541583	0.866	0.659	104486223169297
FAM43A	5.47264e-20	-848705599255683	0.176	0.385	1.09453e-16
HCG22	8.07318e-220	-850771049991876	0.118	0.017	1.61464e-216
HIST1H2BC	2.97561e-31	-851125931090191	0.076	0.231	5.95121e-27
CKAP2L	0.00564574	-852323661180169	0.079	0.251	11.2915
CRCT1	386069	-853253099730027	0.395	0.273	7.72139e+08
LRRC75A	4.65594e-15	-854447597853621	0.387	0.745	9.31189e-12
C10orf99	428807117793072	-856024348792814	0.445	0.206	1
CXCL1	2.18558e-31	-858147041987418	0.126	0.554	4.37116e-28
RHCG	1.18945e+08	-859050426561247	0.832	0.625	2378908907449
CD3D	68483517310536	-864489402645955	0	0.001	1
BST2	53.6882	-864703647582084	0.815	0.302	107376
PCOLCE	6.10513e-42	-868485686141988	0.134	0.109	1.22103e-38
BARD1	0.00893113	-871835238734179	0.286	0.038	178.623
CCK	7.81245e-48	-871892921556285	0.059	0.223	1.56249e-44
CCR7	4.46172e-266	-872859220822188	0.017	0.005	8.92345e-263
NDRG1	857578086233232	-874270668829847	0.882	0.668	1
TMEM204	1.41096e-279	-881435722243648	0.008	0.029	2.82192e-276
MCM5	2.68388e-13	-884437711622387	0.218	0.033	5.36777e-10
SOX11	1076.31	-889299010861166	0.807	0.035	2.15262e+06
NDC80	8.84296e+09	-891014997384633	0.059	0.221	176859197867875
IL6	3.1346e-54	-891766496849068	0.017	0.243	6.2692e-51
ALOX12B	687904122112776	-901162269847111	0.005	0.079	1
LMNB1	9.45802e-08	-907069548666986	0.815	0.324	0.0018916
SGO1	1.62739e-61	-912594383866446	0.034	0.025	3.25477e-58
LINC02154	168796382555178	-915455423668066	0.008	0.092	1
CREG2	343076811122236	-917415131636987	0.042	0.008	1
FAM110D	15.3403	-920689767028299	0.126	0.002	30680.6
GREM2	819857187713915	-926538998449745	0	0.006	1
WIF1	101560642210061	-934227453548915	0	0.029	1
DIAPH3	42134.1	-948725265071347	0.639	0.232	8.42682e+07
MAL	1.19127e-54	-948960526256472	0.101	0.177	2.38255e-50
BRCA1	0.0030732	-950262027931403	0.815	0.325	6.14639
DERL3	199560899553187	-954141677261681	0.005	0.087	1
LMTK3	3.87518e-26	-957910971598493	0.151	0.266	7.75036e-23
RHBDL2	2.2952e-37	-965091282669948	0.084	0.302	4.5904e-34
PHLDA2	1.22248e-13	-966399109881379	0.815	0.848	2.44496e-10
KRT13	971.863	-972623159755793	0.849	0.866	1.94373e+06
NCAPG	1.76964e-41	-974561852785094	0.092	0.252	3.53927e-38
CD79B	955638720352728	-975154048953661	0.042	0.014	1
NUF2	2.01686	-976022118837678	0.714	0.238	4033.71
AC104051.2	382109724982069	-976311672061933	0	0.035	1
DSP	2.5358e-08	-976607349215269	0.941	0.957	5.07161e-05
COL6A5	762994831274988	-977643785318923	0	0.005	1
PDE4B	5.22759e+09	-978790301722916	0.756	0.336	104551787492845
MCM10	1.60658e-05	-980787542127683	0.782	0.251	0.0321316
SCD	2.20915e-38	-981197947772514	0.193	0.802	4.4183e-35
INCENP	1.37013e-51	-982552964153908	0.059	0.254	2.74026e-48
COL6A3	2.59652e-100	-986030787053181	0.824	0.109	5.19303e-97
LRFN5	387359406481022	-986376540826879	0.008	0.019	1
MELK	672893831789664	-987184886807211	0.403	0.029	1
SLC9A3R2	1.65022e-17	-990244304594881	0.193	0.321	3.30044e-14
CEP55	89823.4	-994953292021233	0.681	0.234	1.79647e+09
CRABP2	144.495	-996517271580713	0.496	0.621	28899
