# Supplementary material for: Organoids from human tooth showing epithelial stemness phenotype and differentiation potential
Source: Cell Mol Life Sci. 2022 Feb 26;79(3):153. doi: 10.1007/s00018-022-04183-8 (PMC8881251; doi:10.1007/s00018-022-04183-8)
Supplement: Supplementary file 4 — Supplementary file4 (XLSX 377 KB) [file 18_2022_4183_MOESM4_ESM.xlsx]

## Sheet: 4a
GO analysis of genes higher in ERM versus P1 organoids
GO biological process	REFLIST	Count	Expected	Over-representation	Fold Enrichment	p-value	FDR	-log10(FDR)
anatomical structure development (GO:0048856)	5264	354	178.66	+	1.98	9.26e-44	1.46e-39	38.8356
multicellular organism development (GO:0007275)	4875	336	165.46	+	2.03	7.13e-43	5.62e-39	38.2503
system development (GO:0048731)	4275	307	145.09	+	2.12	2.51e-41	1.32e-37	36.8794
developmental process (GO:0032502)	5733	367	194.58	+	1.89	3.74e-41	1.47e-37	36.8327
extracellular structure organization (GO:0043062)	383	86	13	+	6.62	9.2e-40	2.42e-36	35.6162
extracellular matrix organization (GO:0030198)	382	86	12.97	+	6.63	7.73e-40	2.44e-36	35.6126
external encapsulating structure organization (GO:0045229)	385	86	13.07	+	6.58	1.3e-39	2.92e-36	35.5346
multicellular organismal process (GO:0032501)	6908	403	234.46	+	1.72	2.25e-37	4.44e-34	33.3526
anatomical structure morphogenesis (GO:0009653)	2134	195	72.43	+	2.69	1.24e-36	2.18e-33	32.6615
tissue development (GO:0009888)	1731	170	58.75	+	2.89	5.31e-35	8.38e-32	31.0768
animal organ development (GO:0048513)	3186	242	108.13	+	2.24	3.11e-34	4.46e-31	30.3507
regulation of cell migration (GO:0030334)	885	112	30.04	+	3.73	4.78e-31	6.29e-28	27.2013
regulation of multicellular organismal process (GO:0051239)	2647	209	89.84	+	2.33	7.6e-31	9.22e-28	27.0353
response to organic substance (GO:0010033)	2996	225	101.69	+	2.21	1.43e-30	1.61e-27	26.7932
regulation of cell motility (GO:2000145)	947	114	32.14	+	3.55	7.35e-30	7.72e-27	26.1124
regulation of locomotion (GO:0040012)	990	116	33.6	+	3.45	1.92e-29	1.9e-26	25.7212
regulation of cellular component movement (GO:0051270)	1026	118	34.82	+	3.39	2.68e-29	2.49e-26	25.6038
cell adhesion (GO:0007155)	951	113	32.28	+	3.5	3.82e-29	3.35e-26	25.475
biological adhesion (GO:0022610)	957	113	32.48	+	3.48	6.28e-29	5.21e-26	25.2832
negative regulation of biological process (GO:0048519)	5544	328	188.16	+	1.74	1.76e-28	1.38e-25	24.8601
regulation of response to stimulus (GO:0048583)	4242	273	143.97	+	1.9	8.39e-28	6.3e-25	24.2007
circulatory system development (GO:0072359)	852	104	28.92	+	3.6	1.21e-27	8.65e-25	24.063
regulation of cell population proliferation (GO:0042127)	1651	149	56.04	+	2.66	9.35e-27	6.41e-24	23.1931
cellular response to organic substance (GO:0071310)	2331	181	79.11	+	2.29	1.69e-25	1.11e-22	21.9547
tube development (GO:0035295)	840	99	28.51	+	3.47	2.96e-25	1.87e-22	21.7282
regulation of localization (GO:0032879)	2734	199	92.79	+	2.14	4.72e-25	2.86e-22	21.5436
regulation of developmental process (GO:0050793)	2441	185	82.85	+	2.23	5.32e-25	3.11e-22	21.5072
animal organ morphogenesis (GO:0009887)	945	105	32.07	+	3.27	6.13e-25	3.45e-22	21.4622
cellular developmental process (GO:0048869)	3565	235	121	+	1.94	2.21e-24	1.2e-21	20.9208
cell differentiation (GO:0030154)	3512	232	119.2	+	1.95	3.58e-24	1.88e-21	20.7258
regulation of cell adhesion (GO:0030155)	726	89	24.64	+	3.61	8.83e-24	4.49e-21	20.3478
cellular response to chemical stimulus (GO:0070887)	2899	203	98.39	+	2.06	1.27e-23	6.26e-21	20.2034
regulation of signaling (GO:0023051)	3459	228	117.4	+	1.94	1.59e-23	7.58e-21	20.1203
response to chemical (GO:0042221)	4370	267	148.32	+	1.8	1.68e-23	7.79e-21	20.1085
regulation of biological process (GO:0050789)	11860	530	402.53	+	1.32	4.38e-23	1.97e-20	19.7055
vasculature development (GO:0001944)	511	73	17.34	+	4.21	4.78e-23	2.1e-20	19.6778
negative regulation of cellular process (GO:0048523)	4912	287	166.71	+	1.72	6.8e-23	2.9e-20	19.5376
response to stimulus (GO:0050896)	8496	420	288.36	+	1.46	9.8e-23	4.07e-20	19.3904
regulation of multicellular organismal development (GO:2000026)	1318	122	44.73	+	2.73	1.31e-22	5.29e-20	19.2765
regulation of cell communication (GO:0010646)	3424	224	116.21	+	1.93	1.47e-22	5.79e-20	19.2373
cell surface receptor signaling pathway (GO:0007166)	2487	180	84.41	+	2.13	5.74e-22	2.21e-19	18.6556
biological regulation (GO:0065007)	12576	548	426.83	+	1.28	8.41e-22	3.16e-19	18.5003
blood vessel development (GO:0001568)	488	69	16.56	+	4.17	1.34e-21	4.9e-19	18.3098
anatomical structure formation involved in morphogenesis (GO:0048646)	869	94	29.49	+	3.19	1.37e-21	4.91e-19	18.3089
tube morphogenesis (GO:0035239)	644	78	21.86	+	3.57	1.29e-20	4.54e-18	17.3429
positive regulation of biological process (GO:0048518)	6245	331	211.96	+	1.56	2.15e-20	7.37e-18	17.1325
positive regulation of cellular component movement (GO:0051272)	556	71	18.87	+	3.76	5.74e-20	1.93e-17	16.7144
angiogenesis (GO:0001525)	313	53	10.62	+	4.99	7.61e-20	2.5e-17	16.6021
blood vessel morphogenesis (GO:0048514)	405	60	13.75	+	4.36	8.92e-20	2.87e-17	16.5421
positive regulation of cell migration (GO:0030335)	518	68	17.58	+	3.87	9.85e-20	3.11e-17	16.5072
regulation of signal transduction (GO:0009966)	3049	199	103.48	+	1.92	1.12e-19	3.47e-17	16.4597
positive regulation of cell motility (GO:2000147)	543	69	18.43	+	3.74	2.53e-19	7.66e-17	16.1158
negative regulation of multicellular organismal process (GO:0051241)	1002	97	34.01	+	2.85	3.5e-19	1.04e-16	15.983
positive regulation of multicellular organismal process (GO:0051240)	1386	118	47.04	+	2.51	4.01e-19	1.17e-16	15.9318
signal transduction (GO:0007165)	5138	284	174.39	+	1.63	4.54e-19	1.3e-16	15.8861
cell migration (GO:0016477)	962	94	32.65	+	2.88	7.61e-19	2.14e-16	15.6696
positive regulation of locomotion (GO:0040017)	558	69	18.94	+	3.64	9.41e-19	2.6e-16	15.585
regulation of cell differentiation (GO:0045595)	1576	127	53.49	+	2.37	9.86e-19	2.68e-16	15.5719
cellular process (GO:0009987)	15487	620	525.63	+	1.18	1.5e-18	4.01e-16	15.3969
regulation of cellular process (GO:0050794)	11308	499	383.8	+	1.3	1.65e-18	4.26e-16	15.3706
locomotion (GO:0040011)	1336	114	45.34	+	2.51	1.64e-18	4.3e-16	15.3665
negative regulation of response to stimulus (GO:0048585)	1805	138	61.26	+	2.25	1.76e-18	4.48e-16	15.3487
signaling (GO:0023052)	5485	295	186.16	+	1.58	3.44e-18	8.62e-16	15.0645
response to oxygen-containing compound (GO:1901700)	1584	126	53.76	+	2.34	4.43e-18	1.09e-15	14.9626
regulation of biological quality (GO:0065008)	4007	234	136	+	1.72	1.01e-17	2.46e-15	14.6091
cell communication (GO:0007154)	5572	296	189.12	+	1.57	1.6e-17	3.81e-15	14.4191
response to external stimulus (GO:0009605)	2508	168	85.12	+	1.97	3.1e-17	7.29e-15	14.1373
ossification (GO:0001503)	262	45	8.89	+	5.06	3.16e-17	7.32e-15	14.1355
cell motility (GO:0048870)	1100	98	37.33	+	2.62	4.05e-17	9.13e-15	14.0395
localization of cell (GO:0051674)	1100	98	37.33	+	2.62	4.05e-17	9.26e-15	14.0334
negative regulation of cell population proliferation (GO:0008285)	689	73	23.38	+	3.12	1.86e-16	4.12e-14	13.3851
cellular response to stimulus (GO:0051716)	6770	337	229.78	+	1.47	1.97e-16	4.32e-14	13.3645
positive regulation of cellular process (GO:0048522)	5657	295	192	+	1.54	2.17e-16	4.69e-14	13.3288
response to stress (GO:0006950)	3633	214	123.31	+	1.74	2.55e-16	5.42e-14	13.266
response to lipid (GO:0033993)	817	80	27.73	+	2.89	3.6e-16	7.58e-14	13.1203
response to cytokine (GO:0034097)	1098	95	37.27	+	2.55	7.77e-16	1.61e-13	12.7932
negative regulation of developmental process (GO:0051093)	870	82	29.53	+	2.78	1.1e-15	2.24e-13	12.6498
regulation of anatomical structure morphogenesis (GO:0022603)	955	87	32.41	+	2.68	1.18e-15	2.39e-13	12.6216
regulation of immune system process (GO:0002682)	1701	125	57.73	+	2.17	2.12e-15	4.23e-13	12.3737
positive regulation of response to stimulus (GO:0048584)	2278	152	77.32	+	1.97	2.15e-15	4.23e-13	12.3737
negative regulation of cell communication (GO:0010648)	1374	108	46.63	+	2.32	2.86e-15	5.57e-13	12.2541
biological_process (GO:0008150)	17849	669	605.8	+	1.1	3.49e-15	6.62e-13	12.1791
negative regulation of signaling (GO:0023057)	1377	108	46.74	+	2.31	4.86e-15	9.12e-13	12.04
positive regulation of cell population proliferation (GO:0008284)	932	84	31.63	+	2.66	5.81e-15	1.08e-12	11.9666
regulation of vasculature development (GO:1901342)	281	43	9.54	+	4.51	6.24e-15	1.15e-12	11.9393
cytokine-mediated signaling pathway (GO:0019221)	683	69	23.18	+	2.98	1.15e-14	2.08e-12	11.6819
epithelium development (GO:0060429)	1097	91	37.23	+	2.44	3.35e-14	6e-12	11.2218
cellular response to cytokine stimulus (GO:0071345)	1008	86	34.21	+	2.51	4.33e-14	7.67e-12	11.1152
defense response (GO:0006952)	1416	107	48.06	+	2.23	4.56e-14	7.99e-12	11.0975
regulation of cell death (GO:0010941)	1654	119	56.14	+	2.12	5.12e-14	8.88e-12	11.0516
positive regulation of developmental process (GO:0051094)	1259	99	42.73	+	2.32	5.68e-14	9.75e-12	11.011
regulation of angiogenesis (GO:0045765)	277	41	9.4	+	4.36	7.27e-14	1.23e-11	10.9101
positive regulation of cell adhesion (GO:0045785)	435	52	14.76	+	3.52	7.42e-14	1.23e-11	10.9101
response to other organism (GO:0051707)	1418	107	48.13	+	2.22	7.39e-14	1.24e-11	10.9066
response to external biotic stimulus (GO:0043207)	1420	107	48.2	+	2.22	7.62e-14	1.25e-11	10.9031
movement of cell or subcellular component (GO:0006928)	1588	115	53.9	+	2.13	8.98e-14	1.46e-11	10.8356
skeletal system development (GO:0001501)	471	54	15.99	+	3.38	1.12e-13	1.8e-11	10.7447
regulation of molecular function (GO:0065009)	3180	186	107.93	+	1.72	1.28e-13	2.05e-11	10.6882
response to biotic stimulus (GO:0009607)	1455	108	49.38	+	2.19	1.49e-13	2.36e-11	10.6271
negative regulation of signal transduction (GO:0009968)	1277	98	43.34	+	2.26	3.02e-13	4.71e-11	10.327
positive regulation of cell differentiation (GO:0045597)	827	74	28.07	+	2.64	3.88e-13	6e-11	10.2218
biomineral tissue development (GO:0031214)	92	24	3.12	+	7.69	4.26e-13	6.45e-11	10.1904
biomineralization (GO:0110148)	92	24	3.12	+	7.69	4.26e-13	6.52e-11	10.1858
heart development (GO:0007507)	508	55	17.24	+	3.19	5.44e-13	8.17e-11	10.0878
regulation of epithelial cell proliferation (GO:0050678)	342	44	11.61	+	3.79	6.98e-13	1.04e-10	9.98297
positive regulation of cell communication (GO:0010647)	1715	118	58.21	+	2.03	1.11e-12	1.63e-10	9.78781
positive regulation of signaling (GO:0023056)	1721	118	58.41	+	2.02	1.22e-12	1.78e-10	9.74958
response to endogenous stimulus (GO:0009719)	1416	103	48.06	+	2.14	1.42e-12	2.05e-10	9.68825
regulation of cellular component organization (GO:0051128)	2363	147	80.2	+	1.83	1.58e-12	2.27e-10	9.64397
immune system process (GO:0002376)	2849	167	96.7	+	1.73	3.25e-12	4.62e-10	9.33536
collagen fibril organization (GO:0030199)	103	24	3.5	+	6.87	3.38e-12	4.76e-10	9.32239
nervous system development (GO:0007399)	2189	138	74.3	+	1.86	4.12e-12	5.76e-10	9.23958
heart morphogenesis (GO:0003007)	237	35	8.04	+	4.35	5.32e-12	7.36e-10	9.13312
negative regulation of cell adhesion (GO:0007162)	281	38	9.54	+	3.98	7.05e-12	9.67e-10	9.01457
regulation of cytokine production (GO:0001817)	707	64	24	+	2.67	1.38e-11	1.87e-09	8.72816
regulation of programmed cell death (GO:0043067)	1517	105	51.49	+	2.04	1.91e-11	2.57e-09	8.59007
supramolecular fiber organization (GO:0097435)	596	57	20.23	+	2.82	1.98e-11	2.65e-09	8.57675
cell development (GO:0048468)	1615	109	54.81	+	1.99	2.7e-11	3.52e-09	8.45346
negative regulation of cell death (GO:0060548)	1000	79	33.94	+	2.33	2.7e-11	3.55e-09	8.44977
negative regulation of locomotion (GO:0040013)	314	39	10.66	+	3.66	3.79e-11	4.89e-09	8.31069
cellular response to oxygen-containing compound (GO:1901701)	1058	81	35.91	+	2.26	5.28e-11	6.77e-09	8.16941
positive regulation of signal transduction (GO:0009967)	1552	105	52.68	+	1.99	5.36e-11	6.82e-09	8.16622
regulation of smooth muscle cell proliferation (GO:0048660)	133	25	4.51	+	5.54	6.94e-11	8.76e-09	8.0575
cell-cell adhesion (GO:0098609)	514	51	17.45	+	2.92	7.21e-11	9.02e-09	8.04479
negative regulation of programmed cell death (GO:0043069)	907	73	30.78	+	2.37	7.35e-11	9.13e-09	8.03953
neurogenesis (GO:0022008)	1369	96	46.46	+	2.07	8.11e-11	9.99e-09	8.00043
regulation of apoptotic process (GO:0042981)	1479	101	50.2	+	2.01	8.69e-11	1.06e-08	7.97469
regulation of response to stress (GO:0080134)	1547	104	52.51	+	1.98	8.8e-11	1.07e-08	7.97062
negative regulation of cell migration (GO:0030336)	267	35	9.06	+	3.86	1.04e-10	1.25e-08	7.90309
negative regulation of cell motility (GO:2000146)	282	36	9.57	+	3.76	1.09e-10	1.3e-08	7.88606
regulation of response to external stimulus (GO:0032101)	1182	86	40.12	+	2.14	1.71e-10	2.01e-08	7.6968
negative regulation of apoptotic process (GO:0043066)	888	71	30.14	+	2.36	1.7e-10	2.02e-08	7.69465
biological process involved in interspecies interaction between organisms (GO:0044419)	2118	129	71.89	+	1.79	1.74e-10	2.03e-08	7.6925
negative regulation of cellular component movement (GO:0051271)	290	36	9.84	+	3.66	2.19e-10	2.52e-08	7.5986
enzyme linked receptor protein signaling pathway (GO:0007167)	726	62	24.64	+	2.52	2.53e-10	2.89e-08	7.5391
regulation of cell-cell adhesion (GO:0022407)	434	45	14.73	+	3.05	2.72e-10	3.09e-08	7.51004
negative regulation of cell differentiation (GO:0045596)	638	57	21.65	+	2.63	2.79e-10	3.15e-08	7.50169
regulation of chemotaxis (GO:0050920)	222	31	7.53	+	4.11	3.06e-10	3.42e-08	7.46597
regulation of catalytic activity (GO:0050790)	2518	145	85.46	+	1.7	4.98e-10	5.53e-08	7.25727
inflammatory response (GO:0006954)	496	48	16.83	+	2.85	5.72e-10	6.31e-08	7.19997
response to lipopolysaccharide (GO:0032496)	317	37	10.76	+	3.44	5.86e-10	6.42e-08	7.19246
response to growth factor (GO:0070848)	532	50	18.06	+	2.77	6.22e-10	6.76e-08	7.17005
regulation of transport (GO:0051049)	1758	111	59.67	+	1.86	6.33e-10	6.83e-08	7.16558
response to molecule of bacterial origin (GO:0002237)	334	38	11.34	+	3.35	6.6e-10	7.08e-08	7.14997
positive regulation of molecular function (GO:0044093)	1767	111	59.97	+	1.85	9.95e-10	1.06e-07	6.97469
defense response to other organism (GO:0098542)	1032	76	35.03	+	2.17	1.11e-09	1.17e-07	6.93181
regulation of intracellular signal transduction (GO:1902531)	1776	111	60.28	+	1.84	1.14e-09	1.2e-07	6.92082
response to interferon-gamma (GO:0034341)	181	27	6.14	+	4.4	1.19e-09	1.25e-07	6.90309
cellular response to lipid (GO:0071396)	474	46	16.09	+	2.86	1.22e-09	1.26e-07	6.89963
circulatory system process (GO:0003013)	476	46	16.16	+	2.85	1.37e-09	1.42e-07	6.84771
chemotaxis (GO:0006935)	546	50	18.53	+	2.7	1.4e-09	1.43e-07	6.84466
positive regulation of intracellular signal transduction (GO:1902533)	1019	75	34.59	+	2.17	1.51e-09	1.54e-07	6.81248
positive regulation of immune system process (GO:0002684)	1053	77	35.74	+	2.15	1.54e-09	1.56e-07	6.80688
cell morphogenesis (GO:0000902)	711	59	24.13	+	2.44	1.57e-09	1.57e-07	6.8041
leukocyte migration (GO:0050900)	378	40	12.83	+	3.12	1.6e-09	1.6e-07	6.79588
taxis (GO:0042330)	549	50	18.63	+	2.68	1.65e-09	1.64e-07	6.78516
cellular response to interferon-gamma (GO:0071346)	158	25	5.36	+	4.66	1.68e-09	1.66e-07	6.77989
epithelial cell differentiation (GO:0030855)	674	57	22.88	+	2.49	1.91e-09	1.87e-07	6.72816
cell chemotaxis (GO:0060326)	202	28	6.86	+	4.08	2.57e-09	2.5e-07	6.60206
regulation of epithelial cell migration (GO:0010632)	231	30	7.84	+	3.83	2.75e-09	2.66e-07	6.57512
positive regulation of cytokine production (GO:0001819)	440	43	14.93	+	2.88	3.53e-09	3.4e-07	6.46852
generation of neurons (GO:0048699)	1249	85	42.39	+	2.01	3.99e-09	3.82e-07	6.41794
immune response (GO:0006955)	1972	118	66.93	+	1.76	4.16e-09	3.9e-07	6.40894
lung development (GO:0030324)	166	25	5.63	+	4.44	4.13e-09	3.92e-07	6.40671
cellular response to endogenous stimulus (GO:0071495)	1146	80	38.9	+	2.06	4.15e-09	3.92e-07	6.40671
regulation of MAPK cascade (GO:0043408)	696	57	23.62	+	2.41	4.53e-09	4.23e-07	6.37366
regulation of cell activation (GO:0050865)	658	55	22.33	+	2.46	5.03e-09	4.67e-07	6.33068
response to wounding (GO:0009611)	543	49	18.43	+	2.66	5.17e-09	4.77e-07	6.32148
response to bacterium (GO:0009617)	718	58	24.37	+	2.38	6.38e-09	5.81e-07	6.23582
respiratory tube development (GO:0030323)	170	25	5.77	+	4.33	6.34e-09	5.82e-07	6.23508
bone development (GO:0060348)	184	26	6.25	+	4.16	6.65e-09	6.03e-07	6.21968
cellular response to growth factor stimulus (GO:0071363)	503	46	17.07	+	2.69	6.73e-09	6.07e-07	6.21681
tissue morphogenesis (GO:0048729)	532	48	18.06	+	2.66	7.65e-09	6.85e-07	6.16431
extracellular matrix disassembly (GO:0022617)	66	16	2.24	+	7.14	8.51e-09	7.59e-07	6.11976
response to hormone (GO:0009725)	807	62	27.39	+	2.26	9.17e-09	8.13e-07	6.08991
regulation of immune response (GO:0050776)	1129	78	38.32	+	2.04	9.44e-09	8.32e-07	6.07988
negative regulation of growth (GO:0045926)	246	30	8.35	+	3.59	1.02e-08	8.94e-07	6.04866
regulation of cell-substrate adhesion (GO:0010810)	217	28	7.37	+	3.8	1.06e-08	9.2e-07	6.03621
wound healing (GO:0042060)	444	42	15.07	+	2.79	1.28e-08	1.1e-06	5.95861
negative regulation of response to external stimulus (GO:0032102)	550	48	18.67	+	2.57	1.39e-08	1.2e-06	5.92082
positive regulation of cell-cell adhesion (GO:0022409)	281	32	9.54	+	3.36	1.46e-08	1.24e-06	5.90658
respiratory system development (GO:0060541)	192	26	6.52	+	3.99	1.46e-08	1.25e-06	5.90309
homeostatic process (GO:0042592)	1660	102	56.34	+	1.81	1.64e-08	1.38e-06	5.86012
sensory organ development (GO:0007423)	555	48	18.84	+	2.55	1.74e-08	1.46e-06	5.83565
positive regulation of epithelial cell proliferation (GO:0050679)	194	26	6.58	+	3.95	1.77e-08	1.48e-06	5.82974
positive regulation of leukocyte cell-cell adhesion (GO:1903039)	238	29	8.08	+	3.59	1.83e-08	1.52e-06	5.81816
collagen metabolic process (GO:0032963)	61	15	2.07	+	7.25	2.11e-08	1.74e-06	5.75945
regulation of biomineral tissue development (GO:0070167)	93	18	3.16	+	5.7	2.16e-08	1.78e-06	5.74958
mesenchymal cell differentiation (GO:0048762)	155	23	5.26	+	4.37	2.2e-08	1.8e-06	5.74473
positive regulation of chemotaxis (GO:0050921)	142	22	4.82	+	4.56	2.23e-08	1.81e-06	5.74232
chemical homeostasis (GO:0048878)	1125	77	38.18	+	2.02	2.27e-08	1.84e-06	5.73518
cell junction organization (GO:0034330)	500	45	16.97	+	2.65	2.53e-08	2.03e-06	5.6925
regulation of biomineralization (GO:0110149)	95	18	3.22	+	5.58	2.88e-08	2.3e-06	5.63827
cell-substrate adhesion (GO:0031589)	185	25	6.28	+	3.98	2.87e-08	2.3e-06	5.63827
cell-cell adhesion via plasma-membrane adhesion molecules (GO:0098742)	259	30	8.79	+	3.41	2.93e-08	2.32e-06	5.63451
embryo development (GO:0009790)	971	69	32.96	+	2.09	2.97e-08	2.34e-06	5.63078
regulation of hydrolase activity (GO:0051336)	1307	85	44.36	+	1.92	3.37e-08	2.62e-06	5.5817
response to transforming growth factor beta (GO:0071559)	159	23	5.4	+	4.26	3.35e-08	2.63e-06	5.58004
regulation of growth (GO:0040008)	657	53	22.3	+	2.38	3.6e-08	2.78e-06	5.55596
connective tissue development (GO:0061448)	202	26	6.86	+	3.79	3.7e-08	2.83e-06	5.54821
negative regulation of immune system process (GO:0002683)	582	49	19.75	+	2.48	3.67e-08	2.83e-06	5.54821
mesenchyme development (GO:0060485)	217	27	7.37	+	3.67	3.82e-08	2.9e-06	5.5376
positive regulation of metabolic process (GO:0009893)	3720	186	126.26	+	1.47	4.01e-08	3.03e-06	5.51856
morphogenesis of an epithelium (GO:0002009)	430	40	14.59	+	2.74	4.34e-08	3.26e-06	5.48678
integrin-mediated signaling pathway (GO:0007229)	98	18	3.33	+	5.41	4.38e-08	3.28e-06	5.48413
regulation of response to wounding (GO:1903034)	162	23	5.5	+	4.18	4.56e-08	3.4e-06	5.46852
neuron differentiation (GO:0030182)	1028	71	34.89	+	2.03	4.64e-08	3.43e-06	5.46471
innate immune response (GO:0045087)	840	62	28.51	+	2.17	4.74e-08	3.49e-06	5.45717
localization (GO:0051179)	5805	265	197.02	+	1.35	5.61e-08	4.11e-06	5.38616
response to peptide (GO:1901652)	480	43	16.29	+	2.64	5.75e-08	4.2e-06	5.37675
skin development (GO:0043588)	383	37	13	+	2.85	5.81e-08	4.23e-06	5.37366
response to organic cyclic compound (GO:0014070)	886	64	30.07	+	2.13	6.14e-08	4.44e-06	5.35262
regulation of leukocyte migration (GO:0002685)	208	26	7.06	+	3.68	6.28e-08	4.52e-06	5.34486
positive regulation of gene expression (GO:0010628)	2381	131	80.81	+	1.62	6.46e-08	4.63e-06	5.33442
urogenital system development (GO:0001655)	320	33	10.86	+	3.04	7.6e-08	5.43e-06	5.2652
renal system development (GO:0072001)	288	31	9.77	+	3.17	7.89e-08	5.61e-06	5.25104
cartilage development (GO:0051216)	154	22	5.23	+	4.21	8.1e-08	5.7e-06	5.24413
embryonic morphogenesis (GO:0048598)	561	47	19.04	+	2.47	8.06e-08	5.7e-06	5.24413
sensory organ morphogenesis (GO:0090596)	258	29	8.76	+	3.31	8.96e-08	6.28e-06	5.20204
positive regulation of vasculature development (GO:1904018)	156	22	5.29	+	4.16	9.92e-08	6.86e-06	5.16368
positive regulation of angiogenesis (GO:0045766)	156	22	5.29	+	4.16	9.92e-08	6.89e-06	5.16178
regulation of leukocyte cell-cell adhesion (GO:1903037)	324	33	11	+	3	9.92e-08	6.92e-06	5.15989
cardiac chamber morphogenesis (GO:0003206)	117	19	3.97	+	4.78	1.05e-07	7.23e-06	5.14086
positive regulation of catalytic activity (GO:0043085)	1415	88	48.03	+	1.83	1.08e-07	7.39e-06	5.13136
odontogenesis (GO:0042476)	118	19	4	+	4.74	1.18e-07	8.04e-06	5.09474
vascular process in circulatory system (GO:0003018)	246	28	8.35	+	3.35	1.18e-07	8.04e-06	5.09474
regulation of smooth muscle cell migration (GO:0014910)	61	14	2.07	+	6.76	1.3e-07	8.83e-06	5.05404
regulation of metabolic process (GO:0019222)	6854	301	232.63	+	1.29	1.37e-07	9.24e-06	5.03433
interferon-gamma-mediated signaling pathway (GO:0060333)	72	15	2.44	+	6.14	1.4e-07	9.4e-06	5.02687
endothelium development (GO:0003158)	96	17	3.26	+	5.22	1.65e-07	1.1e-05	4.95861
regulation of leukocyte chemotaxis (GO:0002688)	121	19	4.11	+	4.63	1.68e-07	1.12e-05	4.95078
collagen catabolic process (GO:0030574)	43	12	1.46	+	8.22	1.71e-07	1.14e-05	4.9431
regulation of phosphorus metabolic process (GO:0051174)	1613	96	54.75	+	1.75	1.85e-07	1.21e-05	4.91721
regulation of phosphate metabolic process (GO:0019220)	1613	96	54.75	+	1.75	1.85e-07	1.22e-05	4.91364
tissue migration (GO:0090130)	98	17	3.33	+	5.11	2.14e-07	1.39e-05	4.85699
ion homeostasis (GO:0050801)	765	56	25.96	+	2.16	2.3e-07	1.49e-05	4.82681
cellular response to transforming growth factor beta stimulus (GO:0071560)	152	21	5.16	+	4.07	2.63e-07	1.69e-05	4.77211
muscle structure development (GO:0061061)	460	40	15.61	+	2.56	2.72e-07	1.75e-05	4.75696
cellular component organization (GO:0016043)	5776	260	196.04	+	1.33	2.79e-07	1.78e-05	4.74958
negative regulation of protein metabolic process (GO:0051248)	1057	70	35.87	+	1.95	2.83e-07	1.8e-05	4.74473
regulation of cellular response to growth factor stimulus (GO:0090287)	292	30	9.91	+	3.03	3.19e-07	2.02e-05	4.69465
response to organonitrogen compound (GO:0010243)	997	67	33.84	+	1.98	3.32e-07	2.08e-05	4.68194
regulation of protein metabolic process (GO:0051246)	2605	137	88.41	+	1.55	3.72e-07	2.33e-05	4.63264
regulation of endothelial cell migration (GO:0010594)	170	22	5.77	+	3.81	3.78e-07	2.36e-05	4.62709
cell activation (GO:0001775)	1084	71	36.79	+	1.93	3.8e-07	2.36e-05	4.62709
kidney development (GO:0001822)	279	29	9.47	+	3.06	4.02e-07	2.49e-05	4.6038
positive regulation of MAPK cascade (GO:0043410)	521	43	17.68	+	2.43	4.07e-07	2.51e-05	4.60033
endothelial cell migration (GO:0043542)	68	14	2.31	+	6.07	4.14e-07	2.53e-05	4.59688
type I interferon signaling pathway (GO:0060337)	68	14	2.31	+	6.07	4.14e-07	2.54e-05	4.59517
cell junction assembly (GO:0034329)	280	29	9.5	+	3.05	4.3e-07	2.62e-05	4.5817
negative regulation of metabolic process (GO:0009892)	3105	157	105.38	+	1.49	4.53e-07	2.74e-05	4.56225
cardiac chamber development (GO:0003205)	158	21	5.36	+	3.92	4.67e-07	2.8e-05	4.55284
immune effector process (GO:0002252)	1095	71	37.16	+	1.91	4.66e-07	2.8e-05	4.55284
cellular response to type I interferon (GO:0071357)	69	14	2.34	+	5.98	4.83e-07	2.88e-05	4.54061
cellular component morphogenesis (GO:0032989)	604	47	20.5	+	2.29	4.84e-07	2.88e-05	4.54061
regulation of wound healing (GO:0061041)	131	19	4.45	+	4.27	5e-07	2.94e-05	4.53165
positive regulation of phosphate metabolic process (GO:0045937)	990	66	33.6	+	1.96	5.04e-07	2.95e-05	4.53018
negative regulation of epithelial cell proliferation (GO:0050680)	131	19	4.45	+	4.27	5e-07	2.96e-05	4.52871
positive regulation of phosphorus metabolic process (GO:0010562)	990	66	33.6	+	1.96	5.04e-07	2.96e-05	4.52871
negative regulation of viral process (GO:0048525)	93	16	3.16	+	5.07	5.34e-07	3.11e-05	4.50724
positive regulation of cell activation (GO:0050867)	436	38	14.8	+	2.57	5.44e-07	3.15e-05	4.50169
camera-type eye development (GO:0043010)	318	31	10.79	+	2.87	5.78e-07	3.33e-05	4.47756
positive regulation of macromolecule metabolic process (GO:0010604)	3432	169	116.48	+	1.45	5.92e-07	3.4e-05	4.46852
response to corticosteroid (GO:0031960)	161	21	5.46	+	3.84	6.17e-07	3.53e-05	4.45223
regulation of osteoblast differentiation (GO:0045667)	120	18	4.07	+	4.42	6.43e-07	3.66e-05	4.43652
second-messenger-mediated signaling (GO:0019932)	338	32	11.47	+	2.79	6.88e-07	3.9e-05	4.40894
endothelial cell differentiation (GO:0045446)	83	15	2.82	+	5.32	6.96e-07	3.94e-05	4.4045
regulation of inflammatory response (GO:0050727)	516	42	17.51	+	2.4	7.1e-07	4e-05	4.39794
regulation of hemopoiesis (GO:1903706)	393	35	13.34	+	2.62	7.79e-07	4.37e-05	4.35952
osteoblast differentiation (GO:0001649)	122	18	4.14	+	4.35	7.97e-07	4.44e-05	4.35262
positive regulation of leukocyte activation (GO:0002696)	425	37	14.42	+	2.57	7.96e-07	4.45e-05	4.35164
ameboidal-type cell migration (GO:0001667)	179	22	6.08	+	3.62	8.32e-07	4.62e-05	4.33536
regulation of cellular protein metabolic process (GO:0032268)	2447	129	83.05	+	1.55	8.45e-07	4.68e-05	4.32975
regulation of secretion (GO:0051046)	635	48	21.55	+	2.23	8.94e-07	4.93e-05	4.30715
extracellular matrix assembly (GO:0085029)	33	10	1.12	+	8.93	9.8e-07	5.37e-05	4.27003
positive regulation of cellular component organization (GO:0051130)	1135	72	38.52	+	1.87	1.04e-06	5.67e-05	4.24642
regulation of phosphorylation (GO:0042325)	1402	84	47.58	+	1.77	1.07e-06	5.8e-05	4.23657
bone morphogenesis (GO:0060349)	99	16	3.36	+	4.76	1.12e-06	6.06e-05	4.21753
response to type I interferon (GO:0034340)	75	14	2.55	+	5.5	1.16e-06	6.25e-05	4.20412
regulation of bone mineralization (GO:0030500)	75	14	2.55	+	5.5	1.16e-06	6.28e-05	4.20204
eye development (GO:0001654)	366	33	12.42	+	2.66	1.25e-06	6.72e-05	4.17263
tissue remodeling (GO:0048771)	100	16	3.39	+	4.71	1.26e-06	6.73e-05	4.17198
positive regulation of phosphorylation (GO:0042327)	914	61	31.02	+	1.97	1.31e-06	6.98e-05	4.15614
epithelial cell migration (GO:0010631)	88	15	2.99	+	5.02	1.34e-06	7.1e-05	4.14874
leukocyte chemotaxis (GO:0030595)	141	19	4.79	+	3.97	1.36e-06	7.18e-05	4.14388
response to steroid hormone (GO:0048545)	281	28	9.54	+	2.94	1.37e-06	7.21e-05	4.14206
response to mechanical stimulus (GO:0009612)	216	24	7.33	+	3.27	1.38e-06	7.26e-05	4.13906
response to abiotic stimulus (GO:0009628)	1163	73	39.47	+	1.85	1.39e-06	7.27e-05	4.13847
regulation of collagen metabolic process (GO:0010712)	44	11	1.49	+	7.37	1.41e-06	7.39e-05	4.13136
regulation of protein phosphorylation (GO:0001932)	1212	75	41.14	+	1.82	1.47e-06	7.64e-05	4.11691
response to nitrogen compound (GO:1901698)	1085	69	36.83	+	1.87	1.48e-06	7.7e-05	4.11351
regulation of body fluid levels (GO:0050878)	494	40	16.77	+	2.39	1.5e-06	7.76e-05	4.11014
response to chemokine (GO:1990868)	89	15	3.02	+	4.97	1.52e-06	7.78e-05	4.10902
cellular response to chemokine (GO:1990869)	89	15	3.02	+	4.97	1.52e-06	7.81e-05	4.10735
visual system development (GO:0150063)	370	33	12.56	+	2.63	1.56e-06	7.99e-05	4.09745
regulation of ossification (GO:0030278)	115	17	3.9	+	4.36	1.57e-06	8e-05	4.09691
cell morphogenesis involved in differentiation (GO:0000904)	554	43	18.8	+	2.29	1.76e-06	8.98e-05	4.04672
negative regulation of macromolecule metabolic process (GO:0010605)	2862	144	97.14	+	1.48	1.85e-06	9.36e-05	4.02872
epithelium migration (GO:0090132)	91	15	3.09	+	4.86	1.94e-06	9.73e-05	4.01189
embryonic organ development (GO:0048568)	427	36	14.49	+	2.48	1.94e-06	9.75e-05	4.011
negative regulation of vasculature development (GO:1901343)	104	16	3.53	+	4.53	1.99e-06	9.93e-05	4.00305
chemokine-mediated signaling pathway (GO:0070098)	79	14	2.68	+	5.22	2e-06	9.95e-05	4.00218
regulation of leukocyte activation (GO:0002694)	616	46	20.91	+	2.2	1.99e-06	9.95e-05	4.00218
blood circulation (GO:0008015)	385	34	13.07	+	2.6	2.06e-06	0.000102	3.9914
central nervous system development (GO:0007417)	991	64	33.63	+	1.9	2.08e-06	0.000103	3.98716
chondrocyte differentiation (GO:0002062)	68	13	2.31	+	5.63	2.21e-06	0.000108	3.96658
cellular response to molecule of bacterial origin (GO:0071219)	191	22	6.48	+	3.39	2.21e-06	0.000109	3.96257
muscle system process (GO:0003012)	289	28	9.81	+	2.85	2.26e-06	0.00011	3.95861
multi-multicellular organism process (GO:0044706)	208	23	7.06	+	3.26	2.46e-06	0.00012	3.92082
response to virus (GO:0009615)	308	29	10.45	+	2.77	2.52e-06	0.000122	3.91364
cardiac ventricle morphogenesis (GO:0003208)	69	13	2.34	+	5.55	2.55e-06	0.000123	3.91009
regulation of ERK1 and ERK2 cascade (GO:0070372)	291	28	9.88	+	2.83	2.55e-06	0.000123	3.91009
positive regulation of transport (GO:0051050)	936	61	31.77	+	1.92	2.74e-06	0.000132	3.87943
aminoglycan biosynthetic process (GO:0006023)	107	16	3.63	+	4.41	2.77e-06	0.000133	3.87615
positive regulation of smooth muscle cell migration (GO:0014911)	38	10	1.29	+	7.75	2.88e-06	0.000137	3.86328
positive regulation of epithelial to mesenchymal transition (GO:0010718)	48	11	1.63	+	6.75	2.94e-06	0.00014	3.85387
negative regulation of nitrogen compound metabolic process (GO:0051172)	2392	124	81.19	+	1.53	3.02e-06	0.000143	3.84466
eye morphogenesis (GO:0048592)	150	19	5.09	+	3.73	3.1e-06	0.000146	3.83565
positive regulation of epithelial cell migration (GO:0010634)	150	19	5.09	+	3.73	3.1e-06	0.000146	3.83565
morphogenesis of a branching structure (GO:0001763)	165	20	5.6	+	3.57	3.16e-06	0.000148	3.82974
sensory system development (GO:0048880)	376	33	12.76	+	2.59	3.18e-06	0.000149	3.82681
positive regulation of leukocyte migration (GO:0002687)	136	18	4.62	+	3.9	3.22e-06	0.00015	3.82391
cellular component organization or biogenesis (GO:0071840)	6000	262	203.64	+	1.29	3.25e-06	0.000151	3.82102
mesenchyme morphogenesis (GO:0072132)	49	11	1.66	+	6.61	3.49e-06	0.000162	3.79048
regulation of collagen biosynthetic process (GO:0032965)	39	10	1.32	+	7.55	3.52e-06	0.000163	3.78781
cell population proliferation (GO:0008283)	477	38	16.19	+	2.35	3.73e-06	0.000172	3.76447
cellular chemical homeostasis (GO:0055082)	750	52	25.46	+	2.04	3.75e-06	0.000173	3.76195
bone mineralization (GO:0030282)	50	11	1.7	+	6.48	4.13e-06	0.00019	3.72125
negative regulation of cellular response to growth factor stimulus (GO:0090288)	111	16	3.77	+	4.25	4.23e-06	0.000193	3.71444
positive regulation of T cell activation (GO:0050870)	217	23	7.37	+	3.12	4.69e-06	0.000214	3.66959
positive regulation of smooth muscle cell proliferation (GO:0048661)	86	14	2.92	+	4.8	4.82e-06	0.000219	3.65956
regulation of kinase activity (GO:0043549)	910	59	30.89	+	1.91	4.86e-06	0.00022	3.65758
export from cell (GO:0140352)	996	63	33.8	+	1.86	5.09e-06	0.00023	3.63827
morphogenesis of a branching epithelium (GO:0061138)	156	19	5.29	+	3.59	5.2e-06	0.000234	3.63078
negative regulation of molecular function (GO:0044092)	1172	71	39.78	+	1.78	5.25e-06	0.000236	3.62709
regulation of secretion by cell (GO:1903530)	579	43	19.65	+	2.19	5.3e-06	0.000238	3.62342
glycosaminoglycan biosynthetic process (GO:0006024)	100	15	3.39	+	4.42	5.45e-06	0.000242	3.61618
cell part morphogenesis (GO:0032990)	522	40	17.72	+	2.26	5.44e-06	0.000242	3.61618
neutrophil migration (GO:1990266)	87	14	2.95	+	4.74	5.43e-06	0.000243	3.61439
negative regulation of blood coagulation (GO:0030195)	52	11	1.76	+	6.23	5.74e-06	0.000254	3.59517
response to glucocorticoid (GO:0051384)	143	18	4.85	+	3.71	6.06e-06	0.000267	3.57349
neural crest cell differentiation (GO:0014033)	88	14	2.99	+	4.69	6.11e-06	0.000268	3.57187
cell projection morphogenesis (GO:0048858)	503	39	17.07	+	2.28	6.51e-06	0.000285	3.54516
cardiocyte differentiation (GO:0035051)	102	15	3.46	+	4.33	6.76e-06	0.000292	3.53462
viral entry into host cell (GO:0046718)	102	15	3.46	+	4.33	6.76e-06	0.000293	3.53313
negative regulation of hemostasis (GO:1900047)	53	11	1.8	+	6.12	6.72e-06	0.000294	3.53165
regulation of BMP signaling pathway (GO:0030510)	102	15	3.46	+	4.33	6.76e-06	0.000294	3.53165
negative regulation of angiogenesis (GO:0016525)	102	15	3.46	+	4.33	6.76e-06	0.000295	3.53018
negative regulation of cellular protein metabolic process (GO:0032269)	985	62	33.43	+	1.85	6.99e-06	0.000301	3.52143
cellular ion homeostasis (GO:0006873)	651	46	22.1	+	2.08	7.08e-06	0.000304	3.51713
neutrophil chemotaxis (GO:0030593)	77	13	2.61	+	4.97	7.38e-06	0.000316	3.50031
negative regulation of blood vessel morphogenesis (GO:2000181)	103	15	3.5	+	4.29	7.52e-06	0.00032	3.49485
skeletal system morphogenesis (GO:0048705)	224	23	7.6	+	3.03	7.56e-06	0.000321	3.49349
negative regulation of viral genome replication (GO:0045071)	54	11	1.83	+	6	7.86e-06	0.00033	3.48149
heart valve morphogenesis (GO:0003179)	54	11	1.83	+	6	7.86e-06	0.00033	3.48149
regulation of protein modification process (GO:0031399)	1636	91	55.53	+	1.64	7.79e-06	0.00033	3.48149
regeneration (GO:0031099)	161	19	5.46	+	3.48	7.84e-06	0.000331	3.48017
regulation of defense response (GO:0031347)	838	55	28.44	+	1.93	7.83e-06	0.000331	3.48017
aging (GO:0007568)	276	26	9.37	+	2.78	8.18e-06	0.000342	3.46597
cardiac ventricle development (GO:0003231)	118	16	4	+	4	8.52e-06	0.000355	3.44977
negative regulation of response to wounding (GO:1903035)	91	14	3.09	+	4.53	8.61e-06	0.000357	3.44733
cardiac epithelial to mesenchymal transition (GO:0060317)	25	8	0.85	+	9.43	8.69e-06	0.000359	3.44491
regulation of cell development (GO:0060284)	490	38	16.63	+	2.28	9.06e-06	0.000373	3.42829
sulfur compound catabolic process (GO:0044273)	55	11	1.87	+	5.89	9.15e-06	0.000376	3.42481
regulation of epithelial to mesenchymal transition (GO:0010717)	92	14	3.12	+	4.48	9.63e-06	0.000394	3.4045
regulation of macromolecule metabolic process (GO:0060255)	6308	270	214.1	+	1.26	9.88e-06	0.000404	3.39362
regulation of endothelial cell proliferation (GO:0001936)	134	17	4.55	+	3.74	9.95e-06	0.000406	3.39147
neuron projection morphogenesis (GO:0048812)	495	38	16.8	+	2.26	9.98e-06	0.000406	3.39147
cellular divalent inorganic cation homeostasis (GO:0072503)	462	36	15.68	+	2.3	1e-05	0.000407	3.39041
regulation of viral life cycle (GO:1903900)	149	18	5.06	+	3.56	1.01e-05	0.000409	3.38828
inorganic ion homeostasis (GO:0098771)	717	49	24.34	+	2.01	1.04e-05	0.000418	3.37882
regulation of muscle system process (GO:0090257)	229	23	7.77	+	2.96	1.05e-05	0.00042	3.37675
negative regulation of smooth muscle cell proliferation (GO:0048662)	45	10	1.53	+	6.55	1.05e-05	0.000421	3.37572
blood vessel remodeling (GO:0001974)	35	9	1.19	+	7.58	1.06e-05	0.000422	3.37469
regulation of extracellular matrix organization (GO:1903053)	45	10	1.53	+	6.55	1.05e-05	0.000422	3.37469
negative regulation of coagulation (GO:0050819)	56	11	1.9	+	5.79	1.06e-05	0.000422	3.37469
response to alcohol (GO:0097305)	246	24	8.35	+	2.87	1.06e-05	0.000423	3.37366
cellular metal ion homeostasis (GO:0006875)	556	41	18.87	+	2.17	1.06e-05	0.000423	3.37366
positive regulation of leukocyte chemotaxis (GO:0002690)	93	14	3.16	+	4.44	1.07e-05	0.000425	3.37161
epidermis development (GO:0008544)	417	34	14.15	+	2.4	1.08e-05	0.000425	3.37161
negative regulation of cellular metabolic process (GO:0031324)	2582	129	87.63	+	1.47	1.08e-05	0.000425	3.37161
plasma membrane bounded cell projection morphogenesis (GO:0120039)	499	38	16.94	+	2.24	1.1e-05	0.00043	3.36653
cellular response to lipopolysaccharide (GO:0071222)	181	20	6.14	+	3.26	1.11e-05	0.000434	3.36251
cellular response to biotic stimulus (GO:0071216)	215	22	7.3	+	3.01	1.25e-05	0.000487	3.31247
outflow tract morphogenesis (GO:0003151)	69	12	2.34	+	5.12	1.27e-05	0.000493	3.30715
camera-type eye morphogenesis (GO:0048593)	123	16	4.17	+	3.83	1.36e-05	0.000528	3.27737
negative regulation of cell activation (GO:0050866)	200	21	6.79	+	3.09	1.37e-05	0.00053	3.27572
negative regulation of cytokine production (GO:0001818)	285	26	9.67	+	2.69	1.38e-05	0.00053	3.27572
divalent inorganic cation homeostasis (GO:0072507)	483	37	16.39	+	2.26	1.41e-05	0.000541	3.2668
regulation of substrate adhesion-dependent cell spreading (GO:1900024)	58	11	1.97	+	5.59	1.42e-05	0.000545	3.2636
granulocyte migration (GO:0097530)	96	14	3.26	+	4.3	1.48e-05	0.000568	3.24565
regulation of epithelial cell apoptotic process (GO:1904035)	83	13	2.82	+	4.61	1.51e-05	0.000577	3.23882
granulocyte chemotaxis (GO:0071621)	83	13	2.82	+	4.61	1.51e-05	0.000578	3.23807
entry into host (GO:0044409)	110	15	3.73	+	4.02	1.52e-05	0.000579	3.23732
hemidesmosome assembly (GO:0031581)	12	6	0.41	+	14.73	1.62e-05	0.000615	3.21112
negative regulation of transmembrane receptor protein serine/threonine kinase signaling pathway (GO:0090101)	140	17	4.75	+	3.58	1.67e-05	0.000631	3.19997
negative regulation of cell growth (GO:0030308)	187	20	6.35	+	3.15	1.71e-05	0.000646	3.18977
regulation of protein serine/threonine kinase activity (GO:0071900)	492	37	16.7	+	2.22	1.76e-05	0.000661	3.1798
cell-matrix adhesion (GO:0007160)	126	16	4.28	+	3.74	1.79e-05	0.00067	3.17393
embryonic organ morphogenesis (GO:0048562)	290	26	9.84	+	2.64	1.82e-05	0.00068	3.16749
regulation of mononuclear cell migration (GO:0071675)	112	15	3.8	+	3.95	1.85e-05	0.00069	3.16115
regulation of protein kinase activity (GO:0045859)	799	52	27.12	+	1.92	1.88e-05	0.000701	3.15428
regulation of tube diameter (GO:0035296)	127	16	4.31	+	3.71	1.95e-05	0.000724	3.14026
blood vessel diameter maintenance (GO:0097746)	127	16	4.31	+	3.71	1.95e-05	0.000725	3.13966
regulation of viral process (GO:0050792)	189	20	6.41	+	3.12	1.97e-05	0.000729	3.13727
regulation of endothelial cell apoptotic process (GO:2000351)	49	10	1.66	+	6.01	2e-05	0.000737	3.13253
smooth muscle contraction (GO:0006939)	49	10	1.66	+	6.01	2e-05	0.000739	3.13136
secretion (GO:0046903)	1061	64	36.01	+	1.78	2.08e-05	0.000764	3.11691
regulation of tube size (GO:0035150)	128	16	4.34	+	3.68	2.13e-05	0.000779	3.10846
cellular homeostasis (GO:0019725)	889	56	30.17	+	1.86	2.12e-05	0.000779	3.10846
regulation of peptidyl-tyrosine phosphorylation (GO:0050730)	259	24	8.79	+	2.73	2.31e-05	0.000844	3.07366
cellular cation homeostasis (GO:0030003)	637	44	21.62	+	2.04	2.38e-05	0.000867	3.06198
movement in host environment (GO:0052126)	115	15	3.9	+	3.84	2.44e-05	0.000888	3.05159
negative regulation of cell-substrate adhesion (GO:0010812)	62	11	2.1	+	5.23	2.46e-05	0.000893	3.04915
positive regulation of response to external stimulus (GO:0032103)	503	37	17.07	+	2.17	2.47e-05	0.000893	3.04915
cardiac septum development (GO:0003279)	101	14	3.43	+	4.08	2.47e-05	0.000894	3.04866
muscle contraction (GO:0006936)	243	23	8.25	+	2.79	2.51e-05	0.000903	3.04431
cation homeostasis (GO:0055080)	706	47	23.96	+	1.96	2.52e-05	0.000904	3.04383
positive regulation of protein phosphorylation (GO:0001934)	829	53	28.14	+	1.88	2.62e-05	0.00094	3.02687
negative regulation of wound healing (GO:0061045)	75	12	2.55	+	4.71	2.66e-05	0.00095	3.02228
regulation of signaling receptor activity (GO:0010469)	194	20	6.58	+	3.04	2.78e-05	0.000988	3.00524
neuron development (GO:0048666)	833	53	28.27	+	1.87	2.77e-05	0.000989	3.0048
muscle tissue development (GO:0060537)	280	25	9.5	+	2.63	2.79e-05	0.000991	3.00393
heart valve development (GO:0003170)	63	11	2.14	+	5.14	2.81e-05	0.000995	3.00218
transmembrane receptor protein tyrosine kinase signaling pathway (GO:0007169)	519	38	17.62	+	2.16	2.85e-05	0.00101	2.99568
female pregnancy (GO:0007565)	179	19	6.08	+	3.13	3.04e-05	0.00106	2.97469
defense response to virus (GO:0051607)	212	21	7.2	+	2.92	3.03e-05	0.00106	2.97469
regulation of T cell activation (GO:0050863)	332	28	11.27	+	2.48	3e-05	0.00106	2.97469
defense response to symbiont (GO:0140546)	212	21	7.2	+	2.92	3.03e-05	0.00107	2.97062
positive regulation of nitric oxide biosynthetic process (GO:0045429)	41	9	1.39	+	6.47	3.15e-05	0.0011	2.95861
macrophage chemotaxis (GO:0048246)	14	6	0.48	+	12.63	3.2e-05	0.00111	2.95468
regulation of cytokine-mediated signaling pathway (GO:0001959)	164	18	5.57	+	3.23	3.27e-05	0.00113	2.94692
striated muscle tissue development (GO:0014706)	265	24	8.99	+	2.67	3.25e-05	0.00113	2.94692
transmembrane receptor protein serine/threonine kinase signaling pathway (GO:0007178)	197	20	6.69	+	2.99	3.39e-05	0.00117	2.93181
positive regulation of cell death (GO:0010942)	627	43	21.28	+	2.02	3.4e-05	0.00117	2.93181
cardiac septum morphogenesis (GO:0060411)	65	11	2.21	+	4.99	3.62e-05	0.00125	2.90309
neural crest cell development (GO:0014032)	78	12	2.65	+	4.53	3.75e-05	0.00127	2.8962
secretion by cell (GO:0032940)	948	58	32.18	+	1.8	3.72e-05	0.00127	2.8962
positive regulation of nitric oxide metabolic process (GO:1904407)	42	9	1.43	+	6.31	3.72e-05	0.00128	2.89279
metanephros development (GO:0001656)	78	12	2.65	+	4.53	3.75e-05	0.00128	2.89279
regulation of ion transport (GO:0043269)	1338	75	45.41	+	1.65	3.75e-05	0.00128	2.89279
regulation of hormone levels (GO:0010817)	532	38	18.06	+	2.1	3.81e-05	0.00129	2.88941
response to ketone (GO:1901654)	199	20	6.75	+	2.96	3.86e-05	0.00131	2.88273
ear development (GO:0043583)	216	21	7.33	+	2.86	3.9e-05	0.00132	2.87943
regulation of immune effector process (GO:0002697)	473	35	16.05	+	2.18	3.93e-05	0.00133	2.87615
negative regulation of gene expression (GO:0010629)	2034	104	69.03	+	1.51	3.95e-05	0.00133	2.87615
regulation of transmembrane receptor protein serine/threonine kinase signaling pathway (GO:0090092)	251	23	8.52	+	2.7	3.99e-05	0.00134	2.8729
cell morphogenesis involved in neuron differentiation (GO:0048667)	449	34	15.24	+	2.23	4.09e-05	0.00137	2.86328
regulation of cell growth (GO:0001558)	417	32	14.15	+	2.26	4.19e-05	0.0014	2.85387
negative regulation of cell-cell adhesion (GO:0022408)	184	19	6.25	+	3.04	4.28e-05	0.00143	2.84466
positive regulation of kinase activity (GO:0033674)	609	42	20.67	+	2.03	4.3e-05	0.00143	2.84466
muscle cell differentiation (GO:0042692)	235	22	7.98	+	2.76	4.35e-05	0.00144	2.84164
endocardial cushion development (GO:0003197)	43	9	1.46	+	6.17	4.37e-05	0.00145	2.83863
regulation of biological process involved in symbiotic interaction (GO:0043903)	201	20	6.82	+	2.93	4.4e-05	0.00145	2.83863
stem cell differentiation (GO:0048863)	153	17	5.19	+	3.27	4.67e-05	0.00154	2.81248
endocardial cushion morphogenesis (GO:0003203)	33	8	1.12	+	7.14	4.74e-05	0.00156	2.80688
leukocyte cell-cell adhesion (GO:0007159)	55	10	1.87	+	5.36	4.77e-05	0.00156	2.80688
response to hypoxia (GO:0001666)	344	28	11.68	+	2.4	4.76e-05	0.00156	2.80688
cell-substrate junction assembly (GO:0007044)	44	9	1.49	+	6.03	5.11e-05	0.00167	2.77728
positive regulation of response to wounding (GO:1903036)	68	11	2.31	+	4.77	5.23e-05	0.0017	2.76955
stem cell development (GO:0048864)	81	12	2.75	+	4.36	5.21e-05	0.0017	2.76955
intermediate filament organization (GO:0045109)	24	7	0.81	+	8.59	5.27e-05	0.00171	2.767
metal ion homeostasis (GO:0055065)	622	42	21.11	+	1.99	5.35e-05	0.00173	2.76195
cellular response to hormone stimulus (GO:0032870)	523	37	17.75	+	2.08	5.71e-05	0.00185	2.73283
mesenchymal cell development (GO:0014031)	82	12	2.78	+	4.31	5.8e-05	0.00187	2.72816
regulation of extrinsic apoptotic signaling pathway (GO:2001236)	156	17	5.29	+	3.21	5.82e-05	0.00187	2.72816
myeloid leukocyte migration (GO:0097529)	125	15	4.24	+	3.54	5.84e-05	0.00188	2.72584
localization within membrane (GO:0051668)	69	11	2.34	+	4.7	5.89e-05	0.00189	2.72354
cell-substrate junction organization (GO:0150115)	45	9	1.53	+	5.89	5.96e-05	0.00191	2.71897
regulation of cell morphogenesis (GO:0022604)	308	26	10.45	+	2.49	5.99e-05	0.00191	2.71897
response to oxygen levels (GO:0070482)	383	30	13	+	2.31	5.98e-05	0.00191	2.71897
positive regulation of cellular metabolic process (GO:0031325)	3239	151	109.93	+	1.37	6.15e-05	0.00195	2.70997
platelet activation (GO:0030168)	141	16	4.79	+	3.34	6.16e-05	0.00196	2.70774
negative regulation of reproductive process (GO:2000242)	57	10	1.93	+	5.17	6.24e-05	0.00197	2.70553
positive regulation of cell-substrate adhesion (GO:0010811)	126	15	4.28	+	3.51	6.34e-05	0.00199	2.70115
cell adhesion mediated by integrin (GO:0033627)	25	7	0.85	+	8.25	6.55e-05	0.00205	2.68825
regulation of MAP kinase activity (GO:0043405)	311	26	10.56	+	2.46	6.62e-05	0.00207	2.68403
inner ear development (GO:0048839)	191	19	6.48	+	2.93	6.79e-05	0.00212	2.67366
negative regulation of epithelial cell apoptotic process (GO:1904036)	46	9	1.56	+	5.76	6.92e-05	0.00215	2.66756
positive regulation of inflammatory response (GO:0050729)	127	15	4.31	+	3.48	6.88e-05	0.00215	2.66756
regulation of nitric oxide biosynthetic process (GO:0045428)	58	10	1.97	+	5.08	7.1e-05	0.0022	2.65758
regulation of response to cytokine stimulus (GO:0060759)	175	18	5.94	+	3.03	7.08e-05	0.0022	2.65758
regulation of blood coagulation (GO:0030193)	71	11	2.41	+	4.56	7.42e-05	0.00229	2.64016
branching morphogenesis of an epithelial tube (GO:0048754)	128	15	4.34	+	3.45	7.46e-05	0.0023	2.63827
negative regulation of cell development (GO:0010721)	176	18	5.97	+	3.01	7.57e-05	0.00233	2.63264
regulation of leukocyte proliferation (GO:0070663)	245	22	8.32	+	2.65	7.69e-05	0.00236	2.62709
embryo implantation (GO:0007566)	36	8	1.22	+	6.55	8.06e-05	0.00247	2.6073
regulation of hemostasis (GO:1900046)	72	11	2.44	+	4.5	8.3e-05	0.00254	2.59517
regulation of epithelial cell differentiation (GO:0030856)	145	16	4.92	+	3.25	8.33e-05	0.00255	2.59346
regulation of cation transmembrane transport (GO:1904062)	372	29	12.63	+	2.3	8.64e-05	0.00264	2.5784
blood coagulation (GO:0007596)	298	25	10.11	+	2.47	9.04e-05	0.00275	2.56067
regulation of nitric oxide metabolic process (GO:0080164)	60	10	2.04	+	4.91	9.13e-05	0.00278	2.55596
positive regulation of biomineral tissue development (GO:0070169)	48	9	1.63	+	5.52	9.23e-05	0.00279	2.5544
positive regulation of alpha-beta T cell differentiation (GO:0046638)	48	9	1.63	+	5.52	9.23e-05	0.00279	2.5544
heterophilic cell-cell adhesion via plasma membrane cell adhesion molecules (GO:0007157)	48	9	1.63	+	5.52	9.23e-05	0.0028	2.55284
positive regulation of reactive oxygen species metabolic process (GO:2000379)	101	13	3.43	+	3.79	9.48e-05	0.00286	2.54363
head development (GO:0060322)	788	49	26.74	+	1.83	9.58e-05	0.00288	2.54061
coagulation (GO:0050817)	300	25	10.18	+	2.46	9.66e-05	0.0029	2.5376
positive regulation of collagen biosynthetic process (GO:0032967)	27	7	0.92	+	7.64	9.89e-05	0.00296	2.52871
regulation of inclusion body assembly (GO:0090083)	18	6	0.61	+	9.82	9.94e-05	0.00297	2.52724
basement membrane organization (GO:0071711)	27	7	0.92	+	7.64	9.89e-05	0.00297	2.52724
regulation of lymphocyte activation (GO:0051249)	532	37	18.06	+	2.05	0.000102	0.00303	2.51856
cardiac muscle tissue development (GO:0048738)	148	16	5.02	+	3.19	0.000104	0.00305	2.5157
positive regulation of lymphocyte differentiation (GO:0045621)	102	13	3.46	+	3.76	0.000104	0.00306	2.51428
transforming growth factor beta receptor signaling pathway (GO:0007179)	102	13	3.46	+	3.76	0.000104	0.00306	2.51428
epithelial tube morphogenesis (GO:0060562)	302	25	10.25	+	2.44	0.000103	0.00306	2.51428
lymphocyte migration (GO:0072676)	74	11	2.51	+	4.38	0.000103	0.00307	2.51286
hemostasis (GO:0007599)	302	25	10.25	+	2.44	0.000103	0.00307	2.51286
endoderm formation (GO:0001706)	49	9	1.66	+	5.41	0.000106	0.0031	2.50864
positive regulation of biomineralization (GO:0110151)	49	9	1.66	+	5.41	0.000106	0.00311	2.50724
developmental growth (GO:0048589)	354	28	12.01	+	2.33	0.000107	0.00311	2.50724
cellular response to organic cyclic compound (GO:0071407)	500	35	16.97	+	2.06	0.000111	0.00324	2.48945
neuron projection development (GO:0031175)	683	44	23.18	+	1.9	0.000112	0.00324	2.48945
growth (GO:0040007)	357	28	12.12	+	2.31	0.000113	0.00328	2.48413
positive regulation of lymphocyte activation (GO:0051251)	381	29	12.93	+	2.24	0.000113	0.00328	2.48413
regulation of leukocyte differentiation (GO:1902105)	282	24	9.57	+	2.51	0.000114	0.00331	2.48017
glycosaminoglycan catabolic process (GO:0006027)	62	10	2.1	+	4.75	0.000116	0.00334	2.47625
response to decreased oxygen levels (GO:0036293)	358	28	12.15	+	2.3	0.000116	0.00334	2.47625
cellular response to corticosteroid stimulus (GO:0071384)	62	10	2.1	+	4.75	0.000116	0.00335	2.47496
aminoglycan metabolic process (GO:0006022)	166	17	5.63	+	3.02	0.000117	0.00336	2.47366
system process (GO:0003008)	2040	102	69.24	+	1.47	0.000118	0.00336	2.47366
positive regulation of T cell differentiation (GO:0045582)	89	12	3.02	+	3.97	0.000118	0.00337	2.47237
positive regulation of collagen metabolic process (GO:0010714)	28	7	0.95	+	7.37	0.00012	0.00341	2.46725
negative regulation of biomineral tissue development (GO:0070168)	28	7	0.95	+	7.37	0.00012	0.00342	2.46597
branching involved in blood vessel morphogenesis (GO:0001569)	28	7	0.95	+	7.37	0.00012	0.00343	2.46471
skin morphogenesis (GO:0043589)	11	5	0.37	+	13.39	0.000121	0.00344	2.46344
regulation of vascular wound healing (GO:0061043)	11	5	0.37	+	13.39	0.000121	0.00344	2.46344
negative regulation of catalytic activity (GO:0043086)	815	50	27.66	+	1.81	0.000122	0.00345	2.46218
regulation of ion transmembrane transport (GO:0034765)	580	39	19.69	+	1.98	0.000124	0.00349	2.45717
nitric oxide mediated signal transduction (GO:0007263)	19	6	0.64	+	9.3	0.000127	0.00357	2.44733
phasic smooth muscle contraction (GO:0014821)	19	6	0.64	+	9.3	0.000127	0.00357	2.44733
leukocyte migration involved in inflammatory response (GO:0002523)	19	6	0.64	+	9.3	0.000127	0.00358	2.44612
regulation of coagulation (GO:0050818)	76	11	2.58	+	4.26	0.000128	0.00358	2.44612
positive regulation of nitrogen compound metabolic process (GO:0051173)	3059	142	103.82	+	1.37	0.000128	0.00359	2.44491
negative regulation of extrinsic apoptotic signaling pathway (GO:2001237)	105	13	3.56	+	3.65	0.000135	0.00376	2.42481
regulation of blood pressure (GO:0008217)	185	18	6.28	+	2.87	0.000135	0.00376	2.42481
regulation of transmembrane transport (GO:0034762)	585	39	19.86	+	1.96	0.000135	0.00376	2.42481
glycosaminoglycan metabolic process (GO:0030203)	152	16	5.16	+	3.1	0.000138	0.00383	2.4168
positive regulation of phosphatidylinositol 3-kinase signaling (GO:0014068)	91	12	3.09	+	3.89	0.000142	0.00394	2.4045
regulation of reactive oxygen species metabolic process (GO:2000377)	186	18	6.31	+	2.85	0.000144	0.00397	2.40121
cell-cell junction organization (GO:0045216)	186	18	6.31	+	2.85	0.000144	0.00398	2.40012
regulation of monocyte chemotaxis (GO:0090025)	29	7	0.98	+	7.11	0.000145	0.00399	2.39903
negative regulation of biomineralization (GO:0110150)	29	7	0.98	+	7.11	0.000145	0.004	2.39794
tissue regeneration (GO:0042246)	64	10	2.17	+	4.6	0.000147	0.00403	2.39469
regulation of transferase activity (GO:0051338)	1027	59	34.86	+	1.69	0.000152	0.00415	2.38195
cellular response to organonitrogen compound (GO:0071417)	591	39	20.06	+	1.94	0.000152	0.00416	2.38091
regulation of transporter activity (GO:0032409)	292	24	9.91	+	2.42	0.000156	0.00426	2.37059
regulation of ion transmembrane transporter activity (GO:0032412)	268	23	9.1	+	2.53	0.000157	0.00427	2.36957
regulation of neuron death (GO:1901214)	313	25	10.62	+	2.35	0.000158	0.00429	2.36754
positive regulation of ERK1 and ERK2 cascade (GO:0070374)	205	19	6.96	+	2.73	0.00016	0.00433	2.36351
macrophage migration (GO:1905517)	20	6	0.68	+	8.84	0.000161	0.00434	2.36251
regulation of muscle cell differentiation (GO:0051147)	138	15	4.68	+	3.2	0.00016	0.00434	2.36251
regulation of mitochondrial depolarization (GO:0051900)	20	6	0.68	+	8.84	0.000161	0.00435	2.36151
ovulation cycle (GO:0042698)	65	10	2.21	+	4.53	0.000165	0.00443	2.3536
regulation of heart growth (GO:0060420)	65	10	2.21	+	4.53	0.000165	0.00444	2.35262
negative regulation of endothelial cell apoptotic process (GO:2000352)	30	7	1.02	+	6.87	0.000174	0.00467	2.33068
lung alveolus development (GO:0048286)	41	8	1.39	+	5.75	0.000178	0.00476	2.32239
regulation of vascular associated smooth muscle cell proliferation (GO:1904705)	53	9	1.8	+	5	0.00018	0.00482	2.31695
nephron development (GO:0072006)	124	14	4.21	+	3.33	0.000183	0.0049	2.3098
regulation of CD4-positive, alpha-beta T cell activation (GO:2000514)	66	10	2.24	+	4.46	0.000184	0.00492	2.30803
positive regulation of protein serine/threonine kinase activity (GO:0071902)	317	25	10.76	+	2.32	0.000185	0.00494	2.30627
positive regulation of protein kinase activity (GO:0045860)	535	36	18.16	+	1.98	0.000188	0.00501	2.30016
regulation of endocytosis (GO:0030100)	208	19	7.06	+	2.69	0.000189	0.00503	2.29843
regulation of supramolecular fiber organization (GO:1902903)	375	28	12.73	+	2.2	0.000192	0.00509	2.29328
negative regulation of apoptotic signaling pathway (GO:2001234)	227	20	7.7	+	2.6	0.000202	0.00536	2.27084
positive regulation of reactive oxygen species biosynthetic process (GO:1903428)	54	9	1.83	+	4.91	0.000204	0.00539	2.26841
regulation of neuron migration (GO:2001222)	42	8	1.43	+	5.61	0.000205	0.00542	2.266
axon guidance (GO:0007411)	278	23	9.44	+	2.44	0.000206	0.00542	2.266
regulation of fibroblast proliferation (GO:0048145)	81	11	2.75	+	4	0.000212	0.00556	2.25493
neuron projection guidance (GO:0097485)	279	23	9.47	+	2.43	0.000213	0.00556	2.25493
regulation of striated muscle cell differentiation (GO:0051153)	81	11	2.75	+	4	0.000212	0.00557	2.25414
regulation of transmembrane transporter activity (GO:0022898)	279	23	9.47	+	2.43	0.000213	0.00557	2.25414
regulation of actin cytoskeleton organization (GO:0032956)	356	27	12.08	+	2.23	0.000213	0.00557	2.25414
regulation of system process (GO:0044057)	583	38	19.79	+	1.92	0.000226	0.00587	2.23136
aminoglycan catabolic process (GO:0006026)	68	10	2.31	+	4.33	0.000229	0.00595	2.22548
regulation of interleukin-10 production (GO:0032653)	55	9	1.87	+	4.82	0.00023	0.00598	2.2233
cellular response to peptide (GO:1901653)	334	26	11.34	+	2.29	0.000232	0.00601	2.22113
regulation of muscle adaptation (GO:0043502)	82	11	2.78	+	3.95	0.000233	0.00603	2.21968
biological process involved in interaction with host (GO:0051701)	177	17	6.01	+	2.83	0.000237	0.00611	2.21396
leukocyte activation (GO:0045321)	935	54	31.73	+	1.7	0.000238	0.00614	2.21183
axon development (GO:0061564)	419	30	14.22	+	2.11	0.00024	0.00616	2.21042
positive regulation of cytosolic calcium ion concentration (GO:0007204)	283	23	9.61	+	2.39	0.000244	0.00628	2.20204
negative regulation of defense response (GO:0031348)	394	29	13.37	+	2.17	0.000246	0.0063	2.20066
positive regulation of programmed cell death (GO:0043068)	564	37	19.14	+	1.93	0.000265	0.00679	2.16813
cellular extravasation (GO:0045123)	44	8	1.49	+	5.36	0.000272	0.00695	2.15802
positive regulation of transmembrane transport (GO:0034764)	233	20	7.91	+	2.53	0.000278	0.00706	2.1512
positive regulation of ion transmembrane transport (GO:0034767)	233	20	7.91	+	2.53	0.000278	0.00707	2.15058
positive regulation of MAP kinase activity (GO:0043406)	233	20	7.91	+	2.53	0.000278	0.00708	2.14997
regulation of tumor necrosis factor superfamily cytokine production (GO:1903555)	146	15	4.96	+	3.03	0.00028	0.00711	2.14813
epithelial to mesenchymal transition (GO:0001837)	70	10	2.38	+	4.21	0.000283	0.00712	2.14752
positive regulation of hydrolase activity (GO:0051345)	776	47	26.34	+	1.78	0.000282	0.00712	2.14752
regulation of viral genome replication (GO:0045069)	84	11	2.85	+	3.86	0.000282	0.00713	2.14691
renal system process (GO:0003014)	114	13	3.87	+	3.36	0.000282	0.00713	2.14691
regulation of cellular extravasation (GO:0002691)	33	7	1.12	+	6.25	0.000289	0.00727	2.13847
cellular response to glucocorticoid stimulus (GO:0071385)	57	9	1.93	+	4.65	0.000292	0.00733	2.1349
cellular response to nitrogen compound (GO:1901699)	651	41	22.1	+	1.86	0.000293	0.00733	2.1349
endochondral bone morphogenesis (GO:0060350)	57	9	1.93	+	4.65	0.000292	0.00734	2.1343
regulation of binding (GO:0051098)	366	27	12.42	+	2.17	0.000294	0.00736	2.13312
sequestering of extracellular ligand from receptor (GO:0035581)	14	5	0.48	+	10.52	0.000298	0.00743	2.12901
cell death (GO:0008219)	1079	60	36.62	+	1.64	0.000303	0.00756	2.12148
positive regulation of extracellular matrix organization (GO:1903055)	23	6	0.78	+	7.69	0.000305	0.00758	2.12033
regulation of neuron projection development (GO:0010975)	438	31	14.87	+	2.09	0.000309	0.00766	2.11577
proteoglycan metabolic process (GO:0006029)	85	11	2.88	+	3.81	0.000309	0.00767	2.1152
positive regulation of nervous system development (GO:0051962)	268	22	9.1	+	2.42	0.00031	0.00768	2.11464
positive regulation of signaling receptor activity (GO:2000273)	45	8	1.53	+	5.24	0.000311	0.00769	2.11407
intermediate filament bundle assembly (GO:0045110)	7	4	0.24	+	16.84	0.000316	0.0078	2.10791
sulfur compound biosynthetic process (GO:0044272)	182	17	6.18	+	2.75	0.000319	0.00787	2.10403
regulation of T cell differentiation (GO:0045580)	148	15	5.02	+	2.99	0.00032	0.00789	2.10292
cardiac cell development (GO:0055006)	58	9	1.97	+	4.57	0.000328	0.00799	2.09745
regulation of apoptotic signaling pathway (GO:2001233)	347	26	11.78	+	2.21	0.000326	0.00799	2.09745
regulation of cardiac muscle tissue growth (GO:0055021)	58	9	1.97	+	4.57	0.000328	0.008	2.09691
sprouting angiogenesis (GO:0002040)	58	9	1.97	+	4.57	0.000328	0.00802	2.09583
regulation of smooth muscle contraction (GO:0006940)	58	9	1.97	+	4.57	0.000328	0.00803	2.09528
transport across blood-brain barrier (GO:0150104)	86	11	2.92	+	3.77	0.000338	0.00823	2.0846
positive regulation of T cell proliferation (GO:0042102)	101	12	3.43	+	3.5	0.000341	0.00829	2.08145
positive regulation of apoptotic process (GO:0043065)	549	36	18.63	+	1.93	0.000343	0.00832	2.07988
intracellular signal transduction (GO:0035556)	1676	85	56.88	+	1.49	0.000346	0.00838	2.07676
ear morphogenesis (GO:0042471)	117	13	3.97	+	3.27	0.000355	0.00856	2.06753
negative regulation of osteoblast differentiation (GO:0045668)	46	8	1.56	+	5.12	0.000355	0.00857	2.06702
axonogenesis (GO:0007409)	384	28	13.03	+	2.15	0.000357	0.0086	2.0655
positive regulation of leukocyte proliferation (GO:0070665)	150	15	5.09	+	2.95	0.000365	0.00877	2.057
retina development in camera-type eye (GO:0060041)	150	15	5.09	+	2.95	0.000365	0.00878	2.05651
homophilic cell adhesion via plasma membrane adhesion molecules (GO:0007156)	167	16	5.67	+	2.82	0.000366	0.00878	2.05651
vascular transport (GO:0010232)	87	11	2.95	+	3.73	0.00037	0.00885	2.05306
response to interferon-alpha (GO:0035455)	24	6	0.81	+	7.37	0.000371	0.00886	2.05257
humoral immune response (GO:0006959)	386	28	13.1	+	2.14	0.000371	0.00886	2.05257
positive regulation of cell development (GO:0010720)	294	23	9.98	+	2.3	0.000372	0.00887	2.05208
positive regulation of muscle cell differentiation (GO:0051149)	73	10	2.48	+	4.04	0.000382	0.00908	2.04191
cellular response to acid chemical (GO:0071229)	73	10	2.48	+	4.04	0.000382	0.00909	2.04144
smooth muscle cell differentiation (GO:0051145)	35	7	1.19	+	5.89	0.000395	0.00936	2.02872
cellular zinc ion homeostasis (GO:0006882)	35	7	1.19	+	5.89	0.000395	0.00937	2.02826
roof of mouth development (GO:0060021)	88	11	2.99	+	3.68	0.000404	0.00955	2.02
regulation of hormone secretion (GO:0046883)	276	22	9.37	+	2.35	0.000412	0.00972	2.01233
chordate embryonic development (GO:0043009)	601	38	20.4	+	1.86	0.00042	0.0099	2.00436
response to tumor necrosis factor (GO:0034612)	277	22	9.4	+	2.34	0.000428	0.0101	1.99568
negative regulation of hydrolase activity (GO:0051346)	455	31	15.44	+	2.01	0.00043	0.0101	1.99568
positive regulation of endocytosis (GO:0045807)	104	12	3.53	+	3.4	0.000434	0.0102	1.9914
negative regulation of transport (GO:0051051)	427	30	14.49	+	2.07	0.000435	0.0102	1.9914
positive regulation of transferase activity (GO:0051347)	688	42	23.35	+	1.8	0.000434	0.0102	1.9914
epithelial cell proliferation (GO:0050673)	89	11	3.02	+	3.64	0.000441	0.0103	1.98716
regulation of proteolysis (GO:0030162)	734	44	24.91	+	1.77	0.000448	0.0105	1.97881
regulation of granulocyte chemotaxis (GO:0071622)	48	8	1.63	+	4.91	0.000457	0.0106	1.97469
retina morphogenesis in camera-type eye (GO:0060042)	61	9	2.07	+	4.35	0.000457	0.0106	1.97469
regulation of natural killer cell chemotaxis (GO:2000501)	8	4	0.27	+	14.73	0.000462	0.0107	1.97062
sequestering of BMP from receptor via BMP binding (GO:0038098)	8	4	0.27	+	14.73	0.000462	0.0107	1.97062
negative regulation of muscle cell apoptotic process (GO:0010656)	36	7	1.22	+	5.73	0.000459	0.0107	1.97062
endoderm development (GO:0007492)	75	10	2.55	+	3.93	0.000464	0.0107	1.97062
regulation of tissue remodeling (GO:0034103)	75	10	2.55	+	3.93	0.000464	0.0107	1.97062
mononuclear cell migration (GO:0071674)	105	12	3.56	+	3.37	0.00047	0.0108	1.96658
regulation of actin filament-based process (GO:0032970)	396	28	13.44	+	2.08	0.000471	0.0108	1.96658
muscle organ development (GO:0007517)	280	22	9.5	+	2.31	0.000479	0.011	1.95861
positive regulation of secretion (GO:0051047)	313	24	10.62	+	2.26	0.000494	0.0112	1.95078
detoxification of copper ion (GO:0010273)	16	5	0.54	+	9.21	0.000494	0.0113	1.94692
regulation of hepatocyte proliferation (GO:2000345)	16	5	0.54	+	9.21	0.000494	0.0113	1.94692
stress response to copper ion (GO:1990169)	16	5	0.54	+	9.21	0.000494	0.0113	1.94692
extracellular negative regulation of signal transduction (GO:1900116)	16	5	0.54	+	9.21	0.000494	0.0113	1.94692
extracellular regulation of signal transduction (GO:1900115)	16	5	0.54	+	9.21	0.000494	0.0113	1.94692
positive regulation of lymphocyte proliferation (GO:0050671)	138	14	4.68	+	2.99	0.000497	0.0113	1.94692
response to inorganic substance (GO:0010035)	541	35	18.36	+	1.91	0.0005	0.0113	1.94692
gastrulation (GO:0007369)	155	15	5.26	+	2.85	0.000502	0.0114	1.9431
striated muscle cell differentiation (GO:0051146)	190	17	6.45	+	2.64	0.000504	0.0114	1.9431
positive regulation of osteoblast differentiation (GO:0045669)	62	9	2.1	+	4.28	0.000508	0.0115	1.9393
cardiac muscle cell differentiation (GO:0055007)	76	10	2.58	+	3.88	0.00051	0.0115	1.9393
lymphocyte chemotaxis (GO:0048247)	49	8	1.66	+	4.81	0.000517	0.0116	1.93554
regulation of organ growth (GO:0046620)	91	11	3.09	+	3.56	0.000522	0.0118	1.92812
response to peptide hormone (GO:0043434)	400	28	13.58	+	2.06	0.000526	0.0118	1.92812
negative regulation of viral life cycle (GO:1903901)	26	6	0.88	+	6.8	0.000535	0.0119	1.92445
response to thyroid hormone (GO:0097066)	26	6	0.88	+	6.8	0.000535	0.0119	1.92445
negative regulation of cell-matrix adhesion (GO:0001953)	37	7	1.26	+	5.57	0.00053	0.0119	1.92445
positive regulation of CD4-positive, alpha-beta T cell activation (GO:2000516)	37	7	1.26	+	5.57	0.00053	0.0119	1.92445
response to ethanol (GO:0045471)	139	14	4.72	+	2.97	0.000531	0.0119	1.92445
positive regulation of mononuclear cell proliferation (GO:0032946)	139	14	4.72	+	2.97	0.000531	0.0119	1.92445
regulation of cell-matrix adhesion (GO:0001952)	123	13	4.17	+	3.11	0.000549	0.0122	1.91364
regulation of DNA binding (GO:0051101)	123	13	4.17	+	3.11	0.000549	0.0122	1.91364
calcium ion homeostasis (GO:0055074)	440	30	14.93	+	2.01	0.000551	0.0122	1.91364
positive regulation of secretion by cell (GO:1903532)	284	22	9.64	+	2.28	0.00056	0.0124	1.90658
negative regulation of BMP signaling pathway (GO:0030514)	63	9	2.14	+	4.21	0.000564	0.0125	1.90309
regulation of CD4-positive, alpha-beta T cell differentiation (GO:0043370)	50	8	1.7	+	4.71	0.000583	0.0128	1.89279
positive regulation of cellular protein metabolic process (GO:0032270)	1457	75	49.45	+	1.52	0.000578	0.0128	1.89279
positive regulation of ossification (GO:0045778)	50	8	1.7	+	4.71	0.000583	0.0129	1.88941
positive regulation of endothelial cell migration (GO:0010595)	108	12	3.67	+	3.27	0.000591	0.013	1.88606
regulation of gene expression (GO:0010468)	4880	206	165.63	+	1.24	0.000596	0.0131	1.88273
zinc ion homeostasis (GO:0055069)	38	7	1.29	+	5.43	0.00061	0.0134	1.8729
negative regulation of ossification (GO:0030279)	38	7	1.29	+	5.43	0.00061	0.0134	1.8729
negative regulation of meiotic cell cycle (GO:0051447)	17	5	0.58	+	8.67	0.000622	0.0135	1.86967
regulation of odontogenesis (GO:0042481)	17	5	0.58	+	8.67	0.000622	0.0135	1.86967
cellular response to thyroid hormone stimulus (GO:0097067)	17	5	0.58	+	8.67	0.000622	0.0135	1.86967
cellular response to ketone (GO:1901655)	93	11	3.16	+	3.48	0.000617	0.0135	1.86967
regulation of lymphocyte differentiation (GO:0045619)	176	16	5.97	+	2.68	0.000622	0.0135	1.86967
regulation of cytosolic calcium ion concentration (GO:0051480)	322	24	10.93	+	2.2	0.000616	0.0135	1.86967
estrous cycle (GO:0044849)	17	5	0.58	+	8.67	0.000622	0.0136	1.86646
regulation of leukocyte adhesion to vascular endothelial cell (GO:1904994)	27	6	0.92	+	6.55	0.000636	0.0138	1.86012
mucopolysaccharide metabolic process (GO:1903510)	109	12	3.7	+	3.24	0.000637	0.0138	1.86012
regulation of tumor necrosis factor production (GO:0032680)	142	14	4.82	+	2.9	0.000645	0.0139	1.85699
neurofilament bundle assembly (GO:0033693)	3	3	0.1	+	29.46	0.000654	0.0141	1.85078
intermediate filament cytoskeleton organization (GO:0045104)	51	8	1.73	+	4.62	0.000655	0.0141	1.85078
ventricular cardiac muscle tissue development (GO:0003229)	51	8	1.73	+	4.62	0.000655	0.0141	1.85078
positive regulation of immune response (GO:0050778)	738	44	25.05	+	1.76	0.000652	0.0141	1.85078
regulation of cellular metabolic process (GO:0031323)	6110	250	207.38	+	1.21	0.000657	0.0141	1.85078
regulation of phosphatidylinositol 3-kinase signaling (GO:0014066)	126	13	4.28	+	3.04	0.000675	0.0145	1.83863
positive regulation of alpha-beta T cell activation (GO:0046635)	65	9	2.21	+	4.08	0.000692	0.0148	1.82974
rhythmic process (GO:0048511)	270	21	9.16	+	2.29	0.000721	0.0154	1.81248
intermediate filament-based process (GO:0045103)	52	8	1.76	+	4.53	0.000734	0.0156	1.80688
detection of mechanical stimulus (GO:0050982)	52	8	1.76	+	4.53	0.000734	0.0156	1.80688
renal tubule development (GO:0061326)	80	10	2.72	+	3.68	0.000732	0.0156	1.80688
formation of primary germ layer (GO:0001704)	111	12	3.77	+	3.19	0.000738	0.0157	1.8041
response to amino acid (GO:0043200)	111	12	3.77	+	3.19	0.000738	0.0157	1.8041
cellular calcium ion homeostasis (GO:0006874)	427	29	14.49	+	2	0.000741	0.0157	1.8041
regulation of nervous system development (GO:0051960)	428	29	14.53	+	2	0.000757	0.016	1.79588
cellular response to amino acid stimulus (GO:0071230)	66	9	2.24	+	4.02	0.000763	0.0161	1.79317
regulation of alpha-beta T cell differentiation (GO:0046637)	66	9	2.24	+	4.02	0.000763	0.0161	1.79317
regulation of lymphocyte proliferation (GO:0050670)	226	19	7.67	+	2.48	0.000763	0.0161	1.79317
embryo development ending in birth or egg hatching (GO:0009792)	620	38	21.04	+	1.81	0.000767	0.0161	1.79317
detoxification of inorganic compound (GO:0061687)	18	5	0.61	+	8.18	0.000773	0.0162	1.79048
stress response to metal ion (GO:0097501)	18	5	0.61	+	8.18	0.000773	0.0162	1.79048
retina vasculature development in camera-type eye (GO:0061298)	18	5	0.61	+	8.18	0.000773	0.0162	1.79048
negative regulation of leukocyte chemotaxis (GO:0002689)	18	5	0.61	+	8.18	0.000773	0.0162	1.79048
response to reactive oxygen species (GO:0000302)	198	17	6.72	+	2.53	0.000774	0.0162	1.79048
cellular response to platelet-derived growth factor stimulus (GO:0036120)	18	5	0.61	+	8.18	0.000773	0.0163	1.78781
regulation of cell morphogenesis involved in differentiation (GO:0010769)	96	11	3.26	+	3.38	0.000784	0.0163	1.78781
calcium-mediated signaling (GO:0019722)	145	14	4.92	+	2.84	0.000779	0.0163	1.78781
protein kinase B signaling (GO:0043491)	40	7	1.36	+	5.16	0.000799	0.0165	1.78252
positive regulation of bone mineralization (GO:0030501)	40	7	1.36	+	5.16	0.000799	0.0165	1.78252
response to dexamethasone (GO:0071548)	40	7	1.36	+	5.16	0.000799	0.0166	1.77989
endodermal cell differentiation (GO:0035987)	40	7	1.36	+	5.16	0.000799	0.0166	1.77989
odontogenesis of dentin-containing tooth (GO:0042475)	81	10	2.75	+	3.64	0.000799	0.0166	1.77989
regulation of mononuclear cell proliferation (GO:0032944)	228	19	7.74	+	2.46	0.000798	0.0166	1.77989
positive regulation of NF-kappaB transcription factor activity (GO:0051092)	163	15	5.53	+	2.71	0.00081	0.0167	1.77728
mammary gland development (GO:0030879)	129	13	4.38	+	2.97	0.000825	0.017	1.76955
negative regulation of protein modification process (GO:0031400)	550	35	18.67	+	1.87	0.000841	0.0173	1.76195
nephron epithelium development (GO:0072009)	97	11	3.29	+	3.34	0.000848	0.0174	1.75945
regulation of DNA-binding transcription factor activity (GO:0051090)	433	29	14.7	+	1.97	0.000848	0.0174	1.75945
cornification (GO:0070268)	113	12	3.84	+	3.13	0.000852	0.0175	1.75696
negative regulation of transforming growth factor beta receptor signaling pathway (GO:0030512)	82	10	2.78	+	3.59	0.000871	0.0178	1.74958
negative regulation of phosphate metabolic process (GO:0045936)	514	33	17.45	+	1.89	0.000877	0.0179	1.74715
positive regulation of hepatocyte proliferation (GO:2000347)	10	4	0.34	+	11.79	0.000886	0.018	1.74473
response to acid chemical (GO:0001101)	130	13	4.41	+	2.95	0.000881	0.018	1.74473
cellular response to unfolded protein (GO:0034620)	130	13	4.41	+	2.95	0.000881	0.018	1.74473
regulation of cell projection organization (GO:0031344)	638	39	21.65	+	1.8	0.000881	0.018	1.74473
negative regulation of phosphorus metabolic process (GO:0010563)	515	33	17.48	+	1.89	0.000891	0.0181	1.74232
semi-lunar valve development (GO:1905314)	41	7	1.39	+	5.03	0.00091	0.0185	1.73283
regulation of transcription regulatory region DNA binding (GO:2000677)	54	8	1.83	+	4.36	0.000916	0.0186	1.73049
response to platelet-derived growth factor (GO:0036119)	19	5	0.64	+	7.75	0.00095	0.0192	1.7167
negative regulation of bone mineralization (GO:0030502)	19	5	0.64	+	7.75	0.00095	0.0192	1.7167
endocardial cushion formation (GO:0003272)	19	5	0.64	+	7.75	0.00095	0.0192	1.7167
response to temperature stimulus (GO:0009266)	166	15	5.63	+	2.66	0.000962	0.0194	1.7122
gland morphogenesis (GO:0022612)	99	11	3.36	+	3.27	0.000988	0.0199	1.70115
positive regulation of substrate adhesion-dependent cell spreading (GO:1900026)	42	7	1.43	+	4.91	0.00103	0.0203	1.6925
bicarbonate transport (GO:0015701)	42	7	1.43	+	4.91	0.00103	0.0203	1.6925
trabecula morphogenesis (GO:0061383)	42	7	1.43	+	4.91	0.00103	0.0203	1.6925
blood vessel endothelial cell migration (GO:0043534)	30	6	1.02	+	5.89	0.00103	0.0204	1.69037
chondroitin sulfate proteoglycan biosynthetic process (GO:0050650)	30	6	1.02	+	5.89	0.00103	0.0204	1.69037
replacement ossification (GO:0036075)	30	6	1.02	+	5.89	0.00103	0.0204	1.69037
vasoconstriction (GO:0042310)	30	6	1.02	+	5.89	0.00103	0.0204	1.69037
lung morphogenesis (GO:0060425)	42	7	1.43	+	4.91	0.00103	0.0204	1.69037
regulation of neutrophil migration (GO:1902622)	42	7	1.43	+	4.91	0.00103	0.0204	1.69037
response to unfolded protein (GO:0006986)	167	15	5.67	+	2.65	0.00102	0.0204	1.69037
positive regulation of cation transmembrane transport (GO:1904064)	167	15	5.67	+	2.65	0.00102	0.0204	1.69037
regulation of cation channel activity (GO:2001257)	185	16	6.28	+	2.55	0.00102	0.0204	1.69037
regulation of peptidase activity (GO:0052547)	452	30	15.34	+	1.96	0.00102	0.0204	1.69037
cartilage development involved in endochondral bone morphogenesis (GO:0060351)	30	6	1.02	+	5.89	0.00103	0.0205	1.68825
face morphogenesis (GO:0060325)	30	6	1.02	+	5.89	0.00103	0.0205	1.68825
endochondral ossification (GO:0001958)	30	6	1.02	+	5.89	0.00103	0.0205	1.68825
glutamate metabolic process (GO:0006536)	30	6	1.02	+	5.89	0.00103	0.0205	1.68825
positive regulation of protein metabolic process (GO:0051247)	1539	77	52.23	+	1.47	0.00103	0.0205	1.68825
negative regulation of protein phosphorylation (GO:0001933)	352	25	11.95	+	2.09	0.00105	0.0206	1.68613
regulation of neurogenesis (GO:0050767)	352	25	11.95	+	2.09	0.00105	0.0206	1.68613
negative regulation of inflammatory response (GO:0050728)	318	23	10.79	+	2.13	0.00109	0.0212	1.67366
vein smooth muscle contraction (GO:0014826)	4	3	0.14	+	22.1	0.00112	0.0218	1.66154
reactive oxygen species metabolic process (GO:0072593)	117	12	3.97	+	3.02	0.00112	0.0219	1.65956
regulation of muscle hypertrophy (GO:0014743)	56	8	1.9	+	4.21	0.00113	0.0221	1.65561
cell migration involved in sprouting angiogenesis (GO:0002042)	20	5	0.68	+	7.37	0.00116	0.0225	1.64782
positive regulation of leukocyte adhesion to vascular endothelial cell (GO:1904996)	20	5	0.68	+	7.37	0.00116	0.0225	1.64782
negative regulation of leukocyte migration (GO:0002686)	43	7	1.46	+	4.8	0.00117	0.0225	1.64782
negative regulation of inclusion body assembly (GO:0090084)	11	4	0.37	+	10.71	0.00118	0.0226	1.64589
retina vasculature morphogenesis in camera-type eye (GO:0061299)	11	4	0.37	+	10.71	0.00118	0.0226	1.64589
positive regulation of striated muscle cell differentiation (GO:0051155)	43	7	1.46	+	4.8	0.00117	0.0226	1.64589
cellular modified amino acid biosynthetic process (GO:0042398)	43	7	1.46	+	4.8	0.00117	0.0226	1.64589
regulation of viral entry into host cell (GO:0046596)	43	7	1.46	+	4.8	0.00117	0.0226	1.64589
negative regulation of neuron migration (GO:2001223)	11	4	0.37	+	10.71	0.00118	0.0227	1.64397
limb bud formation (GO:0060174)	11	4	0.37	+	10.71	0.00118	0.0227	1.64397
negative regulation of endothelial cell proliferation (GO:0001937)	43	7	1.46	+	4.8	0.00117	0.0227	1.64397
negative regulation of lymphocyte activation (GO:0051250)	152	14	5.16	+	2.71	0.00119	0.0227	1.64397
negative regulation of cellular component organization (GO:0051129)	718	42	24.37	+	1.72	0.00117	0.0227	1.64397
regulation of neutrophil chemotaxis (GO:0090022)	31	6	1.05	+	5.7	0.00119	0.0228	1.64207
positive regulation of CD4-positive, alpha-beta T cell differentiation (GO:0043372)	31	6	1.05	+	5.7	0.00119	0.0228	1.64207
response to topologically incorrect protein (GO:0035966)	188	16	6.38	+	2.51	0.00119	0.0228	1.64207
regulation of fibroblast growth factor receptor signaling pathway (GO:0040036)	31	6	1.05	+	5.7	0.00119	0.0229	1.64016
Notch signaling pathway (GO:0007219)	118	12	4	+	3	0.0012	0.0229	1.64016
programmed cell death (GO:0012501)	1044	56	35.43	+	1.58	0.00122	0.0232	1.63451
negative regulation of leukocyte differentiation (GO:1902106)	102	11	3.46	+	3.18	0.00123	0.0235	1.62893
positive regulation of wound healing (GO:0090303)	57	8	1.93	+	4.14	0.00125	0.0238	1.62342
glucose homeostasis (GO:0042593)	189	16	6.41	+	2.49	0.00125	0.0238	1.62342
regulation of anatomical structure size (GO:0090066)	507	32	17.21	+	1.86	0.00129	0.0244	1.61261
positive regulation of neurogenesis (GO:0050769)	221	18	7.5	+	2.4	0.0013	0.0245	1.61083
body morphogenesis (GO:0010171)	44	7	1.49	+	4.69	0.00131	0.0248	1.60555
negative regulation of epithelial cell differentiation (GO:0030857)	44	7	1.49	+	4.69	0.00131	0.0248	1.60555
response to copper ion (GO:0046688)	44	7	1.49	+	4.69	0.00131	0.0248	1.60555
regulation of neurotransmitter receptor activity (GO:0099601)	87	10	2.95	+	3.39	0.00131	0.0248	1.60555
carbohydrate homeostasis (GO:0033500)	190	16	6.45	+	2.48	0.00132	0.0248	1.60555
positive regulation of leukocyte differentiation (GO:1902107)	154	14	5.23	+	2.68	0.00133	0.025	1.60206
positive regulation of hemopoiesis (GO:1903708)	154	14	5.23	+	2.68	0.00133	0.025	1.60206
regulation of T cell proliferation (GO:0042129)	172	15	5.84	+	2.57	0.00134	0.0251	1.60033
negative regulation of muscle contraction (GO:0045932)	21	5	0.71	+	7.02	0.00139	0.026	1.58503
negative regulation of chemotaxis (GO:0050922)	58	8	1.97	+	4.06	0.00139	0.026	1.58503
leukocyte adhesion to vascular endothelial cell (GO:0061756)	21	5	0.71	+	7.02	0.00139	0.0261	1.58336
negative regulation of hemopoiesis (GO:1903707)	104	11	3.53	+	3.12	0.00142	0.0266	1.57512
organ growth (GO:0035265)	73	9	2.48	+	3.63	0.00145	0.0271	1.56703
regulation of transforming growth factor beta receptor signaling pathway (GO:0017015)	121	12	4.11	+	2.92	0.00146	0.0273	1.56384
receptor clustering (GO:0043113)	45	7	1.53	+	4.58	0.00148	0.0275	1.56067
negative regulation of immune response (GO:0050777)	341	24	11.57	+	2.07	0.00149	0.0276	1.55909
regulation of nitrogen compound metabolic process (GO:0051171)	5692	232	193.19	+	1.2	0.00149	0.0276	1.55909
regulation of dendritic cell differentiation (GO:2001198)	12	4	0.41	+	9.82	0.00153	0.0283	1.54821
cysteine metabolic process (GO:0006534)	12	4	0.41	+	9.82	0.00153	0.0283	1.54821
keratan sulfate catabolic process (GO:0042340)	12	4	0.41	+	9.82	0.00153	0.0283	1.54821
positive regulation of interleukin-8 production (GO:0032757)	59	8	2	+	4	0.00153	0.0283	1.54821
muscle cell development (GO:0055001)	139	13	4.72	+	2.76	0.00154	0.0285	1.54516
embryonic skeletal system development (GO:0048706)	122	12	4.14	+	2.9	0.00156	0.0287	1.54212
leukocyte mediated immunity (GO:0002443)	755	43	25.62	+	1.68	0.00156	0.0287	1.54212
cellular response to tumor necrosis factor (GO:0071356)	249	19	8.45	+	2.25	0.00157	0.0288	1.54061
positive regulation of ion transport (GO:0043270)	709	41	24.06	+	1.7	0.00159	0.029	1.5376
sensory perception of pain (GO:0019233)	74	9	2.51	+	3.58	0.00158	0.0291	1.53611
diencephalon development (GO:0021536)	74	9	2.51	+	3.58	0.00158	0.0291	1.53611
gland development (GO:0048732)	409	27	13.88	+	1.95	0.00159	0.0291	1.53611
forebrain development (GO:0030900)	380	26	12.9	+	2.02	0.00163	0.0299	1.52433
response to amyloid-beta (GO:1904645)	46	7	1.56	+	4.48	0.00165	0.0301	1.52143
cell surface receptor signaling pathway involved in heart development (GO:0061311)	22	5	0.75	+	6.7	0.00166	0.0302	1.51999
negative regulation of viral entry into host cell (GO:0046597)	22	5	0.75	+	6.7	0.00166	0.0302	1.51999
negative chemotaxis (GO:0050919)	46	7	1.56	+	4.48	0.00165	0.0302	1.51999
negative regulation of mononuclear cell migration (GO:0071676)	22	5	0.75	+	6.7	0.00166	0.0303	1.51856
regulation of plasma membrane bounded cell projection organization (GO:0120035)	621	37	21.08	+	1.76	0.00166	0.0303	1.51856
dendrite morphogenesis (GO:0048813)	60	8	2.04	+	3.93	0.00169	0.0306	1.51428
ossification involved in bone remodeling (GO:0043932)	5	3	0.17	+	17.68	0.00174	0.0315	1.50169
response to cortisol (GO:0051414)	5	3	0.17	+	17.68	0.00174	0.0315	1.50169
positive regulation of vascular wound healing (GO:0035470)	5	3	0.17	+	17.68	0.00174	0.0315	1.50169
regulation of Rho-dependent protein serine/threonine kinase activity (GO:2000298)	5	3	0.17	+	17.68	0.00174	0.0316	1.50031
regulation of muscle contraction (GO:0006937)	159	14	5.4	+	2.59	0.00176	0.0316	1.50031
regulation of cellular response to transforming growth factor beta stimulus (GO:1903844)	124	12	4.21	+	2.85	0.00177	0.0318	1.49757
positive regulation of protein modification process (GO:0031401)	1062	56	36.04	+	1.55	0.00179	0.0322	1.49214
positive regulation of vascular associated smooth muscle cell proliferation (GO:1904707)	34	6	1.15	+	5.2	0.00181	0.0324	1.48945
detection of mechanical stimulus involved in sensory perception (GO:0050974)	34	6	1.15	+	5.2	0.00181	0.0325	1.48812
epithelial cell differentiation involved in kidney development (GO:0035850)	34	6	1.15	+	5.2	0.00181	0.0325	1.48812
cyclic-nucleotide-mediated signaling (GO:0019935)	178	15	6.04	+	2.48	0.00183	0.0326	1.48678
placenta development (GO:0001890)	142	13	4.82	+	2.7	0.00184	0.0327	1.48545
face development (GO:0060324)	47	7	1.6	+	4.39	0.00185	0.0328	1.48413
nephron tubule development (GO:0072080)	76	9	2.58	+	3.49	0.00187	0.0333	1.47756
response to retinoic acid (GO:0032526)	108	11	3.67	+	3	0.00188	0.0333	1.47756
kidney epithelium development (GO:0072073)	125	12	4.24	+	2.83	0.00189	0.0334	1.47625
myeloid leukocyte activation (GO:0002274)	587	35	19.92	+	1.76	0.00191	0.0338	1.47108
negative regulation of leukocyte activation (GO:0002695)	179	15	6.08	+	2.47	0.00192	0.0339	1.4698
positive regulation of endothelial cell proliferation (GO:0001938)	92	10	3.12	+	3.2	0.00192	0.034	1.46852
venous blood vessel development (GO:0060841)	13	4	0.44	+	9.07	0.00195	0.0342	1.46597
negative regulation of smooth muscle contraction (GO:0045986)	13	4	0.44	+	9.07	0.00195	0.0342	1.46597
cellular response to interferon-alpha (GO:0035457)	13	4	0.44	+	9.07	0.00195	0.0343	1.46471
regulation of plasminogen activation (GO:0010755)	13	4	0.44	+	9.07	0.00195	0.0343	1.46471
regulation of nucleotide-binding oligomerization domain containing signaling pathway (GO:0070424)	13	4	0.44	+	9.07	0.00195	0.0344	1.46344
regulation of muscle cell apoptotic process (GO:0010660)	62	8	2.1	+	3.8	0.00203	0.0356	1.44855
peripheral nervous system development (GO:0007422)	77	9	2.61	+	3.44	0.00203	0.0356	1.44855
reproduction (GO:0000003)	1436	71	48.74	+	1.46	0.00204	0.0357	1.44733
regulation of cell adhesion mediated by integrin (GO:0033628)	48	7	1.63	+	4.3	0.00206	0.0359	1.44491
regulation of protein autophosphorylation (GO:0031952)	48	7	1.63	+	4.3	0.00206	0.0359	1.44491
ventricular septum morphogenesis (GO:0060412)	35	6	1.19	+	5.05	0.00207	0.036	1.4437
regulation of reactive oxygen species biosynthetic process (GO:1903426)	93	10	3.16	+	3.17	0.00207	0.036	1.4437
brain development (GO:0007420)	745	42	25.29	+	1.66	0.00207	0.036	1.4437
regulation of myeloid cell differentiation (GO:0045637)	236	18	8.01	+	2.25	0.00211	0.0367	1.43533
response to oxidative stress (GO:0006979)	396	26	13.44	+	1.93	0.00212	0.0368	1.43415
negative regulation of phosphorylation (GO:0042326)	396	26	13.44	+	1.93	0.00212	0.0368	1.43415
cell-cell junction assembly (GO:0007043)	127	12	4.31	+	2.78	0.00213	0.0369	1.43297
regulation of reproductive process (GO:2000241)	163	14	5.53	+	2.53	0.00217	0.0375	1.42597
positive regulation of DNA-binding transcription factor activity (GO:0051091)	270	20	9.16	+	2.18	0.00217	0.0375	1.42597
regulation of cytoskeleton organization (GO:0051493)	520	32	17.65	+	1.81	0.00219	0.0377	1.42366
artery morphogenesis (GO:0048844)	63	8	2.14	+	3.74	0.00223	0.0382	1.41794
regulation of morphogenesis of an epithelium (GO:1905330)	63	8	2.14	+	3.74	0.00223	0.0382	1.41794
regulation of ERBB signaling pathway (GO:1901184)	94	10	3.19	+	3.13	0.00222	0.0382	1.41794
regulation of protein tyrosine kinase activity (GO:0061097)	94	10	3.19	+	3.13	0.00222	0.0382	1.41794
platelet degranulation (GO:0002576)	128	12	4.34	+	2.76	0.00226	0.0388	1.41117
cochlea development (GO:0090102)	49	7	1.66	+	4.21	0.00229	0.039	1.40894
positive regulation of fibroblast proliferation (GO:0048146)	49	7	1.66	+	4.21	0.00229	0.039	1.40894
positive regulation of cytokine-mediated signaling pathway (GO:0001961)	49	7	1.66	+	4.21	0.00229	0.0391	1.40782
regulation of vesicle-mediated transport (GO:0060627)	524	32	17.78	+	1.8	0.00229	0.0391	1.40782
positive regulation of biosynthetic process (GO:0009891)	1991	93	67.58	+	1.38	0.00228	0.0391	1.40782
response to auditory stimulus (GO:0010996)	24	5	0.81	+	6.14	0.00232	0.0393	1.40561
atrioventricular valve morphogenesis (GO:0003181)	24	5	0.81	+	6.14	0.00232	0.0393	1.40561
lymph vessel development (GO:0001945)	24	5	0.81	+	6.14	0.00232	0.0394	1.4045
positive regulation of neutrophil chemotaxis (GO:0090023)	24	5	0.81	+	6.14	0.00232	0.0394	1.4045
regulation of osteoblast proliferation (GO:0033688)	24	5	0.81	+	6.14	0.00232	0.0395	1.4034
aortic valve development (GO:0003176)	36	6	1.22	+	4.91	0.00235	0.0395	1.4034
positive regulation of morphogenesis of an epithelium (GO:1905332)	36	6	1.22	+	4.91	0.00235	0.0396	1.4023
regulation of platelet activation (GO:0010543)	36	6	1.22	+	4.91	0.00235	0.0396	1.4023
response to toxic substance (GO:0009636)	239	18	8.11	+	2.22	0.00235	0.0396	1.4023
head morphogenesis (GO:0060323)	36	6	1.22	+	4.91	0.00235	0.0397	1.40121
cellular response to fatty acid (GO:0071398)	36	6	1.22	+	4.91	0.00235	0.0397	1.40121
positive regulation of urine volume (GO:0035810)	14	4	0.48	+	8.42	0.00244	0.0409	1.38828
parturition (GO:0007567)	14	4	0.48	+	8.42	0.00244	0.0409	1.38828
epithelial cell development (GO:0002064)	193	16	6.55	+	2.44	0.00243	0.0409	1.38828
glomerular filtration (GO:0003094)	14	4	0.48	+	8.42	0.00244	0.041	1.38722
regulation of synapse structure or activity (GO:0050803)	219	17	7.43	+	2.29	0.00249	0.0417	1.37986
positive regulation of odontogenesis (GO:0042482)	6	3	0.2	+	14.73	0.00255	0.0422	1.37469
vocal learning (GO:0042297)	6	3	0.2	+	14.73	0.00255	0.0422	1.37469
response to heat (GO:0009408)	96	10	3.26	+	3.07	0.00256	0.0422	1.37469
observational learning (GO:0098597)	6	3	0.2	+	14.73	0.00255	0.0423	1.37366
imitative learning (GO:0098596)	6	3	0.2	+	14.73	0.00255	0.0423	1.37366
modulation by symbiont of entry into host (GO:0052372)	50	7	1.7	+	4.12	0.00253	0.0423	1.37366
positive regulation of peptidyl-tyrosine phosphorylation (GO:0050731)	195	16	6.62	+	2.42	0.00253	0.0423	1.37366
negative regulation of biosynthetic process (GO:0009890)	1589	77	53.93	+	1.43	0.00253	0.0423	1.37366
glomerular mesangial cell differentiation (GO:0072008)	6	3	0.2	+	14.73	0.00255	0.0424	1.37263
positive regulation of natural killer cell chemotaxis (GO:2000503)	6	3	0.2	+	14.73	0.00255	0.0424	1.37263
negative regulation of monocyte chemotaxis (GO:0090027)	6	3	0.2	+	14.73	0.00255	0.0424	1.37263
negative regulation of dendritic cell differentiation (GO:2001199)	6	3	0.2	+	14.73	0.00255	0.0425	1.37161
relaxation of vascular associated smooth muscle (GO:0060087)	6	3	0.2	+	14.73	0.00255	0.0425	1.37161
regulation of interleukin-8 production (GO:0032677)	80	9	2.72	+	3.31	0.00258	0.0425	1.37161
regulation of cell junction assembly (GO:1901888)	196	16	6.65	+	2.41	0.00259	0.0426	1.37059
cellular transition metal ion homeostasis (GO:0046916)	113	11	3.84	+	2.87	0.0026	0.0428	1.36856
positive regulation of macromolecule biosynthetic process (GO:0010557)	1854	87	62.93	+	1.38	0.00261	0.0429	1.36754
positive regulation of interleukin-10 production (GO:0032733)	37	6	1.26	+	4.78	0.00265	0.0434	1.36251
regulation of sprouting angiogenesis (GO:1903670)	37	6	1.26	+	4.78	0.00265	0.0434	1.36251
positive regulation of supramolecular fiber organization (GO:1902905)	197	16	6.69	+	2.39	0.00265	0.0434	1.36251
renal tubule morphogenesis (GO:0061333)	65	8	2.21	+	3.63	0.00266	0.0435	1.36151
positive regulation of cellular biosynthetic process (GO:0031328)	1957	91	66.42	+	1.37	0.00267	0.0436	1.36051
chondroitin sulfate biosynthetic process (GO:0030206)	25	5	0.85	+	5.89	0.00271	0.044	1.35655
endochondral bone growth (GO:0003416)	25	5	0.85	+	5.89	0.00271	0.044	1.35655
positive regulation of macrophage migration (GO:1905523)	25	5	0.85	+	5.89	0.00271	0.0441	1.35556
glutamine family amino acid catabolic process (GO:0009065)	25	5	0.85	+	5.89	0.00271	0.0441	1.35556
cellular response to topologically incorrect protein (GO:0035967)	149	13	5.06	+	2.57	0.00272	0.0441	1.35556
cellular response to zinc ion (GO:0071294)	25	5	0.85	+	5.89	0.00271	0.0442	1.35458
positive regulation of nucleic acid-templated transcription (GO:1903508)	1623	78	55.09	+	1.42	0.00279	0.0452	1.34486
positive regulation of transcription, DNA-templated (GO:0045893)	1623	78	55.09	+	1.42	0.00279	0.0452	1.34486
positive regulation of RNA biosynthetic process (GO:1902680)	1624	78	55.12	+	1.42	0.0028	0.0452	1.34486
modulation of chemical synaptic transmission (GO:0050804)	422	27	14.32	+	1.89	0.00281	0.0453	1.3439
regulation of cellular component biogenesis (GO:0044087)	968	51	32.85	+	1.55	0.00281	0.0453	1.3439
regulation of trans-synaptic signaling (GO:0099177)	423	27	14.36	+	1.88	0.00285	0.0459	1.33819
response to monosaccharide (GO:0034284)	150	13	5.09	+	2.55	0.00287	0.0461	1.3363
ventricular septum development (GO:0003281)	66	8	2.24	+	3.57	0.0029	0.0465	1.33255
positive regulation of tyrosine phosphorylation of STAT protein (GO:0042531)	66	8	2.24	+	3.57	0.0029	0.0466	1.33161
negative regulation of peptidase activity (GO:0010466)	255	19	8.65	+	2.2	0.00291	0.0467	1.33068
inner ear morphogenesis (GO:0042472)	98	10	3.33	+	3.01	0.00293	0.047	1.3279
response to nutrient (GO:0007584)	169	14	5.74	+	2.44	0.00295	0.0473	1.32514
negative regulation of cellular biosynthetic process (GO:0031327)	1557	75	52.85	+	1.42	0.00296	0.0474	1.32422
dermatan sulfate proteoglycan biosynthetic process (GO:0050651)	15	4	0.51	+	7.86	0.00301	0.0478	1.32057
renal filtration (GO:0097205)	15	4	0.51	+	7.86	0.00301	0.0478	1.32057
ossification involved in bone maturation (GO:0043931)	15	4	0.51	+	7.86	0.00301	0.0479	1.31966
regulation of extracellular matrix assembly (GO:1901201)	15	4	0.51	+	7.86	0.00301	0.0479	1.31966
glutathione biosynthetic process (GO:0006750)	15	4	0.51	+	7.86	0.00301	0.048	1.31876
collagen-activated signaling pathway (GO:0038065)	15	4	0.51	+	7.86	0.00301	0.048	1.31876
regulation of metal ion transport (GO:0010959)	257	19	8.72	+	2.18	0.00301	0.048	1.31876
viral life cycle (GO:0019058)	225	17	7.64	+	2.23	0.00306	0.0485	1.31426
glomerulus development (GO:0032835)	52	7	1.76	+	3.97	0.00309	0.0489	1.31069
atrioventricular valve development (GO:0003171)	26	5	0.88	+	5.67	0.00314	0.0495	1.30539
antigen processing and presentation of exogenous peptide antigen via MHC class II (GO:0019886)	99	10	3.36	+	2.98	0.00314	0.0495	1.30539
neuron migration (GO:0001764)	116	11	3.94	+	2.79	0.00313	0.0495	1.30539
positive regulation of transporter activity (GO:0032411)	116	11	3.94	+	2.79	0.00313	0.0495	1.30539
transepithelial transport (GO:0070633)	26	5	0.88	+	5.67	0.00314	0.0496	1.30452
organelle organization (GO:0006996)	3574	91	121.3	-	0.75	0.0026	0.0428	1.36856
cellular nitrogen compound metabolic process (GO:0034641)	3407	69	115.63	-	0.6	8.94e-07	4.91e-05	4.30892
organic cyclic compound metabolic process (GO:1901360)	3190	62	108.27	-	0.57	4.44e-07	2.69e-05	4.57025
cellular aromatic compound metabolic process (GO:0006725)	2949	55	100.09	-	0.55	3.23e-07	2.04e-05	4.69037
gene expression (GO:0010467)	2187	38	74.23	-	0.51	2.85e-06	0.000136	3.86646
nucleobase-containing compound metabolic process (GO:0006139)	2720	46	92.32	-	0.5	3.35e-08	2.62e-06	5.5817
heterocycle metabolic process (GO:0046483)	2904	49	98.56	-	0.5	1.09e-08	9.47e-07	6.02365
cell cycle (GO:0007049)	1391	23	47.21	-	0.49	0.000105	0.00306	2.51428
protein modification by small protein conjugation or removal (GO:0070647)	1031	16	34.99	-	0.46	0.000483	0.0111	1.95468
intracellular transport (GO:0046907)	1500	23	50.91	-	0.45	1.32e-05	0.000512	3.29073
microtubule-based process (GO:0007017)	803	12	27.25	-	0.44	0.00175	0.0315	1.50169
cell cycle process (GO:0022402)	1071	16	36.35	-	0.44	0.00022	0.00573	2.24185
intracellular protein transport (GO:0006886)	974	14	33.06	-	0.42	0.000323	0.00794	2.10018
cellular response to DNA damage stimulus (GO:0006974)	787	11	26.71	-	0.41	0.00108	0.0212	1.67366
RNA metabolic process (GO:0016070)	1599	19	54.27	-	0.35	3.7e-08	2.82e-06	5.54975
mitotic cell cycle (GO:0000278)	764	9	25.93	-	0.35	0.000273	0.00697	2.15677
nucleic acid metabolic process (GO:0090304)	2232	26	75.75	-	0.34	2.02e-11	2.68e-09	8.57187
DNA metabolic process (GO:0006259)	781	9	26.51	-	0.34	0.000146	0.004	2.39794
chromatin organization (GO:0006325)	697	8	23.66	-	0.34	0.000348	0.00841	2.0752
DNA repair (GO:0006281)	530	6	17.99	-	0.33	0.00198	0.0348	1.45842
chromosome organization (GO:0051276)	1061	12	36.01	-	0.33	5.81e-06	0.000257	3.59007
Unclassified (UNCLASSIFIED)	2746	30	93.2	-	0.32	3.49e-15	6.7e-13	12.1739
mitotic cell cycle process (GO:1903047)	688	6	23.35	-	0.26	4.76e-05	0.00156	2.80688
organelle fission (GO:0048285)	371	3	12.59	-	0.24	0.00301	0.048	1.31876
translation (GO:0006412)	384	3	13.03	-	0.23	0.00217	0.0375	1.42597
mRNA metabolic process (GO:0016071)	694	5	23.55	-	0.21	7.42e-06	0.000317	3.49894
ribosome biogenesis (GO:0042254)	332	2	11.27	-	0.18	0.00176	0.0316	1.50031
nuclear division (GO:0000280)	341	2	11.57	-	0.17	0.00183	0.0326	1.48678
ncRNA processing (GO:0034470)	432	2	14.66	-	0.14	0.000104	0.00306	2.51428
ribonucleoprotein complex biogenesis (GO:0022613)	465	2	15.78	-	0.13	3.51e-05	0.00121	2.91721
ncRNA metabolic process (GO:0034660)	517	2	17.55	-	0.11	8.23e-06	0.000343	3.46471
rRNA processing (GO:0006364)	260	1	8.82	-	0.11	0.00262	0.0429	1.36754
detection of chemical stimulus (GO:0009593)	522	2	17.72	-	0.11	8.57e-06	0.000356	3.44855
rRNA metabolic process (GO:0016072)	270	1	9.16	-	0.11	0.00279	0.0452	1.34486
DNA replication (GO:0006260)	271	1	9.2	-	0.11	0.00181	0.0324	1.48945
RNA processing (GO:0006396)	923	3	31.33	-	0.1	1.91e-10	2.21e-08	7.65561
cilium assembly (GO:0060271)	378	1	12.83	-	0.08	0.000101	0.00302	2.51999
cilium organization (GO:0044782)	402	1	13.64	-	0.07	3.03e-05	0.00107	2.97062
mRNA processing (GO:0006397)	486	1	16.49	-	0.06	2.13e-06	0.000105	3.97881
sensory perception of chemical stimulus (GO:0007606)	542	1	18.4	-	0.05	4.92e-07	2.92e-05	4.53462
ribonucleoprotein complex subunit organization (GO:0071826)	197	0	6.69	-	< 0,01	0.00217	0.0375	1.42597
spindle organization (GO:0007051)	225	0	7.64	-	< 0,01	0.001	0.0202	1.69465
detection of chemical stimulus involved in sensory perception of smell (GO:0050911)	441	0	14.97	-	< 0,01	5.46e-07	3.16e-05	4.50031
detection of chemical stimulus involved in sensory perception (GO:0050907)	486	0	16.49	-	< 0,01	1.81e-07	1.2e-05	4.92082
mRNA splicing, via spliceosome (GO:0000398)	302	0	10.25	-	< 0,01	6.26e-05	0.00198	2.70333
RNA splicing, via transesterification reactions with bulged adenosine as nucleophile (GO:0000377)	302	0	10.25	-	< 0,01	6.26e-05	0.00197	2.70553
RNA splicing, via transesterification reactions (GO:0000375)	305	0	10.35	-	< 0,01	6.31e-05	0.00199	2.70115
RNA splicing (GO:0008380)	407	0	13.81	-	< 0,01	1.79e-06	9.09e-05	4.04144
sensory perception of smell (GO:0007608)	468	0	15.88	-	< 0,01	2.49e-07	1.61e-05	4.79317

## Sheet: 4b
GO analysis of genes higher in ERM versus P4 organoids
GO biological process	REFLIST	Count	Expected	Over-representation	Fold Enrichment	p-value	FDR	-log10(FDR)
external encapsulating structure organization (GO:0045229)	385	70	9.95	+	7.04	8.41e-35	4.42e-31	30.3546
extracellular structure organization (GO:0043062)	383	70	9.89	+	7.08	6.29e-35	4.96e-31	30.3045
multicellular organism development (GO:0007275)	4877	258	125.98	+	2.05	1.84e-34	7.24e-31	30.1403
extracellular matrix organization (GO:0030198)	382	70	9.87	+	7.09	5.44e-35	8.58e-31	30.0665
anatomical structure development (GO:0048856)	5266	269	136.03	+	1.98	7.55e-34	2.38e-30	29.6234
system development (GO:0048731)	4279	237	110.53	+	2.14	9.12e-34	2.4e-30	29.6198
anatomical structure morphogenesis (GO:0009653)	2135	156	55.15	+	2.83	1.58e-32	3.56e-29	28.4486
developmental process (GO:0032502)	5729	279	147.99	+	1.89	5.16e-32	1.02e-28	27.9914
multicellular organismal process (GO:0032501)	6909	309	178.47	+	1.73	4.23e-30	7.41e-27	26.1302
regulation of multicellular organismal process (GO:0051239)	2647	164	68.38	+	2.4	1.65e-26	2.6e-23	22.585
circulatory system development (GO:0072359)	853	84	22.03	+	3.81	1.47e-24	2.1e-21	20.6778
regulation of cell population proliferation (GO:0042127)	1640	119	42.36	+	2.81	5.62e-24	7.39e-21	20.1314
animal organ development (GO:0048513)	3187	176	82.33	+	2.14	3.58e-23	4.35e-20	19.3615
negative regulation of biological process (GO:0048519)	5541	251	143.13	+	1.75	9.27e-23	1.04e-19	18.983
tube development (GO:0035295)	841	80	21.72	+	3.68	1.61e-22	1.69e-19	18.7721
blood vessel development (GO:0001568)	489	60	12.63	+	4.75	6.61e-22	6.51e-19	18.1864
cell adhesion (GO:0007155)	951	84	24.57	+	3.42	1.04e-21	9.61e-19	18.0173
vasculature development (GO:0001944)	512	61	13.23	+	4.61	1.13e-21	9.94e-19	18.0026
biological adhesion (GO:0022610)	957	84	24.72	+	3.4	1.5e-21	1.25e-18	17.9031
regulation of multicellular organismal development (GO:2000026)	1318	100	34.05	+	2.94	2.56e-21	2.02e-18	17.6946
tube morphogenesis (GO:0035239)	645	67	16.66	+	4.02	8.88e-21	6.67e-18	17.1759
tissue development (GO:0009888)	1732	116	44.74	+	2.59	1.14e-20	8.21e-18	17.0857
blood vessel morphogenesis (GO:0048514)	406	53	10.49	+	5.05	1.59e-20	1.09e-17	16.9626
regulation of developmental process (GO:0050793)	2441	143	63.05	+	2.27	2.22e-20	1.46e-17	16.8356
biological regulation (GO:0065007)	12571	425	324.73	+	1.31	3.93e-20	2.48e-17	16.6055
regulation of biological process (GO:0050789)	11856	408	306.26	+	1.33	8.98e-20	5.45e-17	16.2636
regulation of cell migration (GO:0030334)	885	77	22.86	+	3.37	1.46e-19	8.53e-17	16.0691
cellular developmental process (GO:0048869)	3562	179	92.01	+	1.95	2.97e-19	1.67e-16	15.7773
regulation of response to stimulus (GO:0048583)	4240	201	109.53	+	1.84	3.95e-19	2.15e-16	15.6676
regulation of signaling (GO:0023051)	3459	175	89.35	+	1.96	5.42e-19	2.85e-16	15.5452
response to organic substance (GO:0010033)	2995	159	77.37	+	2.06	6.41e-19	3.26e-16	15.4868
regulation of cell communication (GO:0010646)	3424	173	88.45	+	1.96	1.15e-18	5.68e-16	15.2457
animal organ morphogenesis (GO:0009887)	945	78	24.41	+	3.2	1.43e-18	6.83e-16	15.1656
regulation of cell motility (GO:2000145)	947	78	24.46	+	3.19	1.6e-18	7.21e-16	15.1421
negative regulation of cellular process (GO:0048523)	4909	220	126.81	+	1.73	1.6e-18	7.42e-16	15.1296
angiogenesis (GO:0001525)	314	44	8.11	+	5.42	3.04e-18	1.33e-15	14.8761
regulation of locomotion (GO:0040012)	990	79	25.57	+	3.09	5.18e-18	2.21e-15	14.6556
anatomical structure formation involved in morphogenesis (GO:0048646)	870	73	22.47	+	3.25	9.11e-18	3.78e-15	14.4225
regulation of cellular component movement (GO:0051270)	1026	80	26.5	+	3.02	1.09e-17	4.39e-15	14.3575
cell differentiation (GO:0030154)	3509	173	90.64	+	1.91	1.27e-17	5e-15	14.301
cellular response to chemical stimulus (GO:0070887)	2898	152	74.86	+	2.03	1.37e-17	5.26e-15	14.279
ossification (GO:0001503)	262	39	6.77	+	5.76	4.36e-17	1.64e-14	13.7852
response to stimulus (GO:0050896)	8496	317	219.46	+	1.44	5.75e-17	2.11e-14	13.6757
regulation of cell adhesion (GO:0030155)	726	64	18.75	+	3.41	1.32e-16	4.74e-14	13.3242
response to chemical (GO:0042221)	4369	197	112.86	+	1.75	2.07e-16	7.27e-14	13.1385
cellular response to organic substance (GO:0071310)	2331	129	60.21	+	2.14	2.35e-16	8.07e-14	13.0931
positive regulation of biological process (GO:0048518)	6244	252	161.29	+	1.56	4.5e-16	1.51e-13	12.821
regulation of cellular process (GO:0050794)	11302	383	291.95	+	1.31	1.47e-15	4.82e-13	12.317
regulation of cell differentiation (GO:0045595)	1576	98	40.71	+	2.41	2.9e-15	9.35e-13	12.0292
negative regulation of multicellular organismal process (GO:0051241)	1002	74	25.88	+	2.86	3.1e-15	9.79e-13	12.0092
positive regulation of cellular component movement (GO:0051272)	556	53	14.36	+	3.69	3.61e-15	1.12e-12	11.9508
positive regulation of multicellular organismal process (GO:0051240)	1386	90	35.8	+	2.51	3.71e-15	1.13e-12	11.9469
positive regulation of cell migration (GO:0030335)	518	51	13.38	+	3.81	3.81e-15	1.13e-12	11.9469
positive regulation of cell motility (GO:2000147)	543	52	14.03	+	3.71	5.64e-15	1.65e-12	11.7825
regulation of signal transduction (GO:0009966)	3047	150	78.71	+	1.91	6.74e-15	1.93e-12	11.7144
regulation of localization (GO:0032879)	2734	139	70.62	+	1.97	8.29e-15	2.34e-12	11.6308
positive regulation of locomotion (GO:0040017)	558	52	14.41	+	3.61	1.54e-14	4.27e-12	11.3696
cell surface receptor signaling pathway (GO:0007166)	2486	129	64.22	+	2.01	2.71e-14	7.37e-12	11.1325
regulation of biological quality (GO:0065008)	4007	178	103.51	+	1.72	7.69e-14	2.06e-11	10.6861
negative regulation of cell population proliferation (GO:0008285)	689	57	17.8	+	3.2	8.56e-14	2.25e-11	10.6478
negative regulation of response to stimulus (GO:0048585)	1804	102	46.6	+	2.19	1.78e-13	4.61e-11	10.3363
regulation of anatomical structure morphogenesis (GO:0022603)	955	68	24.67	+	2.76	2.37e-13	6.04e-11	10.219
positive regulation of cell population proliferation (GO:0008284)	932	66	24.07	+	2.74	7.02e-13	1.76e-10	9.75449
biomineral tissue development (GO:0031214)	92	21	2.38	+	8.84	7.32e-13	1.78e-10	9.74958
regulation of cytokine production (GO:0001817)	707	56	18.26	+	3.07	7.47e-13	1.79e-10	9.74715
biomineralization (GO:0110148)	92	21	2.38	+	8.84	7.32e-13	1.8e-10	9.74473
negative regulation of developmental process (GO:0051093)	870	63	22.47	+	2.8	9.99e-13	2.35e-10	9.62893
regulation of vasculature development (GO:1901342)	281	34	7.26	+	4.68	1.02e-12	2.37e-10	9.62525
positive regulation of cellular process (GO:0048522)	5656	224	146.1	+	1.53	1.08e-12	2.48e-10	9.60555
positive regulation of response to stimulus (GO:0048584)	2278	117	58.84	+	1.99	1.12e-12	2.52e-10	9.5986
cellular response to stimulus (GO:0051716)	6770	254	174.88	+	1.45	2.62e-12	5.73e-10	9.24185
response to stress (GO:0006950)	3634	161	93.87	+	1.72	2.59e-12	5.75e-10	9.24033
signaling (GO:0023052)	5485	217	141.69	+	1.53	2.97e-12	6.41e-10	9.19314
positive regulation of signaling (GO:0023056)	1720	96	44.43	+	2.16	3.17e-12	6.75e-10	9.1707
response to endogenous stimulus (GO:0009719)	1416	84	36.58	+	2.3	3.98e-12	8.37e-10	9.07727
collagen fibril organization (GO:0030199)	103	21	2.66	+	7.89	4.8e-12	9.97e-10	9.0013
cell communication (GO:0007154)	5572	219	143.93	+	1.52	5.16e-12	1.06e-09	8.97469
positive regulation of cell communication (GO:0010647)	1714	95	44.28	+	2.15	5.24e-12	1.06e-09	8.97469
response to external stimulus (GO:0009605)	2508	123	64.79	+	1.9	5.7e-12	1.14e-09	8.9431
regulation of angiogenesis (GO:0045765)	277	32	7.16	+	4.47	1.45e-11	2.87e-09	8.54212
response to oxygen-containing compound (GO:1901700)	1584	89	40.92	+	2.18	1.6e-11	3.08e-09	8.51145
regulation of immune system process (GO:0002682)	1701	93	43.94	+	2.12	1.59e-11	3.09e-09	8.51004
signal transduction (GO:0007165)	5138	204	132.72	+	1.54	1.81e-11	3.43e-09	8.46471
locomotion (GO:0040011)	1339	79	34.59	+	2.28	2.62e-11	4.91e-09	8.30892
positive regulation of developmental process (GO:0051094)	1259	75	32.52	+	2.31	5.11e-11	9.47e-09	8.02365
skeletal system development (GO:0001501)	471	41	12.17	+	3.37	7.54e-11	1.38e-08	7.86012
cellular process (GO:0009987)	15487	461	400.05	+	1.15	1.33e-10	2.41e-08	7.61798
negative regulation of cell communication (GO:0010648)	1373	78	35.47	+	2.2	1.74e-10	3.12e-08	7.50585
negative regulation of signaling (GO:0023057)	1376	78	35.54	+	2.19	1.88e-10	3.33e-08	7.47756
cell migration (GO:0016477)	965	62	24.93	+	2.49	2.27e-10	3.97e-08	7.40121
cell development (GO:0048468)	1615	87	41.72	+	2.09	2.37e-10	4.1e-08	7.38722
Unclassified (UNCLASSIFIED)	2745	26	70.91	-	0.37	2.69e-10	4.56e-08	7.34104
positive regulation of gene expression (GO:0010628)	1072	66	27.69	+	2.38	2.72e-10	4.57e-08	7.34008
biological_process (GO:0008150)	17850	506	461.09	+	1.1	2.69e-10	4.61e-08	7.3363
defense response (GO:0006952)	1416	79	36.58	+	2.16	3.1e-10	5.14e-08	7.28904
positive regulation of cell adhesion (GO:0045785)	435	38	11.24	+	3.38	3.48e-10	5.72e-08	7.2426
positive regulation of cytokine production (GO:0001819)	440	38	11.37	+	3.34	4.7e-10	7.64e-08	7.11691
cytokine-mediated signaling pathway (GO:0019221)	682	49	17.62	+	2.78	5.14e-10	8.27e-08	7.08249
heart development (GO:0007507)	508	41	13.12	+	3.12	6.23e-10	9.93e-08	7.00305
regulation of MAPK cascade (GO:0043408)	694	49	17.93	+	2.73	8.87e-10	1.4e-07	6.85387
cell motility (GO:0048870)	1103	66	28.49	+	2.32	9.39e-10	1.45e-07	6.83863
localization of cell (GO:0051674)	1103	66	28.49	+	2.32	9.39e-10	1.47e-07	6.83268
response to biotic stimulus (GO:0009607)	1455	79	37.58	+	2.1	9.83e-10	1.5e-07	6.82391
negative regulation of signal transduction (GO:0009968)	1276	72	32.96	+	2.18	1.38e-09	2.09e-07	6.67985
negative regulation of cell adhesion (GO:0007162)	281	29	7.26	+	4	1.47e-09	2.2e-07	6.65758
positive regulation of signal transduction (GO:0009967)	1551	82	40.06	+	2.05	1.68e-09	2.5e-07	6.60206
positive regulation of cell differentiation (GO:0045597)	827	54	21.36	+	2.53	1.72e-09	2.54e-07	6.59517
regulation of cellular component organization (GO:0051128)	2360	110	60.96	+	1.8	1.81e-09	2.64e-07	6.5784
response to external biotic stimulus (GO:0043207)	1420	77	36.68	+	2.1	1.83e-09	2.64e-07	6.5784
immune system process (GO:0002376)	2849	126	73.59	+	1.71	2.05e-09	2.94e-07	6.53165
RNA processing (GO:0006396)	923	1	23.84	-	0.04	2.07e-09	2.94e-07	6.53165
movement of cell or subcellular component (GO:0006928)	1591	83	41.1	+	2.02	2.58e-09	3.64e-07	6.4389
innate immune response (GO:0045087)	840	54	21.7	+	2.49	2.78e-09	3.87e-07	6.41229
regulation of molecular function (GO:0065009)	3178	136	82.09	+	1.66	3.39e-09	4.69e-07	6.32883
positive regulation of MAPK cascade (GO:0043410)	520	40	13.43	+	2.98	3.65e-09	5.01e-07	6.30016
regulation of growth (GO:0040008)	657	46	16.97	+	2.71	3.82e-09	5.2e-07	6.284
response to other organism (GO:0051707)	1418	76	36.63	+	2.07	4.94e-09	6.66e-07	6.17653
supramolecular fiber organization (GO:0097435)	597	43	15.42	+	2.79	5.81e-09	7.77e-07	6.10958
urogenital system development (GO:0001655)	320	30	8.27	+	3.63	5.97e-09	7.91e-07	6.10182
defense response to other organism (GO:0098542)	1032	61	26.66	+	2.29	6.61e-09	8.69e-07	6.06098
sensory organ development (GO:0007423)	555	41	14.34	+	2.86	6.83e-09	8.9e-07	6.05061
regulation of epithelial cell proliferation (GO:0050678)	342	31	8.83	+	3.51	6.9e-09	8.92e-07	6.04964
positive regulation of intracellular signal transduction (GO:1902533)	1015	60	26.22	+	2.29	9.27e-09	1.19e-06	5.92445
renal system development (GO:0072001)	288	28	7.44	+	3.76	9.37e-09	1.19e-06	5.92445
regulation of smooth muscle cell proliferation (GO:0048660)	133	19	3.44	+	5.53	9.9e-09	1.25e-06	5.90309
nervous system development (GO:0007399)	2189	102	56.55	+	1.8	1.08e-08	1.35e-06	5.86967
regulation of cell-substrate adhesion (GO:0010810)	217	24	5.61	+	4.28	1.15e-08	1.43e-06	5.84466
response to lipid (GO:0033993)	822	52	21.23	+	2.45	1.22e-08	1.5e-06	5.82391
regulation of cellular response to growth factor stimulus (GO:0090287)	292	28	7.54	+	3.71	1.23e-08	1.51e-06	5.82102
negative regulation of cell differentiation (GO:0045596)	638	44	16.48	+	2.67	1.29e-08	1.57e-06	5.8041
heart morphogenesis (GO:0003007)	237	25	6.12	+	4.08	1.35e-08	1.63e-06	5.78781
neurogenesis (GO:0022008)	1369	73	35.36	+	2.06	1.38e-08	1.65e-06	5.78252
response to cytokine (GO:0034097)	1097	62	28.34	+	2.19	2.04e-08	2.42e-06	5.61618
cellular response to endogenous stimulus (GO:0071495)	1146	64	29.6	+	2.16	2.14e-08	2.51e-06	5.60033
eye development (GO:0001654)	366	31	9.45	+	3.28	2.95e-08	3.44e-06	5.46344
cellular response to cytokine stimulus (GO:0071345)	1007	58	26.01	+	2.23	3.18e-08	3.66e-06	5.43652
positive regulation of immune system process (GO:0002684)	1053	60	27.2	+	2.21	3.16e-08	3.67e-06	5.43533
visual system development (GO:0150063)	370	31	9.56	+	3.24	3.71e-08	4.24e-06	5.37263
response to hormone (GO:0009725)	807	50	20.85	+	2.4	3.79e-08	4.3e-06	5.36653
negative regulation of metabolic process (GO:0009892)	3104	129	80.18	+	1.61	4.61e-08	5.2e-06	5.284
nucleic acid metabolic process (GO:0090304)	2232	22	57.66	-	0.38	4.79e-08	5.36e-06	5.27084
negative regulation of locomotion (GO:0040013)	314	28	8.11	+	3.45	5.14e-08	5.71e-06	5.24336
sensory system development (GO:0048880)	376	31	9.71	+	3.19	5.2e-08	5.73e-06	5.24185
sensory organ morphogenesis (GO:0090596)	258	25	6.66	+	3.75	6.22e-08	6.76e-06	5.17005
cellular component morphogenesis (GO:0032989)	604	41	15.6	+	2.63	6.19e-08	6.78e-06	5.16877
camera-type eye development (GO:0043010)	318	28	8.21	+	3.41	6.57e-08	7.1e-06	5.14874
positive regulation of metabolic process (GO:0009893)	3719	147	96.07	+	1.53	8.02e-08	8.61e-06	5.065
osteoblast differentiation (GO:0001649)	122	17	3.15	+	5.39	8.2e-08	8.74e-06	5.05849
negative regulation of cell motility (GO:2000146)	282	26	7.28	+	3.57	8.44e-08	8.93e-06	5.04915
negative regulation of macromolecule metabolic process (GO:0010605)	2861	120	73.9	+	1.62	9.74e-08	1.02e-05	4.9914
negative regulation of cell migration (GO:0030336)	267	25	6.9	+	3.62	1.14e-07	1.19e-05	4.92445
negative regulation of cellular component movement (GO:0051271)	290	26	7.49	+	3.47	1.4e-07	1.44e-05	4.84164
regulation of response to stress (GO:0080134)	1546	76	39.94	+	1.9	1.39e-07	1.44e-05	4.84164
regulation of intracellular signal transduction (GO:1902531)	1768	84	45.67	+	1.84	1.39e-07	1.44e-05	4.84164
integrin-mediated signaling pathway (GO:0007229)	98	15	2.53	+	5.93	1.6e-07	1.63e-05	4.78781
heterocycle metabolic process (GO:0046483)	2904	36	75.01	-	0.48	2.25e-07	2.27e-05	4.64397
kidney development (GO:0001822)	279	25	7.21	+	3.47	2.46e-07	2.47e-05	4.6073
regulation of protein phosphorylation (GO:0001932)	1210	63	31.26	+	2.02	2.65e-07	2.65e-05	4.57675
odontogenesis (GO:0042476)	118	16	3.05	+	5.25	2.75e-07	2.73e-05	4.56384
negative regulation of immune system process (GO:0002683)	582	39	15.03	+	2.59	2.84e-07	2.8e-05	4.55284
chemotaxis (GO:0006935)	546	37	14.1	+	2.62	2.89e-07	2.83e-05	4.54821
nucleobase-containing compound metabolic process (GO:0006139)	2719	33	70.24	-	0.47	3.04e-07	2.96e-05	4.52871
RNA metabolic process (GO:0016070)	1599	13	41.3	-	0.31	3.24e-07	3.14e-05	4.50307
taxis (GO:0042330)	549	37	14.18	+	2.61	3.28e-07	3.15e-05	4.50169
regulation of phosphorus metabolic process (GO:0051174)	1611	77	41.61	+	1.85	3.68e-07	3.5e-05	4.45593
regulation of phosphate metabolic process (GO:0019220)	1611	77	41.61	+	1.85	3.68e-07	3.52e-05	4.45346
negative regulation of growth (GO:0045926)	246	23	6.35	+	3.62	3.75e-07	3.55e-05	4.44977
immune response (GO:0006955)	1972	89	50.94	+	1.75	3.81e-07	3.58e-05	4.44612
generation of neurons (GO:0048699)	1249	64	32.26	+	1.98	3.85e-07	3.59e-05	4.44491
neuron differentiation (GO:0030182)	1028	56	26.55	+	2.11	3.88e-07	3.6e-05	4.4437
tissue morphogenesis (GO:0048729)	532	36	13.74	+	2.62	4.33e-07	3.97e-05	4.40121
response to growth factor (GO:0070848)	532	36	13.74	+	2.62	4.33e-07	4e-05	4.39794
regulation of ERK1 and ERK2 cascade (GO:0070372)	291	25	7.52	+	3.33	5.09e-07	4.65e-05	4.33255
regulation of fibroblast growth factor receptor signaling pathway (GO:0040036)	31	9	0.8	+	11.24	5.19e-07	4.7e-05	4.3279
regulation of cell development (GO:0060284)	490	34	12.66	+	2.69	5.35e-07	4.79e-05	4.31966
positive regulation of epithelial cell proliferation (GO:0050679)	194	20	5.01	+	3.99	5.33e-07	4.8e-05	4.31876
positive regulation of chemotaxis (GO:0050921)	142	17	3.67	+	4.63	5.79e-07	5.16e-05	4.28735
regulation of metabolic process (GO:0019222)	6847	233	176.87	+	1.32	5.95e-07	5.27e-05	4.27819
regulation of phosphorylation (GO:0042325)	1400	69	36.16	+	1.91	6.03e-07	5.31e-05	4.27491
regulation of biomineralization (GO:0110149)	95	14	2.45	+	5.7	6.23e-07	5.46e-05	4.26281
positive regulation of molecular function (GO:0044093)	1766	81	45.62	+	1.78	7.66e-07	6.68e-05	4.17522
response to interferon-gamma (GO:0034341)	181	19	4.68	+	4.06	7.97e-07	6.91e-05	4.16052
cell population proliferation (GO:0008283)	477	33	12.32	+	2.68	8.37e-07	7.22e-05	4.14146
gene expression (GO:0010467)	2186	24	56.47	-	0.43	8.53e-07	7.31e-05	4.13608
response to toxic substance (GO:0009636)	240	22	6.2	+	3.55	9.12e-07	7.78e-05	4.10902
cell chemotaxis (GO:0060326)	202	20	5.22	+	3.83	9.54e-07	8.04e-05	4.09474
cellular response to oxygen-containing compound (GO:1901701)	1058	56	27.33	+	2.05	9.53e-07	8.08e-05	4.09259
regulation of cell-cell adhesion (GO:0022407)	434	31	11.21	+	2.77	9.65e-07	8.1e-05	4.09151
bone morphogenesis (GO:0060349)	99	14	2.56	+	5.47	9.72e-07	8.11e-05	4.09098
positive regulation of macromolecule metabolic process (GO:0010604)	3431	134	88.63	+	1.51	9.8e-07	8.14e-05	4.08938
regulation of chemotaxis (GO:0050920)	222	21	5.73	+	3.66	1.01e-06	8.36e-05	4.07779
regulation of protein modification process (GO:0031399)	1633	76	42.18	+	1.8	1.06e-06	8.72e-05	4.05948
eye morphogenesis (GO:0048592)	150	17	3.87	+	4.39	1.16e-06	9.42e-05	4.02595
skeletal system morphogenesis (GO:0048705)	224	21	5.79	+	3.63	1.16e-06	9.45e-05	4.02457
regulation of hemopoiesis (GO:1903706)	393	29	10.15	+	2.86	1.18e-06	9.55e-05	4.02
biological process involved in interspecies interaction between organisms (GO:0044419)	2118	92	54.71	+	1.68	1.25e-06	0.000101	3.99568
positive regulation of leukocyte migration (GO:0002687)	136	16	3.51	+	4.55	1.53e-06	0.000122	3.91364
regulation of transport (GO:0051049)	1758	80	45.41	+	1.76	1.57e-06	0.000125	3.90309
leukocyte migration (GO:0050900)	378	28	9.76	+	2.87	1.68e-06	0.000133	3.87615
regulation of smooth muscle cell migration (GO:0014910)	61	11	1.58	+	6.98	1.76e-06	0.000138	3.86012
collagen metabolic process (GO:0032963)	61	11	1.58	+	6.98	1.76e-06	0.000138	3.86012
regulation of sprouting angiogenesis (GO:1903670)	37	9	0.96	+	9.42	1.83e-06	0.000143	3.84466
positive regulation of vasculature development (GO:1904018)	156	17	4.03	+	4.22	1.89e-06	0.000146	3.83565
positive regulation of angiogenesis (GO:0045766)	156	17	4.03	+	4.22	1.89e-06	0.000147	3.83268
negative regulation of cell-substrate adhesion (GO:0010812)	62	11	1.6	+	6.87	2.02e-06	0.000155	3.80967
response to wounding (GO:0009611)	543	35	14.03	+	2.5	2.11e-06	0.000161	3.79317
cell morphogenesis (GO:0000902)	711	42	18.37	+	2.29	2.12e-06	0.000162	3.79048
circulatory system process (GO:0003013)	476	32	12.3	+	2.6	2.18e-06	0.000164	3.78516
negative regulation of nitrogen compound metabolic process (GO:0051172)	2390	100	61.74	+	1.62	2.19e-06	0.000165	3.78252
cell-cell adhesion (GO:0098609)	514	34	13.28	+	2.56	2.18e-06	0.000165	3.78252
cellular response to interferon-gamma (GO:0071346)	158	17	4.08	+	4.17	2.22e-06	0.000165	3.78252
positive regulation of smooth muscle cell migration (GO:0014911)	38	9	0.98	+	9.17	2.21e-06	0.000165	3.78252
leukocyte chemotaxis (GO:0030595)	141	16	3.64	+	4.39	2.35e-06	0.000174	3.75945
negative regulation of programmed cell death (GO:0043069)	907	49	23.43	+	2.09	2.38e-06	0.000175	3.75696
epithelium development (GO:0060429)	1097	56	28.34	+	1.98	2.52e-06	0.000185	3.73283
cell part morphogenesis (GO:0032990)	522	34	13.48	+	2.52	2.6e-06	0.00019	3.72125
regulation of biomineral tissue development (GO:0070167)	93	13	2.4	+	5.41	2.66e-06	0.000193	3.71444
positive regulation of leukocyte cell-cell adhesion (GO:1903039)	238	21	6.15	+	3.42	2.81e-06	0.000204	3.69037
cell-matrix adhesion (GO:0007160)	126	15	3.25	+	4.61	2.83e-06	0.000204	3.69037
regulation of leukocyte cell-cell adhesion (GO:1903037)	324	25	8.37	+	2.99	3.1e-06	0.000221	3.65561
positive regulation of cell-cell adhesion (GO:0022409)	281	23	7.26	+	3.17	3.1e-06	0.000222	3.65365
protein modification by small protein conjugation or removal (GO:0070647)	1031	6	26.63	-	0.23	3.28e-06	0.000233	3.63264
negative regulation of cellular response to growth factor stimulus (GO:0090288)	111	14	2.87	+	4.88	3.29e-06	0.000233	3.63264
cellular nitrogen compound metabolic process (GO:0034641)	3407	50	88.01	-	0.57	3.34e-06	0.000234	3.63078
regulation of immune response (GO:0050776)	1129	57	29.16	+	1.95	3.33e-06	0.000234	3.63078
cell projection morphogenesis (GO:0048858)	503	33	12.99	+	2.54	3.45e-06	0.00024	3.61979
extracellular matrix disassembly (GO:0022617)	66	11	1.7	+	6.45	3.47e-06	0.000241	3.61798
positive regulation of cellular component organization (GO:0051130)	1135	57	29.32	+	1.94	3.57e-06	0.000247	3.6073
regulation of catalytic activity (GO:0050790)	2516	103	64.99	+	1.58	3.68e-06	0.000252	3.5986
export from cell (GO:0140352)	996	52	25.73	+	2.02	3.66e-06	0.000252	3.5986
embryonic morphogenesis (GO:0048598)	561	35	14.49	+	2.42	3.74e-06	0.000255	3.59346
negative regulation of cell death (GO:0060548)	998	52	25.78	+	2.02	3.76e-06	0.000256	3.59176
bone development (GO:0060348)	184	18	4.75	+	3.79	3.87e-06	0.000261	3.58336
negative regulation of cytokine production (GO:0001818)	285	23	7.36	+	3.12	3.86e-06	0.000261	3.58336
regulation of cell death (GO:0010941)	1652	75	42.67	+	1.76	3.92e-06	0.000263	3.58004
lung development (GO:0030324)	166	17	4.29	+	3.96	4.09e-06	0.000273	3.56384
cell-substrate adhesion (GO:0031589)	185	18	4.78	+	3.77	4.15e-06	0.000276	3.55909
regulation of reactive oxygen species metabolic process (GO:2000377)	186	18	4.8	+	3.75	4.45e-06	0.000295	3.53018
type I interferon signaling pathway (GO:0060337)	68	11	1.76	+	6.26	4.48e-06	0.000296	3.52871
response to alcohol (GO:0097305)	246	21	6.35	+	3.3	4.54e-06	0.000298	3.52578
modulation of chemical synaptic transmission (GO:0050804)	424	29	10.95	+	2.65	4.79e-06	0.000313	3.50446
regulation of trans-synaptic signaling (GO:0099177)	425	29	10.98	+	2.64	4.99e-06	0.000326	3.48678
cellular aromatic compound metabolic process (GO:0006725)	2948	41	76.15	-	0.54	5.05e-06	0.000327	3.48545
cellular response to type I interferon (GO:0071357)	69	11	1.78	+	6.17	5.08e-06	0.000327	3.48545
embryonic organ morphogenesis (GO:0048562)	290	23	7.49	+	3.07	5.04e-06	0.000327	3.48545
collagen catabolic process (GO:0030574)	43	9	1.11	+	8.1	5.34e-06	0.000342	3.46597
embryonic organ development (GO:0048568)	427	29	11.03	+	2.63	5.44e-06	0.000347	3.45967
respiratory tube development (GO:0030323)	170	17	4.39	+	3.87	5.47e-06	0.000348	3.45842
positive regulation of reactive oxygen species metabolic process (GO:2000379)	101	13	2.61	+	4.98	6.02e-06	0.000382	3.41794
inflammatory response (GO:0006954)	496	32	12.81	+	2.5	6.07e-06	0.000383	3.4168
morphogenesis of an epithelium (GO:0002009)	430	29	11.11	+	2.61	6.17e-06	0.000388	3.41117
immune effector process (GO:0002252)	1095	55	28.29	+	1.94	6.2e-06	0.000388	3.41117
regulation of epithelial cell migration (GO:0010632)	231	20	5.97	+	3.35	6.29e-06	0.000392	3.40671
extracellular matrix assembly (GO:0085029)	33	8	0.85	+	9.38	7.05e-06	0.000438	3.35853
response to abiotic stimulus (GO:0009628)	1162	57	30.02	+	1.9	7.25e-06	0.000448	3.34872
cellular response to growth factor stimulus (GO:0071363)	503	32	12.99	+	2.46	7.39e-06	0.000452	3.34486
negative regulation of protein metabolic process (GO:0051248)	1056	53	27.28	+	1.94	7.36e-06	0.000452	3.34486
regulation of immune effector process (GO:0002697)	473	31	12.22	+	2.54	7.34e-06	0.000452	3.34486
mesenchymal cell differentiation (GO:0048762)	156	16	4.03	+	3.97	7.68e-06	0.000468	3.32975
negative regulation of vasculature development (GO:1901343)	104	13	2.69	+	4.84	8.04e-06	0.000488	3.31158
negative regulation of apoptotic process (GO:0043066)	888	47	22.94	+	2.05	8.28e-06	0.000501	3.30016
response to peptide (GO:1901652)	480	31	12.4	+	2.5	8.59e-06	0.000517	3.28651
cell activation (GO:0001775)	1084	54	28	+	1.93	8.94e-06	0.000536	3.27084
regulation of macromolecule metabolic process (GO:0060255)	6301	212	162.76	+	1.3	9.15e-06	0.000547	3.26201
camera-type eye morphogenesis (GO:0048593)	123	14	3.18	+	4.41	9.67e-06	0.000576	3.23958
mesenchyme development (GO:0060485)	218	19	5.63	+	3.37	9.79e-06	0.00058	3.23657
response to type I interferon (GO:0034340)	75	11	1.94	+	5.68	1.03e-05	0.000611	3.21396
muscle structure development (GO:0061061)	460	30	11.88	+	2.52	1.11e-05	0.000656	3.1831
regulation of protein serine/threonine kinase activity (GO:0071900)	490	31	12.66	+	2.45	1.13e-05	0.000664	3.17783
positive regulation of cell-substrate adhesion (GO:0010811)	126	14	3.25	+	4.3	1.24e-05	0.000725	3.13966
regulation of ion transport (GO:0043269)	1337	62	34.54	+	1.8	1.3e-05	0.000755	3.12205
neuron projection morphogenesis (GO:0048812)	495	31	12.79	+	2.42	1.32e-05	0.000765	3.11634
cellular component organization (GO:0016043)	5775	196	149.18	+	1.31	1.36e-05	0.000787	3.10403
positive regulation of phosphate metabolic process (GO:0045937)	989	50	25.55	+	1.96	1.48e-05	0.000852	3.06956
positive regulation of phosphorus metabolic process (GO:0010562)	989	50	25.55	+	1.96	1.48e-05	0.000855	3.06803
plasma membrane bounded cell projection morphogenesis (GO:0120039)	499	31	12.89	+	2.4	1.5e-05	0.000856	3.06753
central nervous system development (GO:0007417)	991	50	25.6	+	1.95	1.51e-05	0.000861	3.065
positive regulation of ERK1 and ERK2 cascade (GO:0070374)	205	18	5.3	+	3.4	1.52e-05	0.000864	3.06349
response to nitrogen compound (GO:1901698)	1085	53	28.03	+	1.89	1.53e-05	0.000867	3.06198
bone mineralization (GO:0030282)	50	9	1.29	+	6.97	1.56e-05	0.000879	3.05601
enzyme linked receptor protein signaling pathway (GO:0007167)	726	40	18.75	+	2.13	1.58e-05	0.000889	3.0511
response to oxygen levels (GO:0070482)	383	26	9.89	+	2.63	1.67e-05	0.000934	3.02965
regulation of transporter activity (GO:0032409)	292	22	7.54	+	2.92	1.7e-05	0.000948	3.02319
regulation of leukocyte migration (GO:0002685)	208	18	5.37	+	3.35	1.82e-05	0.00101	2.99568
organic cyclic compound metabolic process (GO:1901360)	3190	48	82.4	-	0.58	1.82e-05	0.00101	2.99568
regulation of ion transmembrane transport (GO:0034765)	580	34	14.98	+	2.27	1.89e-05	0.00104	2.98297
regulation of transmembrane receptor protein serine/threonine kinase signaling pathway (GO:0090092)	251	20	6.48	+	3.08	1.94e-05	0.00107	2.97062
regulation of cell activation (GO:0050865)	658	37	17	+	2.18	1.98e-05	0.00108	2.96658
positive regulation of cellular biosynthetic process (GO:0031328)	1956	82	50.53	+	1.62	1.97e-05	0.00108	2.96658
chromosome organization (GO:0051276)	1061	8	27.41	-	0.29	2.09e-05	0.00114	2.9431
regulation of response to external stimulus (GO:0032101)	1182	56	30.53	+	1.83	2.13e-05	0.00115	2.9393
regulation of ossification (GO:0030278)	115	13	2.97	+	4.38	2.14e-05	0.00115	2.9393
detoxification (GO:0098754)	133	14	3.44	+	4.07	2.16e-05	0.00116	2.93554
regulation of transmembrane transport (GO:0034762)	585	34	15.11	+	2.25	2.17e-05	0.00117	2.93181
positive regulation of MAP kinase activity (GO:0043406)	232	19	5.99	+	3.17	2.2e-05	0.00117	2.93181
positive regulation of biosynthetic process (GO:0009891)	1990	83	51.4	+	1.61	2.26e-05	0.0012	2.92082
cellular response to platelet-derived growth factor stimulus (GO:0036120)	18	6	0.46	+	12.9	2.27e-05	0.0012	2.92082
response to hypoxia (GO:0001666)	344	24	8.89	+	2.7	2.32e-05	0.00123	2.91009
respiratory system development (GO:0060541)	192	17	4.96	+	3.43	2.37e-05	0.00125	2.90309
positive regulation of transport (GO:0051050)	936	47	24.18	+	1.94	2.48e-05	0.0013	2.88606
regulation of cellular protein metabolic process (GO:0032268)	2437	97	62.95	+	1.54	2.49e-05	0.00131	2.88273
cartilage development (GO:0051216)	154	15	3.98	+	3.77	2.57e-05	0.00134	2.8729
regulation of transmembrane transporter activity (GO:0022898)	279	21	7.21	+	2.91	2.67e-05	0.00139	2.85699
regulation of membrane potential (GO:0042391)	436	28	11.26	+	2.49	2.7e-05	0.00139	2.85699
positive regulation of cell activation (GO:0050867)	436	28	11.26	+	2.49	2.7e-05	0.0014	2.85387
negative regulation of biomineralization (GO:0110150)	29	7	0.75	+	9.34	2.73e-05	0.00141	2.85078
response to organonitrogen compound (GO:0010243)	997	49	25.75	+	1.9	2.79e-05	0.00143	2.84466
muscle tissue development (GO:0060537)	280	21	7.23	+	2.9	2.8e-05	0.00143	2.84466
system process (GO:0003008)	2040	84	52.7	+	1.59	2.84e-05	0.00145	2.83863
response to platelet-derived growth factor (GO:0036119)	19	6	0.49	+	12.22	2.92e-05	0.00148	2.82974
response to mechanical stimulus (GO:0009612)	216	18	5.58	+	3.23	2.9e-05	0.00148	2.82974
negative regulation of cellular metabolic process (GO:0031324)	2580	101	66.65	+	1.52	2.95e-05	0.00148	2.82974
nitric oxide mediated signal transduction (GO:0007263)	19	6	0.49	+	12.22	2.92e-05	0.00148	2.82974
response to steroid hormone (GO:0048545)	281	21	7.26	+	2.89	2.94e-05	0.00148	2.82974
positive regulation of phosphorylation (GO:0042327)	913	46	23.58	+	1.95	3.03e-05	0.00151	2.82102
ncRNA processing (GO:0034470)	432	0	11.16	-	< 0,01	3.02e-05	0.00151	2.82102
negative regulation of angiogenesis (GO:0016525)	102	12	2.63	+	4.55	3.08e-05	0.00153	2.81531
amide biosynthetic process (GO:0043604)	528	1	13.64	-	0.07	3.08e-05	0.00153	2.81531
embryo development (GO:0009790)	971	48	25.08	+	1.91	3.27e-05	0.00162	2.79048
positive regulation of smooth muscle cell proliferation (GO:0048661)	86	11	2.22	+	4.95	3.28e-05	0.00162	2.79048
localization (GO:0051179)	5807	195	150	+	1.3	3.32e-05	0.00163	2.78781
wound healing (GO:0042060)	444	28	11.47	+	2.44	3.31e-05	0.00163	2.78781
negative regulation of blood vessel morphogenesis (GO:2000181)	103	12	2.66	+	4.51	3.37e-05	0.00164	2.78516
cellular response to nitrogen compound (GO:1901699)	651	36	16.82	+	2.14	3.42e-05	0.00166	2.77989
skin morphogenesis (GO:0043589)	11	5	0.28	+	17.6	3.45e-05	0.00167	2.77728
neuron development (GO:0048666)	833	43	21.52	+	2	3.44e-05	0.00167	2.77728
response to transforming growth factor beta (GO:0071559)	159	15	4.11	+	3.65	3.61e-05	0.00174	2.75945
positive regulation of tumor necrosis factor superfamily cytokine production (GO:1903557)	87	11	2.25	+	4.89	3.61e-05	0.00174	2.75945
negative regulation of transmembrane receptor protein serine/threonine kinase signaling pathway (GO:0090101)	140	14	3.62	+	3.87	3.64e-05	0.00175	2.75696
embryonic skeletal system development (GO:0048706)	122	13	3.15	+	4.13	3.77e-05	0.0018	2.74473
regulation of MAP kinase activity (GO:0043405)	309	22	7.98	+	2.76	3.8e-05	0.00181	2.74232
striated muscle tissue development (GO:0014706)	265	20	6.85	+	2.92	3.98e-05	0.00189	2.72354
regulation of protein metabolic process (GO:0051246)	2595	101	67.03	+	1.51	4.09e-05	0.00194	2.7122
response to decreased oxygen levels (GO:0036293)	358	24	9.25	+	2.6	4.23e-05	0.002	2.69897
connective tissue development (GO:0061448)	202	17	5.22	+	3.26	4.29e-05	0.00202	2.69465
positive regulation of leukocyte activation (GO:0002696)	425	27	10.98	+	2.46	4.31e-05	0.00202	2.69465
regulation of collagen metabolic process (GO:0010712)	44	8	1.14	+	7.04	4.35e-05	0.00204	2.69037
regulation of response to wounding (GO:1903034)	162	15	4.18	+	3.58	4.41e-05	0.00205	2.68825
nephron development (GO:0072006)	124	13	3.2	+	4.06	4.4e-05	0.00205	2.68825
regulation of gene expression (GO:0010468)	4872	168	125.85	+	1.33	4.44e-05	0.00206	2.68613
ncRNA metabolic process (GO:0034660)	517	1	13.35	-	0.07	4.57e-05	0.00212	2.67366
regulation of kinase activity (GO:0043549)	908	45	23.46	+	1.92	4.96e-05	0.00229	2.64016
positive regulation of protein serine/threonine kinase activity (GO:0071902)	316	22	8.16	+	2.7	5.2e-05	0.00239	2.6216
regulation of bone mineralization (GO:0030500)	75	10	1.94	+	5.16	5.42e-05	0.00248	2.60555
regulation of programmed cell death (GO:0043067)	1517	66	39.19	+	1.68	5.41e-05	0.00248	2.60555
regulation of tumor necrosis factor superfamily cytokine production (GO:1903555)	146	14	3.77	+	3.71	5.55e-05	0.00253	2.59688
regulation of cellular extravasation (GO:0002691)	33	7	0.85	+	8.21	5.59e-05	0.00254	2.59517
protein modification by small protein conjugation (GO:0032446)	821	5	21.21	-	0.24	5.62e-05	0.00255	2.59346
regulation of protein kinase activity (GO:0045859)	797	41	20.59	+	1.99	6.22e-05	0.00281	2.55129
positive regulation of leukocyte chemotaxis (GO:0002690)	93	11	2.4	+	4.58	6.28e-05	0.00283	2.54821
retina morphogenesis in camera-type eye (GO:0060042)	61	9	1.58	+	5.71	6.32e-05	0.00284	2.54668
neutrophil chemotaxis (GO:0030593)	77	10	1.99	+	5.03	6.63e-05	0.00297	2.52724
positive regulation of catalytic activity (GO:0043085)	1415	62	36.55	+	1.7	6.78e-05	0.00303	2.51856
secretion by cell (GO:0032940)	948	46	24.49	+	1.88	6.9e-05	0.00308	2.51145
secretion (GO:0046903)	1061	50	27.41	+	1.82	7.04e-05	0.00313	2.50446
regulation of mononuclear cell migration (GO:0071675)	112	12	2.89	+	4.15	7.09e-05	0.00313	2.50446
glycosaminoglycan catabolic process (GO:0006027)	62	9	1.6	+	5.62	7.08e-05	0.00314	2.50307
positive regulation of epithelial cell migration (GO:0010634)	150	14	3.87	+	3.61	7.26e-05	0.0032	2.49485
regulation of endothelial cell migration (GO:0010594)	170	15	4.39	+	3.42	7.31e-05	0.00321	2.49349
blood circulation (GO:0008015)	385	25	9.95	+	2.51	7.39e-05	0.00324	2.48945
positive regulation of alpha-beta T cell differentiation (GO:0046638)	48	8	1.24	+	6.45	7.53e-05	0.00328	2.48413
regulation of cell growth (GO:0001558)	417	26	10.77	+	2.41	7.51e-05	0.00328	2.48413
regulation of T cell proliferation (GO:0042129)	172	15	4.44	+	3.38	8.26e-05	0.00359	2.44491
cellular response to hormone stimulus (GO:0032870)	523	30	13.51	+	2.22	8.57e-05	0.00371	2.43063
cell morphogenesis involved in neuron differentiation (GO:0048667)	449	27	11.6	+	2.33	8.75e-05	0.00378	2.42251
cell-cell adhesion via plasma-membrane adhesion molecules (GO:0098742)	259	19	6.69	+	2.84	8.78e-05	0.00378	2.42251
positive regulation of macromolecule biosynthetic process (GO:0010557)	1853	76	47.87	+	1.59	9.12e-05	0.00392	2.40671
head development (GO:0060322)	788	40	20.36	+	1.97	9.35e-05	0.00401	2.39686
mRNA processing (GO:0006397)	484	1	12.5	-	0.08	9.6e-05	0.0041	2.38722
detection of chemical stimulus involved in sensory perception (GO:0050907)	486	1	12.55	-	0.08	9.7e-05	0.00413	2.38405
positive regulation of T cell activation (GO:0050870)	217	17	5.61	+	3.03	9.76e-05	0.00415	2.38195
positive regulation of alpha-beta T cell activation (GO:0046635)	65	9	1.68	+	5.36	9.82e-05	0.00417	2.37986
regulation of T cell activation (GO:0050863)	332	22	8.58	+	2.57	0.000102	0.00433	2.36351
cell junction organization (GO:0034330)	501	29	12.94	+	2.24	0.000103	0.00433	2.36351
second-messenger-mediated signaling (GO:0019932)	218	17	5.63	+	3.02	0.000103	0.00434	2.36251
cardiac chamber morphogenesis (GO:0003206)	117	12	3.02	+	3.97	0.000104	0.00436	2.36051
negative regulation of cell development (GO:0010721)	176	15	4.55	+	3.3	0.000105	0.00439	2.35754
positive regulation of CD4-positive, alpha-beta T cell activation (GO:2000516)	37	7	0.96	+	7.32	0.000105	0.0044	2.35655
activation of MAPK activity (GO:0000187)	156	14	4.03	+	3.47	0.000107	0.00444	2.35262
cardiac epithelial to mesenchymal transition (GO:0060317)	25	6	0.65	+	9.29	0.000107	0.00444	2.35262
regulation of CD4-positive, alpha-beta T cell activation (GO:2000514)	66	9	1.7	+	5.28	0.000109	0.00452	2.34486
cellular component organization or biogenesis (GO:0071840)	5999	197	154.96	+	1.27	0.00011	0.00456	2.34104
response to reactive oxygen species (GO:0000302)	198	16	5.11	+	3.13	0.000111	0.00458	2.33913
cardiac ventricle development (GO:0003231)	118	12	3.05	+	3.94	0.000112	0.0046	2.33724
lipoxin biosynthetic process (GO:2001301)	7	4	0.18	+	22.12	0.000114	0.00465	2.33255
glycosaminoglycan biosynthetic process (GO:0006024)	100	11	2.58	+	4.26	0.000114	0.00465	2.33255
tissue remodeling (GO:0048771)	100	11	2.58	+	4.26	0.000114	0.00466	2.33161
negative regulation of gene expression (GO:0010629)	964	46	24.9	+	1.85	0.000116	0.00471	2.32698
regulation of epithelial cell apoptotic process (GO:1904035)	83	10	2.14	+	4.66	0.000117	0.00474	2.32422
response to ketone (GO:1901654)	199	16	5.14	+	3.11	0.000117	0.00474	2.32422
granulocyte chemotaxis (GO:0071621)	83	10	2.14	+	4.66	0.000117	0.00475	2.32331
negative regulation of response to external stimulus (GO:0032102)	550	31	14.21	+	2.18	0.000119	0.00478	2.32057
cardiac chamber development (GO:0003205)	158	14	4.08	+	3.43	0.000121	0.00486	2.31336
negative regulation of ossification (GO:0030279)	38	7	0.98	+	7.13	0.000122	0.00489	2.31069
glomerulus development (GO:0032835)	52	8	1.34	+	5.96	0.000124	0.00496	2.30452
positive regulation of tumor necrosis factor production (GO:0032760)	84	10	2.17	+	4.61	0.000128	0.0051	2.29243
regulation of osteoblast differentiation (GO:0045667)	120	12	3.1	+	3.87	0.00013	0.00515	2.28819
regulation of leukocyte proliferation (GO:0070663)	245	18	6.33	+	2.84	0.000131	0.0052	2.284
aminoglycan catabolic process (GO:0006026)	68	9	1.76	+	5.12	0.000134	0.00524	2.28067
chondrocyte differentiation (GO:0002062)	68	9	1.76	+	5.12	0.000134	0.00525	2.27984
cardiocyte differentiation (GO:0035051)	102	11	2.63	+	4.17	0.000134	0.00526	2.27901
positive regulation of response to wounding (GO:1903036)	68	9	1.76	+	5.12	0.000134	0.00526	2.27901
regulation of ion transmembrane transporter activity (GO:0032412)	268	19	6.92	+	2.74	0.000133	0.00527	2.27819
regulation of BMP signaling pathway (GO:0030510)	102	11	2.63	+	4.17	0.000134	0.00527	2.27819
positive regulation of protein phosphorylation (GO:0001934)	828	41	21.39	+	1.92	0.000136	0.00532	2.27409
sensory perception of smell (GO:0007608)	468	1	12.09	-	0.08	0.000139	0.00541	2.2668
regulation of vascular associated smooth muscle cell proliferation (GO:1904705)	53	8	1.37	+	5.84	0.00014	0.00542	2.266
regulation of collagen biosynthetic process (GO:0032965)	39	7	1.01	+	6.95	0.000141	0.00545	2.2636
response to organic cyclic compound (GO:0014070)	886	43	22.89	+	1.88	0.000145	0.00555	2.25571
positive regulation of cellular extravasation (GO:0002693)	16	5	0.41	+	12.1	0.000145	0.00555	2.25571
regeneration (GO:0031099)	161	14	4.16	+	3.37	0.000145	0.00556	2.25493
stress response to copper ion (GO:1990169)	16	5	0.41	+	12.1	0.000145	0.00557	2.25414
detoxification of copper ion (GO:0010273)	16	5	0.41	+	12.1	0.000145	0.00558	2.25337
response to lipopolysaccharide (GO:0032496)	317	21	8.19	+	2.56	0.000147	0.00559	2.25259
cardiac ventricle morphogenesis (GO:0003208)	69	9	1.78	+	5.05	0.000148	0.00564	2.24872
cognition (GO:0050890)	294	20	7.59	+	2.63	0.000151	0.00571	2.24336
regulation of lymphocyte proliferation (GO:0050670)	226	17	5.84	+	2.91	0.000154	0.00583	2.23433
regulation of tumor necrosis factor production (GO:0032680)	142	13	3.67	+	3.54	0.000156	0.00588	2.23062
heart valve morphogenesis (GO:0003179)	54	8	1.39	+	5.74	0.000157	0.0059	2.22915
positive regulation of reactive oxygen species biosynthetic process (GO:1903428)	54	8	1.39	+	5.74	0.000157	0.00591	2.22841
regulation of synaptic transmission, glutamatergic (GO:0051966)	70	9	1.81	+	4.98	0.000164	0.00613	2.21254
neutrophil migration (GO:1990266)	87	10	2.25	+	4.45	0.000167	0.00621	2.20691
glomerulus morphogenesis (GO:0072102)	8	4	0.21	+	19.36	0.000168	0.00622	2.20621
regulation of neural precursor cell proliferation (GO:2000177)	87	10	2.25	+	4.45	0.000167	0.00623	2.20551
lipoxin metabolic process (GO:2001300)	8	4	0.21	+	19.36	0.000168	0.00623	2.20551
negative regulation of extrinsic apoptotic signaling pathway (GO:2001237)	105	11	2.71	+	4.06	0.000169	0.00625	2.20412
regulation of mononuclear cell proliferation (GO:0032944)	228	17	5.89	+	2.89	0.00017	0.00628	2.20204
sulfur compound catabolic process (GO:0044273)	55	8	1.42	+	5.63	0.000176	0.00648	2.18842
regulation of cold-induced thermogenesis (GO:0120161)	144	13	3.72	+	3.49	0.000177	0.00651	2.18642
artery development (GO:0060840)	88	10	2.27	+	4.4	0.000181	0.00666	2.17653
negative regulation of biomineral tissue development (GO:0070168)	28	6	0.72	+	8.3	0.000183	0.0067	2.17393
chromatin organization (GO:0006325)	697	4	18	-	0.22	0.000184	0.0067	2.17393
myeloid leukocyte migration (GO:0097529)	125	12	3.23	+	3.72	0.000184	0.00671	2.17328
positive regulation of cellular metabolic process (GO:0031325)	3238	117	83.64	+	1.4	0.000185	0.00674	2.17134
response to inorganic substance (GO:0010035)	542	30	14	+	2.14	0.000187	0.0068	2.16749
regulation of epithelial cell differentiation (GO:0030856)	145	13	3.75	+	3.47	0.000189	0.00682	2.16622
aging (GO:0007568)	276	19	7.13	+	2.66	0.00019	0.00685	2.16431
response to temperature stimulus (GO:0009266)	166	14	4.29	+	3.26	0.000195	0.00704	2.15243
aminoglycan biosynthetic process (GO:0006023)	107	11	2.76	+	3.98	0.000197	0.00706	2.1512
interferon-gamma-mediated signaling pathway (GO:0060333)	72	9	1.86	+	4.84	0.000198	0.00712	2.14752
epithelial tube morphogenesis (GO:0060562)	302	20	7.8	+	2.56	0.00021	0.00752	2.12378
cellular response to acid chemical (GO:0071229)	73	9	1.89	+	4.77	0.000218	0.00775	2.1107
negative regulation of molecular function (GO:0044092)	1171	52	30.25	+	1.72	0.000219	0.00775	2.1107
endochondral bone morphogenesis (GO:0060350)	57	8	1.47	+	5.43	0.000219	0.00776	2.11014
positive regulation of nitrogen compound metabolic process (GO:0051173)	3058	111	78.99	+	1.41	0.000218	0.00776	2.11014
leukocyte activation (GO:0045321)	935	44	24.15	+	1.82	0.000218	0.00777	2.10958
neuron projection development (GO:0031175)	683	35	17.64	+	1.98	0.00022	0.00778	2.10902
muscle organ development (GO:0007517)	280	19	7.23	+	2.63	0.000225	0.00792	2.10127
cell junction assembly (GO:0034329)	280	19	7.23	+	2.63	0.000225	0.00794	2.10018
detoxification of inorganic compound (GO:0061687)	18	5	0.46	+	10.75	0.00023	0.00796	2.09909
cardiac muscle tissue development (GO:0048738)	148	13	3.82	+	3.4	0.000227	0.00796	2.09909
regulation of inflammatory response (GO:0050727)	516	29	13.33	+	2.18	0.000231	0.00797	2.09854
regulation of secretion (GO:0051046)	635	33	16.4	+	2.01	0.000231	0.00797	2.09854
regulation of inclusion body assembly (GO:0090083)	18	5	0.46	+	10.75	0.00023	0.00798	2.098
sensory perception of chemical stimulus (GO:0007606)	542	2	14	-	0.14	0.000228	0.00799	2.09745
negative regulation of fibroblast growth factor receptor signaling pathway (GO:0040037)	18	5	0.46	+	10.75	0.00023	0.00799	2.09745
negative regulation of amyloid-beta formation (GO:1902430)	18	5	0.46	+	10.75	0.00023	0.00801	2.09637
positive regulation of phosphatidylinositol 3-kinase signaling (GO:0014068)	91	10	2.35	+	4.25	0.000233	0.00802	2.09583
negative regulation of immune response (GO:0050777)	341	22	8.81	+	2.5	0.000235	0.00806	2.09366
muscle cell differentiation (GO:0042692)	235	17	6.07	+	2.8	0.000237	0.00814	2.08938
regulation of leukocyte differentiation (GO:1902105)	282	19	7.28	+	2.61	0.000245	0.00839	2.07624
replacement ossification (GO:0036075)	30	6	0.77	+	7.74	0.000254	0.00865	2.06298
endochondral ossification (GO:0001958)	30	6	0.77	+	7.74	0.000254	0.00867	2.06198
retina development in camera-type eye (GO:0060041)	150	13	3.87	+	3.36	0.000256	0.0087	2.06048
regulation of apoptotic process (GO:0042981)	1479	62	38.2	+	1.62	0.000256	0.00871	2.05998
response to acid chemical (GO:0001101)	130	12	3.36	+	3.57	0.000258	0.00872	2.05948
positive regulation of kinase activity (GO:0033674)	608	32	15.71	+	2.04	0.000261	0.0088	2.05552
response to amino acid (GO:0043200)	111	11	2.87	+	3.84	0.000263	0.00888	2.05159
response to virus (GO:0009615)	308	20	7.96	+	2.51	0.000268	0.00901	2.04528
response to copper ion (GO:0046688)	44	7	1.14	+	6.16	0.000274	0.00914	2.03905
regulation of reactive oxygen species biosynthetic process (GO:1903426)	93	10	2.4	+	4.16	0.000273	0.00915	2.03858
negative regulation of viral process (GO:0048525)	93	10	2.4	+	4.16	0.000273	0.00917	2.03763
stress response to metal ion (GO:0097501)	19	5	0.49	+	10.19	0.000284	0.00947	2.02365
glycosaminoglycan metabolic process (GO:0030203)	152	13	3.93	+	3.31	0.000289	0.00959	2.01818
regulation of hormone levels (GO:0010817)	532	29	13.74	+	2.11	0.00029	0.00961	2.01728
cellular response to transforming growth factor beta stimulus (GO:0071560)	152	13	3.93	+	3.31	0.000289	0.00961	2.01728
protein ubiquitination (GO:0016567)	741	5	19.14	-	0.26	0.000292	0.00966	2.01502
positive regulation of CD4-positive, alpha-beta T cell differentiation (GO:0043372)	31	6	0.8	+	7.49	0.000297	0.00977	2.01011
regulation of interleukin-4 production (GO:0032673)	31	6	0.8	+	7.49	0.000297	0.00979	2.00922
detection of chemical stimulus involved in sensory perception of smell (GO:0050911)	441	1	11.39	-	0.09	0.0003	0.00984	2.007
regulation of leukocyte activation (GO:0002694)	616	32	15.91	+	2.01	0.0003	0.00985	2.00656
positive regulation of protein kinase activity (GO:0045860)	534	29	13.79	+	2.1	0.000301	0.00985	2.00656
regulation of secretion by cell (GO:1903530)	579	31	14.96	+	2.07	0.000306	0.01	2
response to bacterium (GO:0009617)	718	36	18.55	+	1.94	0.00031	0.0101	1.99568
regulation of long-term synaptic potentiation (GO:1900271)	45	7	1.16	+	6.02	0.000309	0.0101	1.99568
negative regulation of smooth muscle cell proliferation (GO:0048662)	45	7	1.16	+	6.02	0.000309	0.0101	1.99568
negative regulation of cellular protein metabolic process (GO:0032269)	984	45	25.42	+	1.77	0.000318	0.0103	1.98716
stem cell differentiation (GO:0048863)	154	13	3.98	+	3.27	0.000325	0.0105	1.97881
regulation of endothelial cell proliferation (GO:0001936)	134	12	3.46	+	3.47	0.000333	0.0107	1.97062
positive regulation of response to external stimulus (GO:0032103)	503	28	12.99	+	2.15	0.000335	0.0108	1.96658
endothelium development (GO:0003158)	96	10	2.48	+	4.03	0.000345	0.011	1.95861
negative regulation of epithelial cell apoptotic process (GO:1904036)	46	7	1.19	+	5.89	0.000349	0.0111	1.95468
cell-cell signaling (GO:0007267)	1125	50	29.06	+	1.72	0.000344	0.0111	1.95468
granulocyte migration (GO:0097530)	96	10	2.48	+	4.03	0.000345	0.0111	1.95468
response to amyloid-beta (GO:1904645)	46	7	1.19	+	5.89	0.000349	0.0111	1.95468
negative regulation of osteoblast differentiation (GO:0045668)	46	7	1.19	+	5.89	0.000349	0.0111	1.95468
activation of protein kinase activity (GO:0032147)	327	21	8.45	+	2.49	0.000348	0.0111	1.95468
regulation of vascular endothelial growth factor signaling pathway (GO:1900746)	20	5	0.52	+	9.68	0.000348	0.0111	1.95468
cellular response to organonitrogen compound (GO:0071417)	591	31	15.27	+	2.03	0.000355	0.0112	1.95078
regulation of defense response (GO:0031347)	838	40	21.65	+	1.85	0.000361	0.0114	1.9431
regulation of extrinsic apoptotic signaling pathway (GO:2001236)	156	13	4.03	+	3.23	0.000364	0.0115	1.9393
organelle organization (GO:0006996)	3574	62	92.32	-	0.67	0.000378	0.0119	1.92445
negative regulation of cell activation (GO:0050866)	200	15	5.17	+	2.9	0.000381	0.012	1.92082
homeostatic process (GO:0042592)	1659	67	42.85	+	1.56	0.000389	0.0122	1.91364
response to molecule of bacterial origin (GO:0002237)	334	21	8.63	+	2.43	0.000394	0.0123	1.91009
female pregnancy (GO:0007565)	179	14	4.62	+	3.03	0.0004	0.0125	1.90309
heart valve development (GO:0003170)	63	8	1.63	+	4.92	0.000405	0.0126	1.89963
artery morphogenesis (GO:0048844)	63	8	1.63	+	4.92	0.000405	0.0126	1.89963
regulation of binding (GO:0051098)	366	22	9.45	+	2.33	0.000417	0.0129	1.88941
negative regulation of amyloid precursor protein catabolic process (GO:1902992)	21	5	0.54	+	9.22	0.000422	0.013	1.88606
positive regulation of lymphocyte proliferation (GO:0050671)	138	12	3.56	+	3.37	0.000426	0.0131	1.88273
regulation of muscle cell differentiation (GO:0051147)	138	12	3.56	+	3.37	0.000426	0.0132	1.87943
regulation of vascular wound healing (GO:0061043)	11	4	0.28	+	14.08	0.000435	0.0133	1.87615
negative regulation of sprouting angiogenesis (GO:1903671)	11	4	0.28	+	14.08	0.000435	0.0134	1.8729
elastic fiber assembly (GO:0048251)	11	4	0.28	+	14.08	0.000435	0.0134	1.8729
odontogenesis of dentin-containing tooth (GO:0042475)	81	9	2.09	+	4.3	0.00044	0.0134	1.8729
regulation of fibroblast proliferation (GO:0048145)	81	9	2.09	+	4.3	0.00044	0.0135	1.86967
positive regulation of mononuclear cell proliferation (GO:0032946)	139	12	3.59	+	3.34	0.000453	0.0138	1.86012
positive regulation of ion transport (GO:0043270)	709	35	18.31	+	1.91	0.000456	0.0138	1.86012
negative regulation of apoptotic signaling pathway (GO:2001234)	227	16	5.86	+	2.73	0.000469	0.0142	1.84771
positive regulation of nucleobase-containing compound metabolic process (GO:0045935)	1891	74	48.85	+	1.51	0.000473	0.0143	1.84466
negative regulation of transforming growth factor beta receptor signaling pathway (GO:0030512)	82	9	2.12	+	4.25	0.000478	0.0144	1.84164
lymphocyte chemotaxis (GO:0048247)	49	7	1.27	+	5.53	0.000492	0.0148	1.82974
regulation of endothelial cell apoptotic process (GO:2000351)	49	7	1.27	+	5.53	0.000492	0.0148	1.82974
regulation of heart growth (GO:0060420)	65	8	1.68	+	4.76	0.00049	0.0148	1.82974
mesenchyme morphogenesis (GO:0072132)	49	7	1.27	+	5.53	0.000492	0.0148	1.82974
regulation of cation transmembrane transport (GO:1904062)	372	22	9.61	+	2.29	0.000496	0.0149	1.82681
positive regulation of T cell proliferation (GO:0042102)	101	10	2.61	+	3.83	0.0005	0.0149	1.82681
regulation of alpha-beta T cell activation (GO:0046634)	101	10	2.61	+	3.83	0.0005	0.0149	1.82681
positive regulation of oligodendrocyte differentiation (GO:0048714)	22	5	0.57	+	8.8	0.000507	0.0151	1.82102
regulation of cellular response to vascular endothelial growth factor stimulus (GO:1902547)	22	5	0.57	+	8.8	0.000507	0.0151	1.82102
regulation of hormone secretion (GO:0046883)	276	18	7.13	+	2.52	0.000509	0.0151	1.82102
regulation of leukocyte chemotaxis (GO:0002688)	121	11	3.13	+	3.52	0.000519	0.0152	1.81816
regulation of smooth muscle cell-matrix adhesion (GO:2000097)	4	3	0.1	+	29.03	0.000515	0.0152	1.81816
negative regulation of cell-cell adhesion (GO:0022408)	184	14	4.75	+	2.95	0.000517	0.0152	1.81816
regulation of transforming growth factor beta receptor signaling pathway (GO:0017015)	121	11	3.13	+	3.52	0.000519	0.0152	1.81816
endothelial cell differentiation (GO:0045446)	83	9	2.14	+	4.2	0.000518	0.0152	1.81816
regulation of monocyte extravasation (GO:2000437)	4	3	0.1	+	29.03	0.000515	0.0152	1.81816
MHC class II protein complex assembly (GO:0002399)	4	3	0.1	+	29.03	0.000515	0.0152	1.81816
peptide antigen assembly with MHC class II protein complex (GO:0002503)	4	3	0.1	+	29.03	0.000515	0.0152	1.81816
cellular zinc ion homeostasis (GO:0006882)	35	6	0.9	+	6.64	0.000527	0.0153	1.81531
ventricular septum morphogenesis (GO:0060412)	35	6	0.9	+	6.64	0.000527	0.0154	1.81248
macromolecule modification (GO:0043412)	3240	55	83.69	-	0.66	0.000538	0.0155	1.80967
regulation of alpha-beta T cell differentiation (GO:0046637)	66	8	1.7	+	4.69	0.000538	0.0155	1.80967
viral entry into host cell (GO:0046718)	102	10	2.63	+	3.8	0.000536	0.0155	1.80967
cellular response to amino acid stimulus (GO:0071230)	66	8	1.7	+	4.69	0.000538	0.0155	1.80967
antigen processing and presentation of peptide or polysaccharide antigen via MHC class II (GO:0002504)	102	10	2.63	+	3.8	0.000536	0.0156	1.80688
axon development (GO:0061564)	419	24	10.82	+	2.22	0.000536	0.0156	1.80688
regulation of supramolecular fiber organization (GO:1902903)	375	22	9.69	+	2.27	0.000542	0.0156	1.80688
regulation of CD4-positive, alpha-beta T cell differentiation (GO:0043370)	50	7	1.29	+	5.42	0.000549	0.0157	1.8041
multi-multicellular organism process (GO:0044706)	208	15	5.37	+	2.79	0.000559	0.016	1.79588
regulation of developmental growth (GO:0048638)	318	20	8.21	+	2.43	0.000563	0.0161	1.79317
keratan sulfate catabolic process (GO:0042340)	12	4	0.31	+	12.9	0.000569	0.0162	1.79048
positive regulation of endocytosis (GO:0045807)	103	10	2.66	+	3.76	0.000576	0.0164	1.78516
cellular macromolecule biosynthetic process (GO:0034645)	1655	22	42.75	-	0.51	0.000598	0.017	1.76955
positive regulation of transmembrane transport (GO:0034764)	233	16	6.02	+	2.66	0.000611	0.0173	1.76195
positive regulation of ion transmembrane transport (GO:0034767)	233	16	6.02	+	2.66	0.000611	0.0173	1.76195
ventricular cardiac muscle tissue development (GO:0003229)	51	7	1.32	+	5.31	0.000611	0.0173	1.76195
regulation of hydrolase activity (GO:0051336)	1308	55	33.79	+	1.63	0.00062	0.0175	1.75696
RNA splicing (GO:0008380)	407	1	10.51	-	0.1	0.00062	0.0175	1.75696
brain development (GO:0007420)	745	36	19.24	+	1.87	0.000622	0.0175	1.75696
regulation of cellular response to transforming growth factor beta stimulus (GO:1903844)	124	11	3.2	+	3.43	0.000627	0.0176	1.75449
peptide biosynthetic process (GO:0043043)	409	1	10.57	-	0.09	0.000626	0.0176	1.75449
aminoglycan metabolic process (GO:0006022)	166	13	4.29	+	3.03	0.00063	0.0176	1.75449
cell morphogenesis involved in differentiation (GO:0000904)	554	29	14.31	+	2.03	0.000637	0.0178	1.74958
negative regulation of defense response (GO:0031348)	394	23	10.18	+	2.26	0.000665	0.0185	1.73283
regulation of peptidyl-tyrosine phosphorylation (GO:0050730)	259	17	6.69	+	2.54	0.000674	0.0188	1.72584
aorta development (GO:0035904)	52	7	1.34	+	5.21	0.000678	0.0188	1.72584
negative regulation of cell-matrix adhesion (GO:0001953)	37	6	0.96	+	6.28	0.000685	0.019	1.72125
regulation of myeloid cell differentiation (GO:0045637)	236	16	6.1	+	2.62	0.000695	0.0192	1.7167
outflow tract morphogenesis (GO:0003151)	69	8	1.78	+	4.49	0.000703	0.0194	1.7122
localization within membrane (GO:0051668)	69	8	1.78	+	4.49	0.000703	0.0194	1.7122
regulation of phosphatidylinositol 3-kinase signaling (GO:0014066)	126	11	3.25	+	3.38	0.00071	0.0195	1.70997
cellular response to lipid (GO:0071396)	478	26	12.35	+	2.11	0.000716	0.0196	1.70774
atrioventricular valve morphogenesis (GO:0003181)	24	5	0.62	+	8.07	0.000715	0.0196	1.70774
positive regulation of interleukin-4 production (GO:0032753)	24	5	0.62	+	8.07	0.000715	0.0197	1.70553
positive regulation of inflammatory response (GO:0050729)	127	11	3.28	+	3.35	0.000754	0.0206	1.68613
regulation of T cell differentiation (GO:0045580)	148	12	3.82	+	3.14	0.000759	0.0207	1.68403
mRNA metabolic process (GO:0016071)	694	5	17.93	-	0.28	0.000772	0.021	1.67778
zinc ion homeostasis (GO:0055069)	38	6	0.98	+	6.11	0.000776	0.0211	1.67572
regulation of T-helper cell differentiation (GO:0045622)	38	6	0.98	+	6.11	0.000776	0.0211	1.67572
ear development (GO:0043583)	216	15	5.58	+	2.69	0.000804	0.0218	1.66154
positive regulation of vascular wound healing (GO:0035470)	5	3	0.13	+	23.23	0.000809	0.0219	1.65956
regulation of interferon-gamma production (GO:0032649)	108	10	2.79	+	3.58	0.000808	0.0219	1.65956
neural crest cell differentiation (GO:0014033)	89	9	2.3	+	3.91	0.000822	0.0221	1.65561
positive regulation of T cell differentiation (GO:0045582)	89	9	2.3	+	3.91	0.000822	0.0222	1.65365
negative regulation of viral genome replication (GO:0045071)	54	7	1.39	+	5.02	0.000831	0.0223	1.6517
positive regulation of macrophage migration (GO:1905523)	25	5	0.65	+	7.74	0.000841	0.0224	1.64975
cellular response to zinc ion (GO:0071294)	25	5	0.65	+	7.74	0.000841	0.0225	1.64782
cell adhesion mediated by integrin (GO:0033627)	25	5	0.65	+	7.74	0.000841	0.0225	1.64782
regulation of signaling receptor activity (GO:0010469)	194	14	5.01	+	2.79	0.00084	0.0225	1.64782
positive regulation of leukocyte proliferation (GO:0070665)	150	12	3.87	+	3.1	0.000847	0.0226	1.64589
regulation of transferase activity (GO:0051338)	1025	45	26.48	+	1.7	0.000852	0.0227	1.64397
mucopolysaccharide metabolic process (GO:1903510)	109	10	2.82	+	3.55	0.000863	0.0229	1.64016
regulation of anion transmembrane transport (GO:1903959)	109	10	2.82	+	3.55	0.000863	0.0229	1.64016
ribonucleoprotein complex biogenesis (GO:0022613)	465	2	12.01	-	0.17	0.000885	0.0234	1.63078
positive regulation of synaptic transmission (GO:0050806)	130	11	3.36	+	3.28	0.000901	0.0238	1.62342
regulation of cell morphogenesis (GO:0022604)	308	19	7.96	+	2.39	0.000905	0.0239	1.6216
positive regulation of immune response (GO:0050778)	738	35	19.06	+	1.84	0.000913	0.024	1.61979
regulation of synapse structure or activity (GO:0050803)	219	15	5.66	+	2.65	0.000917	0.0241	1.61798
T cell chemotaxis (GO:0010818)	14	4	0.36	+	11.06	0.000919	0.0241	1.61798
entry into host (GO:0044409)	110	10	2.84	+	3.52	0.000921	0.0241	1.61798
regulation of wound healing (GO:0061041)	131	11	3.38	+	3.25	0.000955	0.0249	1.6038
regulation of organ growth (GO:0046620)	91	9	2.35	+	3.83	0.000951	0.0249	1.6038
negative regulation of epithelial cell proliferation (GO:0050680)	131	11	3.38	+	3.25	0.000955	0.0249	1.6038
positive regulation of transferase activity (GO:0051347)	687	33	17.75	+	1.86	0.000955	0.0249	1.6038
forebrain development (GO:0030900)	380	22	9.82	+	2.24	0.000968	0.0251	1.60033
atrioventricular valve development (GO:0003171)	26	5	0.67	+	7.44	0.000982	0.0255	1.59346
positive regulation of ATP metabolic process (GO:1903580)	40	6	1.03	+	5.81	0.000987	0.0256	1.59176
skin development (GO:0043588)	383	22	9.89	+	2.22	0.001	0.026	1.58503
vascular process in circulatory system (GO:0003018)	245	16	6.33	+	2.53	0.00101	0.0261	1.58336
negative regulation of protein modification process (GO:0031400)	549	28	14.18	+	1.97	0.00102	0.0262	1.5817
axonogenesis (GO:0007409)	384	22	9.92	+	2.22	0.00102	0.0262	1.5817
protein-DNA complex subunit organization (GO:0071824)	294	0	7.59	-	< 0,01	0.00103	0.0266	1.57512
glial cell development (GO:0021782)	112	10	2.89	+	3.46	0.00105	0.0268	1.57187
lymphocyte migration (GO:0072676)	74	8	1.91	+	4.19	0.00107	0.0273	1.56384
biological process involved in interaction with host (GO:0051701)	177	13	4.57	+	2.84	0.00109	0.028	1.55284
positive regulation of nuclear division (GO:0051785)	57	7	1.47	+	4.75	0.00111	0.0283	1.54821
positive regulation of nitric oxide biosynthetic process (GO:0045429)	41	6	1.06	+	5.67	0.00111	0.0283	1.54821
positive regulation of transcription, DNA-templated (GO:0045893)	1622	64	41.9	+	1.53	0.00112	0.0283	1.54821
positive regulation of RNA biosynthetic process (GO:1902680)	1623	64	41.92	+	1.53	0.00112	0.0284	1.54668
positive regulation of nucleic acid-templated transcription (GO:1903508)	1622	64	41.9	+	1.53	0.00112	0.0284	1.54668
receptor-mediated endocytosis (GO:0006898)	248	16	6.41	+	2.5	0.00114	0.0288	1.54061
regulation of AMPA receptor activity (GO:2000311)	27	5	0.7	+	7.17	0.00114	0.0288	1.54061
embryonic skeletal system morphogenesis (GO:0048704)	94	9	2.43	+	3.71	0.00117	0.0296	1.52871
regulation of apoptotic signaling pathway (GO:2001233)	347	20	8.96	+	2.23	0.00118	0.0296	1.52871
positive regulation of vascular endothelial growth factor signaling pathway (GO:1900748)	6	3	0.15	+	19.36	0.00119	0.0299	1.52433
peptide antigen assembly with MHC protein complex (GO:0002501)	6	3	0.15	+	19.36	0.00119	0.03	1.52288
regulation of substrate adhesion-dependent cell spreading (GO:1900024)	58	7	1.5	+	4.67	0.00122	0.0304	1.51713
regulation of cardiac muscle tissue growth (GO:0055021)	58	7	1.5	+	4.67	0.00122	0.0305	1.5157
trabecula morphogenesis (GO:0061383)	42	6	1.08	+	5.53	0.00124	0.0308	1.51145
positive regulation of nitric oxide metabolic process (GO:1904407)	42	6	1.08	+	5.53	0.00124	0.0309	1.51004
neuron projection organization (GO:0106027)	42	6	1.08	+	5.53	0.00124	0.0309	1.51004
regulation of neuron migration (GO:2001222)	42	6	1.08	+	5.53	0.00124	0.031	1.50864
response to oxidative stress (GO:0006979)	396	22	10.23	+	2.15	0.00125	0.031	1.50864
cellular response to toxic substance (GO:0097237)	115	10	2.97	+	3.37	0.00126	0.0312	1.50585
movement in host environment (GO:0052126)	115	10	2.97	+	3.37	0.00126	0.0312	1.50585
positive regulation of protein kinase B signaling (GO:0051897)	181	13	4.68	+	2.78	0.00132	0.0327	1.48545
positive regulation of interleukin-8 production (GO:0032757)	59	7	1.52	+	4.59	0.00133	0.0328	1.48413
learning or memory (GO:0007611)	252	16	6.51	+	2.46	0.00133	0.0328	1.48413
response to heat (GO:0009408)	96	9	2.48	+	3.63	0.00134	0.0331	1.48017
translation (GO:0006412)	384	1	9.92	-	0.1	0.00138	0.0338	1.47108
regulation of viral entry into host cell (GO:0046596)	43	6	1.11	+	5.4	0.00138	0.0339	1.4698
lipoxygenase pathway (GO:0019372)	16	4	0.41	+	9.68	0.0014	0.0342	1.46597
response to estradiol (GO:0032355)	138	11	3.56	+	3.09	0.00141	0.0346	1.46092
regulation of nitrogen compound metabolic process (GO:0051171)	5688	181	146.93	+	1.23	0.00142	0.0346	1.46092
regulation of complement activation (GO:0030449)	117	10	3.02	+	3.31	0.00142	0.0346	1.46092
ear morphogenesis (GO:0042471)	117	10	3.02	+	3.31	0.00142	0.0347	1.45967
metanephros development (GO:0001656)	78	8	2.01	+	3.97	0.00146	0.0354	1.451
regulation of interleukin-12 production (GO:0032655)	60	7	1.55	+	4.52	0.00145	0.0354	1.451
muscle cell development (GO:0055001)	139	11	3.59	+	3.06	0.00149	0.0361	1.44249
response to corticosteroid (GO:0031960)	161	12	4.16	+	2.89	0.00149	0.0361	1.44249
response to ethanol (GO:0045471)	139	11	3.59	+	3.06	0.00149	0.0361	1.44249
aorta morphogenesis (GO:0035909)	29	5	0.75	+	6.67	0.00151	0.0364	1.4389
cellular response to copper ion (GO:0071280)	29	5	0.75	+	6.67	0.00151	0.0365	1.43771
positive regulation of RNA metabolic process (GO:0051254)	1718	66	44.38	+	1.49	0.00152	0.0367	1.43533
negative regulation of epithelial cell differentiation (GO:0030857)	44	6	1.14	+	5.28	0.00154	0.0368	1.43415
cell-substrate junction assembly (GO:0007044)	44	6	1.14	+	5.28	0.00154	0.0369	1.43297
body morphogenesis (GO:0010171)	44	6	1.14	+	5.28	0.00154	0.0369	1.43297
DNA metabolic process (GO:0006259)	781	7	20.17	-	0.35	0.00155	0.037	1.4318
regulation of synapse organization (GO:0050807)	208	14	5.37	+	2.61	0.00157	0.0374	1.42713
chemokine-mediated signaling pathway (GO:0070098)	79	8	2.04	+	3.92	0.00157	0.0374	1.42713
negative regulation of ion transmembrane transport (GO:0034766)	119	10	3.07	+	3.25	0.0016	0.038	1.42022
detection of chemical stimulus (GO:0009593)	522	3	13.48	-	0.22	0.0016	0.0381	1.41908
gland development (GO:0048732)	409	22	10.57	+	2.08	0.00166	0.0393	1.40561
recognition of apoptotic cell (GO:0043654)	7	3	0.18	+	16.59	0.00167	0.0394	1.4045
tooth eruption (GO:0044691)	7	3	0.18	+	16.59	0.00167	0.0394	1.4045
MHC protein complex assembly (GO:0002396)	7	3	0.18	+	16.59	0.00167	0.0395	1.4034
riboflavin metabolic process (GO:0006771)	7	3	0.18	+	16.59	0.00167	0.0395	1.4034
positive regulation of macrophage chemotaxis (GO:0010759)	17	4	0.44	+	9.11	0.00169	0.0396	1.4023
eosinophil chemotaxis (GO:0048245)	17	4	0.44	+	9.11	0.00169	0.0397	1.40121
estrous cycle (GO:0044849)	17	4	0.44	+	9.11	0.00169	0.0397	1.40121
positive regulation of nucleotide metabolic process (GO:0045981)	45	6	1.16	+	5.16	0.00171	0.0397	1.40121
negative regulation of transmembrane transport (GO:0034763)	120	10	3.1	+	3.23	0.00169	0.0398	1.40012
renal tubule development (GO:0061326)	80	8	2.07	+	3.87	0.00169	0.0398	1.40012
cell-substrate junction organization (GO:0150115)	45	6	1.16	+	5.16	0.00171	0.0398	1.40012
receptor clustering (GO:0043113)	45	6	1.16	+	5.16	0.00171	0.0398	1.40012
positive regulation of purine nucleotide metabolic process (GO:1900544)	45	6	1.16	+	5.16	0.00171	0.0399	1.39903
T cell migration (GO:0072678)	30	5	0.77	+	6.45	0.00173	0.04	1.39794
negative regulation of endothelial cell apoptotic process (GO:2000352)	30	5	0.77	+	6.45	0.00173	0.04	1.39794
face morphogenesis (GO:0060325)	30	5	0.77	+	6.45	0.00173	0.0401	1.39686
cartilage development involved in endochondral bone morphogenesis (GO:0060351)	30	5	0.77	+	6.45	0.00173	0.0401	1.39686
cellular response to peptide (GO:1901653)	334	19	8.63	+	2.2	0.00178	0.0411	1.38616
positive regulation of lymphocyte activation (GO:0051251)	381	21	9.84	+	2.13	0.00178	0.0411	1.38616
defense response to virus (GO:0051607)	212	14	5.48	+	2.56	0.00185	0.0425	1.37161
defense response to symbiont (GO:0140546)	212	14	5.48	+	2.56	0.00185	0.0426	1.37059
antigen processing and presentation of peptide antigen via MHC class II (GO:0002495)	101	9	2.61	+	3.45	0.00186	0.0427	1.36957
protein transport (GO:0015031)	1463	20	37.79	-	0.53	0.00187	0.0429	1.36754
negative regulation of BMP signaling pathway (GO:0030514)	63	7	1.63	+	4.3	0.00188	0.043	1.36653
regulation of viral process (GO:0050792)	189	13	4.88	+	2.66	0.0019	0.0434	1.36251
negative regulation of transport (GO:0051051)	427	23	11.03	+	2.09	0.0019	0.0434	1.36251
axon guidance (GO:0007411)	278	17	7.18	+	2.37	0.00191	0.0435	1.36151
regulation of nervous system development (GO:0051960)	428	23	11.06	+	2.08	0.00192	0.0437	1.35952
establishment of protein localization (GO:0045184)	1558	22	40.25	-	0.55	0.00192	0.0437	1.35952
neuron projection guidance (GO:0097485)	279	17	7.21	+	2.36	0.00195	0.0442	1.35458
positive regulation of synaptic transmission, glutamatergic (GO:0051968)	31	5	0.8	+	6.24	0.00197	0.0445	1.35164
chemical homeostasis (GO:0048878)	1124	47	29.03	+	1.62	0.00197	0.0447	1.34969
striated muscle cell differentiation (GO:0051146)	190	13	4.91	+	2.65	0.00198	0.0447	1.34969
negative regulation of leukocyte differentiation (GO:1902106)	102	9	2.63	+	3.42	0.00198	0.0447	1.34969
cellular amide metabolic process (GO:0043603)	808	8	20.87	-	0.38	0.00199	0.0447	1.34969
positive regulation of lymphocyte differentiation (GO:0045621)	102	9	2.63	+	3.42	0.00198	0.0448	1.34872
negative regulation of protein phosphorylation (GO:0001933)	351	20	9.07	+	2.21	0.00202	0.0454	1.34294
eosinophil migration (GO:0072677)	18	4	0.46	+	8.6	0.00203	0.0454	1.34294
negative regulation of innate immune response (GO:0045824)	64	7	1.65	+	4.23	0.00204	0.0454	1.34294
retina vasculature development in camera-type eye (GO:0061298)	18	4	0.46	+	8.6	0.00203	0.0454	1.34294
tissue regeneration (GO:0042246)	64	7	1.65	+	4.23	0.00204	0.0455	1.34199
osteoblast development (GO:0002076)	18	4	0.46	+	8.6	0.00203	0.0455	1.34199
regulation of neurogenesis (GO:0050767)	352	20	9.09	+	2.2	0.00204	0.0456	1.34104
regulation of neuron death (GO:1901214)	311	18	8.03	+	2.24	0.00204	0.0456	1.34104
developmental growth (GO:0048589)	354	20	9.14	+	2.19	0.00209	0.0465	1.33255
intracellular transport (GO:0046907)	1499	21	38.72	-	0.54	0.00213	0.0473	1.32514
positive regulation of secretion by cell (GO:1903532)	284	17	7.34	+	2.32	0.00217	0.0481	1.31785
growth (GO:0040007)	357	20	9.22	+	2.17	0.00218	0.0482	1.31695
cell aging (GO:0007569)	65	7	1.68	+	4.17	0.00221	0.0488	1.31158
positive regulation of mononuclear cell migration (GO:0071677)	65	7	1.68	+	4.17	0.00221	0.0489	1.31069
synapse organization (GO:0050808)	285	17	7.36	+	2.31	0.00222	0.0489	1.31069
regulation of vascular endothelial growth factor production (GO:0010574)	32	5	0.83	+	6.05	0.00223	0.049	1.3098
rRNA processing (GO:0006364)	260	0	6.72	-	< 0,01	0.00223	0.0491	1.30892
negative regulation of hemopoiesis (GO:1903707)	104	9	2.69	+	3.35	0.00224	0.0492	1.30803
flavin-containing compound metabolic process (GO:0042726)	8	3	0.21	+	14.52	0.00225	0.0493	1.30715
dendrite arborization (GO:0140059)	8	3	0.21	+	14.52	0.00225	0.0494	1.30627

## Sheet: 4c
GO analysis of genes higher in P1 organoids versus ERM
GO biological process	REFLIST	Count	Expected	Over-representation	Fold Enrichment	p-value	FDR	-log10(FDR)
mitotic cell cycle (GO:0000278)	764	80	21.66	+	3.69	2.29e-22	3.61e-18	17.4425
mitotic cell cycle process (GO:1903047)	688	75	19.51	+	3.84	6.23e-22	4.91e-18	17.3089
anatomical structure development (GO:0048856)	5264	256	149.27	+	1.72	4.91e-21	2.58e-17	16.5884
developmental process (GO:0032502)	5733	268	162.57	+	1.65	8.27e-20	3.26e-16	15.4868
multicellular organism development (GO:0007275)	4875	235	138.24	+	1.7	3.33e-18	1.05e-14	13.9788
sister chromatid segregation (GO:0000819)	149	33	4.23	+	7.81	6.14e-18	1.61e-14	13.7932
system development (GO:0048731)	4275	213	121.22	+	1.76	8.68e-18	1.96e-14	13.7077
cell cycle process (GO:0022402)	1071	86	30.37	+	2.83	3.21e-17	6.33e-14	13.1986
mitotic sister chromatid segregation (GO:0000070)	121	29	3.43	+	8.45	1.06e-16	1.68e-13	12.7747
cell division (GO:0051301)	492	55	13.95	+	3.94	1.03e-16	1.81e-13	12.7423
nuclear chromosome segregation (GO:0098813)	228	37	6.47	+	5.72	4.45e-16	6.38e-13	12.1952
chromosome segregation (GO:0007059)	287	41	8.14	+	5.04	5.85e-16	7.69e-13	12.1141
cell cycle (GO:0007049)	1391	98	39.44	+	2.48	6.63e-16	8.05e-13	12.0942
tissue development (GO:0009888)	1731	111	49.08	+	2.26	2.14e-15	2.41e-12	11.618
cellular developmental process (GO:0048869)	3565	180	101.09	+	1.78	4e-15	4.21e-12	11.3757
regulation of cellular component movement (GO:0051270)	1026	79	29.09	+	2.72	6.3e-15	5.85e-12	11.2328
nuclear division (GO:0000280)	341	43	9.67	+	4.45	6.08e-15	6e-12	11.2218
regulation of cell migration (GO:0030334)	885	72	25.1	+	2.87	8.97e-15	7.45e-12	11.1278
cornification (GO:0070268)	113	26	3.2	+	8.11	9.55e-15	7.53e-12	11.1232
regulation of cell motility (GO:2000145)	947	75	26.85	+	2.79	8.6e-15	7.54e-12	11.1226
cell differentiation (GO:0030154)	3512	177	99.59	+	1.78	1.02e-14	7.67e-12	11.1152
multicellular organismal process (GO:0032501)	6908	288	195.89	+	1.47	1.09e-14	7.79e-12	11.1085
organelle fission (GO:0048285)	371	44	10.52	+	4.18	2.1e-14	1.44e-11	10.8416
regulation of cell population proliferation (GO:0042127)	1651	105	46.82	+	2.24	2.41e-14	1.58e-11	10.8013
mitotic nuclear division (GO:0140014)	209	33	5.93	+	5.57	3.56e-14	2.25e-11	10.6478
regulation of multicellular organismal process (GO:0051239)	2647	143	75.06	+	1.91	6.53e-14	3.96e-11	10.4023
regulation of locomotion (GO:0040012)	990	75	28.07	+	2.67	7.22e-14	4.22e-11	10.3747
mitotic spindle organization (GO:0007052)	164	29	4.65	+	6.24	1.04e-13	5.85e-11	10.2328
response to stimulus (GO:0050896)	8496	331	240.92	+	1.37	1.67e-13	9.08e-11	10.0419
external encapsulating structure organization (GO:0045229)	385	43	10.92	+	3.94	2.71e-13	1.43e-10	9.84466
microtubule cytoskeleton organization involved in mitosis (GO:1902850)	185	30	5.25	+	5.72	2.86e-13	1.46e-10	9.83565
response to stress (GO:0006950)	3633	175	103.02	+	1.7	7.33e-13	3.61e-10	9.44249
negative regulation of cellular process (GO:0048523)	4912	218	139.29	+	1.57	8.09e-13	3.87e-10	9.41229
cellular process (GO:0009987)	15487	510	439.16	+	1.16	9.37e-13	4.34e-10	9.36251
positive regulation of cell population proliferation (GO:0008284)	932	70	26.43	+	2.65	1.13e-12	4.94e-10	9.30627
spindle organization (GO:0007051)	225	32	6.38	+	5.02	1.1e-12	4.98e-10	9.30277
positive regulation of biological process (GO:0048518)	6245	260	177.09	+	1.47	1.22e-12	5.22e-10	9.28233
epithelium development (GO:0060429)	1097	77	31.11	+	2.48	1.31e-12	5.44e-10	9.2644
regulation of catalytic activity (GO:0050790)	2518	134	71.4	+	1.88	1.53e-12	6.2e-10	9.20761
positive regulation of cellular component movement (GO:0051272)	556	51	15.77	+	3.23	1.66e-12	6.53e-10	9.18509
negative regulation of biological process (GO:0048519)	5544	237	157.21	+	1.51	2.13e-12	8.21e-10	9.08566
positive regulation of cell motility (GO:2000147)	543	50	15.4	+	3.25	2.43e-12	9.13e-10	9.03953
regulation of cell cycle (GO:0051726)	1198	81	33.97	+	2.38	2.81e-12	1.03e-09	8.98716
extracellular matrix organization (GO:0030198)	382	41	10.83	+	3.79	3.18e-12	1.14e-09	8.9431
extracellular structure organization (GO:0043062)	383	41	10.86	+	3.78	3.43e-12	1.2e-09	8.92082
negative regulation of multicellular organismal process (GO:0051241)	1002	72	28.41	+	2.53	3.94e-12	1.32e-09	8.87943
keratinocyte differentiation (GO:0030216)	268	34	7.6	+	4.47	3.87e-12	1.33e-09	8.87615
regulation of molecular function (GO:0065009)	3180	157	90.17	+	1.74	4.1e-12	1.35e-09	8.86967
keratinization (GO:0031424)	226	31	6.41	+	4.84	5.81e-12	1.87e-09	8.72816
positive regulation of locomotion (GO:0040017)	558	50	15.82	+	3.16	6.1e-12	1.92e-09	8.7167
regulation of mitotic sister chromatid separation (GO:0010965)	65	18	1.84	+	9.77	9.27e-12	2.87e-09	8.54212
regulation of cell cycle process (GO:0010564)	772	60	21.89	+	2.74	1.08e-11	3.29e-09	8.4828
regulation of mitotic nuclear division (GO:0007088)	110	22	3.12	+	7.05	1.23e-11	3.66e-09	8.43652
cell death (GO:0008219)	1079	74	30.6	+	2.42	1.26e-11	3.67e-09	8.43533
regulation of multicellular organismal development (GO:2000026)	1318	84	37.37	+	2.25	1.54e-11	4.42e-09	8.35458
regulation of chromosome segregation (GO:0051983)	89	20	2.52	+	7.92	1.71e-11	4.82e-09	8.31695
positive regulation of cell migration (GO:0030335)	518	47	14.69	+	3.2	1.83e-11	5.05e-09	8.29671
positive regulation of cell cycle (GO:0045787)	391	40	11.09	+	3.61	2.28e-11	6.19e-09	8.20831
positive regulation of cellular process (GO:0048522)	5657	236	160.41	+	1.47	3.04e-11	8.14e-09	8.08938
epidermis development (GO:0008544)	417	41	11.82	+	3.47	3.94e-11	1e-08	8
regulation of chromosome separation (GO:1905818)	72	18	2.04	+	8.82	3.93e-11	1.02e-08	7.9914
regulation of sister chromatid segregation (GO:0033045)	72	18	2.04	+	8.82	3.93e-11	1.03e-08	7.98716
positive regulation of cell cycle process (GO:0090068)	296	34	8.39	+	4.05	4.55e-11	1.14e-08	7.9431
programmed cell death (GO:0012501)	1044	71	29.6	+	2.4	4.69e-11	1.14e-08	7.9431
skin development (GO:0043588)	383	39	10.86	+	3.59	4.63e-11	1.14e-08	7.9431
animal organ development (GO:0048513)	3186	153	90.34	+	1.69	5.22e-11	1.25e-08	7.90309
cellular component organization (GO:0016043)	5776	239	163.79	+	1.46	5.42e-11	1.28e-08	7.89279
epithelial cell differentiation (GO:0030855)	674	53	19.11	+	2.77	1.27e-10	2.95e-08	7.53018
cell population proliferation (GO:0008283)	477	43	13.53	+	3.18	1.65e-10	3.77e-08	7.42366
RNA processing (GO:0006396)	923	1	26.17	-	0.04	1.9e-10	4.29e-08	7.36754
regulation of mitotic metaphase/anaphase transition (GO:0030071)	60	16	1.7	+	9.4	2.14e-10	4.74e-08	7.32422
epidermal cell differentiation (GO:0009913)	316	34	8.96	+	3.79	2.23e-10	4.88e-08	7.31158
regulation of cellular process (GO:0050794)	11308	397	320.65	+	1.24	2.6e-10	5.54e-08	7.25649
tube development (GO:0035295)	840	60	23.82	+	2.52	2.6e-10	5.62e-08	7.25026
regulation of mitotic cell cycle (GO:0007346)	590	48	16.73	+	2.87	3.5e-10	7.35e-08	7.13371
regulation of metaphase/anaphase transition of cell cycle (GO:1902099)	63	16	1.79	+	8.96	3.94e-10	8.18e-08	7.08725
regulation of nuclear division (GO:0051783)	136	22	3.86	+	5.7	4.54e-10	9.17e-08	7.03763
cell migration (GO:0016477)	962	65	27.28	+	2.38	4.52e-10	9.26e-08	7.03339
immune system process (GO:0002376)	2849	138	80.79	+	1.71	5.23e-10	1.04e-07	6.98297
immune response (GO:0006955)	1972	105	55.92	+	1.88	7.9e-10	1.56e-07	6.80688
regulation of protein metabolic process (GO:0051246)	2605	128	73.87	+	1.73	9.04e-10	1.76e-07	6.75449
regulation of protein phosphorylation (GO:0001932)	1212	75	34.37	+	2.18	1.04e-09	1.99e-07	6.70115
regulation of cellular protein metabolic process (GO:0032268)	2447	122	69.39	+	1.76	1.08e-09	2.06e-07	6.68613
mitotic cell cycle phase transition (GO:0044772)	285	31	8.08	+	3.84	1.11e-09	2.08e-07	6.68194
cellular response to stimulus (GO:0051716)	6770	264	191.97	+	1.38	1.13e-09	2.09e-07	6.67985
biological_process (GO:0008150)	17849	552	506.13	+	1.09	1.17e-09	2.11e-07	6.67572
Unclassified (UNCLASSIFIED)	2746	32	77.87	-	0.41	1.17e-09	2.14e-07	6.66959
negative regulation of peptidase activity (GO:0010466)	255	29	7.23	+	4.01	1.52e-09	2.73e-07	6.56384
regulation of biological process (GO:0050789)	11860	408	336.31	+	1.21	1.77e-09	3.14e-07	6.50307
cell cycle phase transition (GO:0044770)	293	31	8.31	+	3.73	2.04e-09	3.57e-07	6.44733
blood vessel morphogenesis (GO:0048514)	405	37	11.48	+	3.22	2.32e-09	4.02e-07	6.39577
cellular component organization or biogenesis (GO:0071840)	6000	239	170.14	+	1.4	2.37e-09	4.07e-07	6.39041
microtubule cytoskeleton organization (GO:0000226)	566	45	16.05	+	2.8	2.48e-09	4.2e-07	6.37675
negative regulation of endopeptidase activity (GO:0010951)	245	28	6.95	+	4.03	2.65e-09	4.45e-07	6.35164
cytoskeleton organization (GO:0007010)	1203	73	34.11	+	2.14	2.96e-09	4.92e-07	6.30803
negative regulation of mitotic nuclear division (GO:0045839)	35	12	0.99	+	12.09	3.74e-09	6.15e-07	6.21112
inflammatory response (GO:0006954)	496	41	14.06	+	2.92	4.66e-09	7.58e-07	6.12033
regulation of protein kinase activity (GO:0045859)	799	55	22.66	+	2.43	5.74e-09	9.25e-07	6.03386
regulation of mitotic sister chromatid segregation (GO:0033047)	46	13	1.3	+	9.97	5.9e-09	9.41e-07	6.02641
mitotic M phase (GO:0000087)	160	22	4.54	+	4.85	6.79e-09	1.06e-06	5.97469
anatomical structure morphogenesis (GO:0009653)	2134	108	60.51	+	1.78	6.92e-09	1.07e-06	5.97062
M phase (GO:0000279)	160	22	4.54	+	4.85	6.79e-09	1.07e-06	5.97062
regulation of developmental process (GO:0050793)	2441	119	69.22	+	1.72	7.35e-09	1.11e-06	5.95468
cellular response to cytokine stimulus (GO:0071345)	1008	64	28.58	+	2.24	7.28e-09	1.11e-06	5.95468
regulation of phosphorylation (GO:0042325)	1402	80	39.76	+	2.01	7.85e-09	1.18e-06	5.92812
blood vessel development (GO:0001568)	488	40	13.84	+	2.89	8.98e-09	1.32e-06	5.87943
regulation of localization (GO:0032879)	2734	129	77.53	+	1.66	8.93e-09	1.33e-06	5.87615
negative regulation of sister chromatid segregation (GO:0033046)	30	11	0.85	+	12.93	9.52e-09	1.36e-06	5.86646
negative regulation of mitotic sister chromatid segregation (GO:0033048)	30	11	0.85	+	12.93	9.52e-09	1.38e-06	5.86012
negative regulation of mitotic sister chromatid separation (GO:2000816)	30	11	0.85	+	12.93	9.52e-09	1.39e-06	5.85699
vasculature development (GO:0001944)	511	41	14.49	+	2.83	1.02e-08	1.45e-06	5.83863
cell motility (GO:0048870)	1100	67	31.19	+	2.15	1.16e-08	1.62e-06	5.79048
localization of cell (GO:0051674)	1100	67	31.19	+	2.15	1.16e-08	1.64e-06	5.78516
negative regulation of hydrolase activity (GO:0051346)	455	38	12.9	+	2.95	1.34e-08	1.86e-06	5.73049
biological regulation (GO:0065007)	12576	423	356.61	+	1.19	1.45e-08	1.99e-06	5.70115
negative regulation of catalytic activity (GO:0043086)	815	55	23.11	+	2.38	1.54e-08	2.1e-06	5.67778
negative regulation of chromosome separation (GO:1905819)	32	11	0.91	+	12.12	1.65e-08	2.18e-06	5.66154
tube morphogenesis (GO:0035239)	644	47	18.26	+	2.57	1.63e-08	2.2e-06	5.65758
negative regulation of chromosome segregation (GO:0051985)	32	11	0.91	+	12.12	1.65e-08	2.2e-06	5.65758
regulation of phosphorus metabolic process (GO:0051174)	1613	87	45.74	+	1.9	1.76e-08	2.3e-06	5.63827
regulation of phosphate metabolic process (GO:0019220)	1613	87	45.74	+	1.9	1.76e-08	2.32e-06	5.63451
cell chemotaxis (GO:0060326)	202	24	5.73	+	4.19	1.86e-08	2.4e-06	5.61979
positive regulation of multicellular organismal process (GO:0051240)	1386	78	39.3	+	1.98	1.89e-08	2.42e-06	5.61618
positive regulation of cell cycle phase transition (GO:1901989)	99	17	2.81	+	6.06	1.99e-08	2.53e-06	5.59688
positive regulation of protein phosphorylation (GO:0001934)	829	55	23.51	+	2.34	2.07e-08	2.59e-06	5.5867
negative regulation of nuclear division (GO:0051784)	42	12	1.19	+	10.08	2.06e-08	2.6e-06	5.58503
movement of cell or subcellular component (GO:0006928)	1588	86	45.03	+	1.91	2.14e-08	2.66e-06	5.57512
chromosome condensation (GO:0030261)	53	13	1.5	+	8.65	2.5e-08	3.08e-06	5.51145
DNA conformation change (GO:0071103)	313	30	8.88	+	3.38	2.92e-08	3.57e-06	5.44733
response to cytokine (GO:0034097)	1098	66	31.14	+	2.12	3.01e-08	3.65e-06	5.43771
regulation of cellular component organization (GO:0051128)	2363	114	67.01	+	1.7	3.11e-08	3.71e-06	5.43063
regulation of leukocyte migration (GO:0002685)	208	24	5.9	+	4.07	3.08e-08	3.71e-06	5.43063
negative regulation of protein metabolic process (GO:0051248)	1057	64	29.97	+	2.14	3.22e-08	3.82e-06	5.41794
negative regulation of mitotic metaphase/anaphase transition (GO:0045841)	27	10	0.77	+	13.06	4.19e-08	4.93e-06	5.30715
mitotic chromosome condensation (GO:0007076)	28	10	0.79	+	12.59	5.55e-08	6.43e-06	5.19179
cellular response to chemical stimulus (GO:0070887)	2899	132	82.21	+	1.61	5.51e-08	6.44e-06	5.19111
regulation of cell cycle phase transition (GO:1901987)	462	37	13.1	+	2.82	5.7e-08	6.56e-06	5.1831
circulatory system development (GO:0072359)	852	55	24.16	+	2.28	5.96e-08	6.81e-06	5.16685
regulation of transferase activity (GO:0051338)	1027	62	29.12	+	2.13	6.13e-08	6.95e-06	5.15802
negative regulation of proteolysis (GO:0045861)	344	31	9.75	+	3.18	6.26e-08	7.05e-06	5.15181
positive regulation of mitotic cell cycle phase transition (GO:1901992)	82	15	2.33	+	6.45	6.52e-08	7.29e-06	5.13727
biological adhesion (GO:0022610)	957	59	27.14	+	2.17	6.57e-08	7.3e-06	5.13668
DNA packaging (GO:0006323)	201	23	5.7	+	4.04	6.86e-08	7.51e-06	5.12436
myeloid leukocyte activation (GO:0002274)	587	43	16.65	+	2.58	6.85e-08	7.56e-06	5.12148
regulation of cell adhesion (GO:0030155)	726	49	20.59	+	2.38	7.06e-08	7.68e-06	5.11464
negative regulation of metaphase/anaphase transition of cell cycle (GO:1902100)	29	10	0.82	+	12.16	7.28e-08	7.86e-06	5.10458
locomotion (GO:0040011)	1336	74	37.88	+	1.95	8.1e-08	8.69e-06	5.06098
cytokine-mediated signaling pathway (GO:0019221)	683	47	19.37	+	2.43	9.21e-08	9.81e-06	5.00833
regulation of peptidase activity (GO:0052547)	452	36	12.82	+	2.81	9.81e-08	1.04e-05	4.98297
mRNA metabolic process (GO:0016071)	694	1	19.68	-	0.05	9.94e-08	1.04e-05	4.98297
mitotic anaphase (GO:0000090)	157	20	4.45	+	4.49	1.02e-07	1.06e-05	4.97469
anaphase (GO:0051322)	157	20	4.45	+	4.49	1.02e-07	1.07e-05	4.97062
regulation of angiogenesis (GO:0045765)	277	27	7.85	+	3.44	1.05e-07	1.09e-05	4.96257
response to organic substance (GO:0010033)	2996	134	84.96	+	1.58	1.16e-07	1.19e-05	4.92445
regulation of protein modification process (GO:0031399)	1636	85	46.39	+	1.83	1.29e-07	1.31e-05	4.88273
negative regulation of molecular function (GO:0044092)	1172	67	33.23	+	2.02	1.36e-07	1.38e-05	4.86012
regulation of vasculature development (GO:1901342)	281	27	7.97	+	3.39	1.38e-07	1.38e-05	4.86012
cell development (GO:0048468)	1615	84	45.8	+	1.83	1.63e-07	1.62e-05	4.79048
establishment of chromosome localization (GO:0051303)	76	14	2.16	+	6.5	1.66e-07	1.64e-05	4.78516
cell adhesion (GO:0007155)	951	58	26.97	+	2.15	1.71e-07	1.68e-05	4.77469
negative regulation of cellular protein metabolic process (GO:0032269)	985	59	27.93	+	2.11	1.73e-07	1.69e-05	4.77211
positive regulation of phosphorylation (GO:0042327)	914	56	25.92	+	2.16	1.82e-07	1.77e-05	4.75203
positive regulation of phosphate metabolic process (GO:0045937)	990	59	28.07	+	2.1	1.95e-07	1.87e-05	4.72816
RNA metabolic process (GO:0016070)	1599	15	45.34	-	0.33	1.97e-07	1.88e-05	4.72584
positive regulation of phosphorus metabolic process (GO:0010562)	990	59	28.07	+	2.1	1.95e-07	1.88e-05	4.72584
chromosome localization (GO:0050000)	78	14	2.21	+	6.33	2.2e-07	2.09e-05	4.67985
spindle assembly checkpoint (GO:0071173)	25	9	0.71	+	12.7	2.46e-07	2.29e-05	4.64016
mitotic spindle checkpoint (GO:0071174)	25	9	0.71	+	12.7	2.46e-07	2.31e-05	4.63639
mitotic spindle assembly checkpoint (GO:0007094)	25	9	0.71	+	12.7	2.46e-07	2.32e-05	4.63451
detection of stimulus involved in sensory perception (GO:0050906)	554	0	15.71	-	< 0,01	2.5e-07	2.32e-05	4.63451
mitotic prometaphase (GO:0000236)	167	20	4.74	+	4.22	2.53e-07	2.33e-05	4.63264
neutrophil activation (GO:0042119)	495	37	14.04	+	2.64	2.84e-07	2.61e-05	4.58336
mitotic cytokinesis (GO:0000281)	68	13	1.93	+	6.74	3.14e-07	2.87e-05	4.54212
spindle checkpoint (GO:0031577)	26	9	0.74	+	12.21	3.23e-07	2.92e-05	4.53462
granulocyte activation (GO:0036230)	499	37	14.15	+	2.61	3.41e-07	3.08e-05	4.51145
positive regulation of mitotic cell cycle (GO:0045931)	109	16	3.09	+	5.18	3.53e-07	3.16e-05	4.50031
regulation of hydrolase activity (GO:0051336)	1307	71	37.06	+	1.92	3.62e-07	3.23e-05	4.4908
cell activation (GO:0001775)	1084	62	30.74	+	2.02	3.78e-07	3.35e-05	4.47496
antimicrobial humoral response (GO:0019730)	156	19	4.42	+	4.3	3.98e-07	3.51e-05	4.45469
defense response (GO:0006952)	1416	75	40.15	+	1.87	4.1e-07	3.59e-05	4.44491
leukocyte chemotaxis (GO:0030595)	141	18	4	+	4.5	4.31e-07	3.76e-05	4.42481
chromosome organization (GO:0051276)	1061	61	30.09	+	2.03	4.47e-07	3.85e-05	4.41454
kinetochore organization (GO:0051383)	19	8	0.54	+	14.85	4.45e-07	3.86e-05	4.41341
positive regulation of protein modification process (GO:0031401)	1062	61	30.11	+	2.03	4.54e-07	3.89e-05	4.41005
regulation of organelle organization (GO:0033043)	1190	66	33.74	+	1.96	4.59e-07	3.92e-05	4.40671
cell cycle G1/S phase transition (GO:0044843)	127	17	3.6	+	4.72	4.94e-07	4.17e-05	4.37986
regulation of kinase activity (GO:0043549)	910	55	25.8	+	2.13	4.92e-07	4.17e-05	4.37986
metaphase plate congression (GO:0051310)	59	12	1.67	+	7.17	5.02e-07	4.21e-05	4.37572
regulation of chromosome organization (GO:0033044)	283	26	8.02	+	3.24	5.18e-07	4.33e-05	4.36351
regulation of intracellular signal transduction (GO:1902531)	1776	88	50.36	+	1.75	5.51e-07	4.51e-05	4.34582
regulation of mitotic cell cycle phase transition (GO:1901990)	424	33	12.02	+	2.74	5.46e-07	4.51e-05	4.34582
microtubule-based process (GO:0007017)	803	50	22.77	+	2.2	5.51e-07	4.52e-05	4.34486
regulation of endopeptidase activity (GO:0052548)	424	33	12.02	+	2.74	5.46e-07	4.54e-05	4.34294
response to external stimulus (GO:0009605)	2508	114	71.12	+	1.6	5.78e-07	4.7e-05	4.3279
negative regulation of cell migration (GO:0030336)	267	25	7.57	+	3.3	6.21e-07	5.03e-05	4.29843
regulation of response to stimulus (GO:0048583)	4242	172	120.29	+	1.43	6.3e-07	5.07e-05	4.29499
positive regulation of protein kinase activity (GO:0045860)	535	38	15.17	+	2.5	7.28e-07	5.83e-05	4.23433
negative regulation of cellular component movement (GO:0051271)	290	26	8.22	+	3.16	7.95e-07	6.33e-05	4.1986
regulated exocytosis (GO:0045055)	693	45	19.65	+	2.29	8.15e-07	6.46e-05	4.18977
ncRNA metabolic process (GO:0034660)	517	0	14.66	-	< 0,01	8.4e-07	6.62e-05	4.17914
myeloid leukocyte mediated immunity (GO:0002444)	515	37	14.6	+	2.53	8.58e-07	6.73e-05	4.17198
detection of chemical stimulus (GO:0009593)	522	0	14.8	-	< 0,01	8.85e-07	6.91e-05	4.16052
response to wounding (GO:0009611)	543	38	15.4	+	2.47	9.67e-07	7.52e-05	4.12378
response to other organism (GO:0051707)	1418	74	40.21	+	1.84	9.73e-07	7.53e-05	4.12321
response to external biotic stimulus (GO:0043207)	1420	74	40.27	+	1.84	9.91e-07	7.63e-05	4.11748
cell cycle phase (GO:0022403)	257	24	7.29	+	3.29	1.09e-06	8.24e-05	4.08407
mitotic cell cycle phase (GO:0098763)	257	24	7.29	+	3.29	1.09e-06	8.28e-05	4.08197
biological phase (GO:0044848)	257	24	7.29	+	3.29	1.09e-06	8.32e-05	4.07988
response to toxic substance (GO:0009636)	239	23	6.78	+	3.39	1.13e-06	8.5e-05	4.07058
response to lipid (GO:0033993)	817	50	23.17	+	2.16	1.13e-06	8.52e-05	4.06956
myeloid cell activation involved in immune response (GO:0002275)	524	37	14.86	+	2.49	1.15e-06	8.6e-05	4.0655
positive regulation of mononuclear cell migration (GO:0071677)	65	12	1.84	+	6.51	1.24e-06	9.17e-05	4.03763
leukocyte migration (GO:0050900)	378	30	10.72	+	2.8	1.24e-06	9.2e-05	4.03621
response to biotic stimulus (GO:0009607)	1455	75	41.26	+	1.82	1.31e-06	9.68e-05	4.01412
negative regulation of chromosome organization (GO:2001251)	79	13	2.24	+	5.8	1.42e-06	0.000104	3.98297
positive regulation of transferase activity (GO:0051347)	688	44	19.51	+	2.26	1.44e-06	0.000105	3.97881
negative regulation of cell motility (GO:2000146)	282	25	8	+	3.13	1.56e-06	0.000113	3.94692
DNA replication initiation (GO:0006270)	43	10	1.22	+	8.2	1.58e-06	0.000114	3.9431
neutrophil activation involved in immune response (GO:0002283)	486	35	13.78	+	2.54	1.72e-06	0.000124	3.90658
myeloid leukocyte migration (GO:0097529)	125	16	3.54	+	4.51	1.82e-06	0.00013	3.88606
detection of chemical stimulus involved in sensory perception (GO:0050907)	486	0	13.78	-	< 0,01	1.83e-06	0.00013	3.88606
G1/S transition of mitotic cell cycle (GO:0000082)	125	16	3.54	+	4.51	1.82e-06	0.00013	3.88606
cell cycle checkpoint (GO:0000075)	192	20	5.44	+	3.67	1.87e-06	0.000132	3.87943
leukocyte activation (GO:0045321)	935	54	26.51	+	2.04	1.99e-06	0.00014	3.85387
cytoskeleton-dependent cytokinesis (GO:0061640)	96	14	2.72	+	5.14	2.03e-06	0.000142	3.84771
regulation of protein serine/threonine kinase activity (GO:0071900)	492	35	13.95	+	2.51	2.05e-06	0.000143	3.84466
neutrophil mediated immunity (GO:0002446)	493	35	13.98	+	2.5	2.12e-06	0.000147	3.83268
response to oxygen-containing compound (GO:1901700)	1584	79	44.92	+	1.76	2.26e-06	0.000157	3.8041
regulation of mononuclear cell migration (GO:0071675)	112	15	3.18	+	4.72	2.3e-06	0.000158	3.80134
secretion by cell (GO:0032940)	948	54	26.88	+	2.01	2.54e-06	0.000174	3.75945
negative regulation of organelle organization (GO:0010639)	332	27	9.41	+	2.87	2.75e-06	0.000188	3.72584
regulation of cell communication (GO:0010646)	3424	142	97.09	+	1.46	2.95e-06	0.0002	3.69897
negative regulation of locomotion (GO:0040013)	314	26	8.9	+	2.92	3.11e-06	0.00021	3.67778
regulation of proteolysis (GO:0030162)	734	45	20.81	+	2.16	3.17e-06	0.000214	3.66959
neutrophil degranulation (GO:0043312)	482	34	13.67	+	2.49	3.33e-06	0.000222	3.65365
positive regulation of catalytic activity (GO:0043085)	1415	72	40.12	+	1.79	3.32e-06	0.000222	3.65365
leukocyte degranulation (GO:0043299)	506	35	14.35	+	2.44	3.32e-06	0.000223	3.6517
positive regulation of molecular function (GO:0044093)	1767	85	50.11	+	1.7	3.37e-06	0.000224	3.64975
mitotic metaphase plate congression (GO:0007080)	48	10	1.36	+	7.35	3.73e-06	0.000245	3.61083
chemotaxis (GO:0006935)	546	37	15.48	+	2.39	3.72e-06	0.000246	3.60906
regulation of smooth muscle cell proliferation (GO:0048660)	133	16	3.77	+	4.24	3.77e-06	0.000247	3.6073
positive regulation of acute inflammatory response (GO:0002675)	27	8	0.77	+	10.45	3.89e-06	0.000253	3.59688
taxis (GO:0042330)	549	37	15.57	+	2.38	3.95e-06	0.000256	3.59176
regulation of signal transduction (GO:0009966)	3049	129	86.46	+	1.49	4.09e-06	0.000264	3.5784
artery development (GO:0060840)	88	13	2.5	+	5.21	4.13e-06	0.000266	3.57512
response to bacterium (GO:0009617)	718	44	20.36	+	2.16	4.27e-06	0.000268	3.57187
negative regulation of cellular component organization (GO:0051129)	718	44	20.36	+	2.16	4.27e-06	0.000269	3.57025
detection of stimulus (GO:0051606)	718	3	20.36	-	0.15	4.21e-06	0.00027	3.56864
ribonucleoprotein complex biogenesis (GO:0022613)	465	0	13.19	-	< 0,01	4.23e-06	0.00027	3.56864
mitotic cell cycle checkpoint (GO:0007093)	151	17	4.28	+	3.97	4.27e-06	0.00027	3.56864
regulation of cyclin-dependent protein kinase activity (GO:1904029)	103	14	2.92	+	4.79	4.26e-06	0.000271	3.56703
positive regulation of cellular protein metabolic process (GO:0032270)	1457	73	41.32	+	1.77	4.54e-06	0.000284	3.54668
centromere complex assembly (GO:0034508)	38	9	1.08	+	8.35	4.64e-06	0.000287	3.54212
positive regulation of metabolic process (GO:0009893)	3720	151	105.49	+	1.43	4.63e-06	0.000287	3.54212
regulation of cytokinesis (GO:0032465)	89	13	2.52	+	5.15	4.62e-06	0.000288	3.54061
positive regulation of leukocyte migration (GO:0002687)	136	16	3.86	+	4.15	4.89e-06	0.000301	3.52143
secretion (GO:0046903)	1061	58	30.09	+	1.93	4.96e-06	0.000304	3.51713
gene expression (GO:0010467)	2187	30	62.02	-	0.48	5.22e-06	0.000319	3.49621
positive regulation of protein metabolic process (GO:0051247)	1539	76	43.64	+	1.74	5.35e-06	0.000326	3.48678
positive regulation of developmental process (GO:0051094)	1259	65	35.7	+	1.82	5.53e-06	0.000333	3.47756
regulation of signaling (GO:0023051)	3459	142	98.08	+	1.45	5.49e-06	0.000333	3.47756
artery morphogenesis (GO:0048844)	63	11	1.79	+	6.16	5.53e-06	0.000334	3.47625
regulation of cell division (GO:0051302)	172	18	4.88	+	3.69	5.71e-06	0.000343	3.46471
circulatory system process (GO:0003013)	476	33	13.5	+	2.44	6.23e-06	0.000372	3.42946
regulation of anatomical structure morphogenesis (GO:0022603)	955	53	27.08	+	1.96	6.96e-06	0.000414	3.383
cytokinesis (GO:0000910)	108	14	3.06	+	4.57	6.99e-06	0.000414	3.383
exocytosis (GO:0006887)	785	46	22.26	+	2.07	7.19e-06	0.000425	3.37161
positive regulation of peptidyl-tyrosine phosphorylation (GO:0050731)	195	19	5.53	+	3.44	8.15e-06	0.000479	3.31966
angiogenesis (GO:0001525)	313	25	8.88	+	2.82	8.57e-06	0.000502	3.2993
response to molecule of bacterial origin (GO:0002237)	334	26	9.47	+	2.75	8.68e-06	0.000507	3.29499
ncRNA processing (GO:0034470)	432	0	12.25	-	< 0,01	8.94e-06	0.00052	3.284
detection of chemical stimulus involved in sensory perception of smell (GO:0050911)	441	0	12.51	-	< 0,01	9.8e-06	0.000568	3.24565
positive regulation of response to stimulus (GO:0048584)	2278	101	64.6	+	1.56	1.02e-05	0.000589	3.22988
response to lipopolysaccharide (GO:0032496)	317	25	8.99	+	2.78	1.05e-05	0.000604	3.21896
export from cell (GO:0140352)	996	54	28.24	+	1.91	1.07e-05	0.000614	3.21183
negative regulation of developmental process (GO:0051093)	870	49	24.67	+	1.99	1.13e-05	0.000645	3.19044
granulocyte chemotaxis (GO:0071621)	83	12	2.35	+	5.1	1.17e-05	0.000669	3.17457
regulation of epithelial cell proliferation (GO:0050678)	342	26	9.7	+	2.68	1.28e-05	0.000725	3.13966
blood circulation (GO:0008015)	385	28	10.92	+	2.56	1.29e-05	0.000727	3.13847
regulation of cyclin-dependent protein serine/threonine kinase activity (GO:0000079)	99	13	2.81	+	4.63	1.31e-05	0.000733	3.1349
regulation of myelination (GO:0031641)	44	9	1.25	+	7.21	1.3e-05	0.000733	3.1349
positive regulation of kinase activity (GO:0033674)	609	38	17.27	+	2.2	1.32e-05	0.000738	3.13194
leukocyte mediated immunity (GO:0002443)	755	44	21.41	+	2.06	1.34e-05	0.000745	3.12784
defense response to Gram-positive bacterium (GO:0050830)	100	13	2.84	+	4.58	1.44e-05	0.000799	3.09745
positive regulation of macromolecule metabolic process (GO:0010604)	3432	139	97.32	+	1.43	1.47e-05	0.000812	3.09044
positive regulation of smooth muscle cell proliferation (GO:0048661)	86	12	2.44	+	4.92	1.62e-05	0.000893	3.04915
negative regulation of morphogenesis of an epithelium (GO:1905331)	8	5	0.23	+	22.04	1.68e-05	0.000922	3.03527
peptide cross-linking (GO:0018149)	102	13	2.89	+	4.49	1.74e-05	0.000953	3.02091
positive regulation of cell division (GO:0051781)	87	12	2.47	+	4.86	1.8e-05	0.000981	3.00833
cell activation involved in immune response (GO:0002263)	634	39	17.98	+	2.17	1.89e-05	0.00103	2.98716
antimicrobial humoral immune response mediated by antimicrobial peptide (GO:0061844)	103	13	2.92	+	4.45	1.91e-05	0.00104	2.98297
positive regulation of lipid metabolic process (GO:0045834)	154	16	4.37	+	3.66	2.03e-05	0.0011	2.95861
humoral immune response (GO:0006959)	386	28	10.95	+	2.56	2.18e-05	0.00117	2.93181
response to chemokine (GO:1990868)	89	12	2.52	+	4.75	2.2e-05	0.00118	2.92812
cellular response to chemokine (GO:1990869)	89	12	2.52	+	4.75	2.2e-05	0.00118	2.92812
regulation of ERK1 and ERK2 cascade (GO:0070372)	291	23	8.25	+	2.79	2.27e-05	0.00121	2.91721
positive regulation of vasculature development (GO:1904018)	156	16	4.42	+	3.62	2.35e-05	0.00124	2.90658
positive regulation of angiogenesis (GO:0045766)	156	16	4.42	+	3.62	2.35e-05	0.00125	2.90309
regulation of acute inflammatory response (GO:0002673)	48	9	1.36	+	6.61	2.4e-05	0.00126	2.89963
negative regulation of cell death (GO:0060548)	1000	53	28.36	+	1.87	2.63e-05	0.00138	2.86012
response to oxidative stress (GO:0006979)	396	28	11.23	+	2.49	2.7e-05	0.00142	2.84771
protein-DNA complex subunit organization (GO:0071824)	295	23	8.37	+	2.75	2.78e-05	0.00145	2.83863
cell surface receptor signaling pathway (GO:0007166)	2487	106	70.52	+	1.5	2.9e-05	0.0015	2.82391
negative regulation of programmed cell death (GO:0043069)	907	49	25.72	+	1.91	2.9e-05	0.00151	2.82102
protein-DNA complex assembly (GO:0065004)	255	21	7.23	+	2.9	2.93e-05	0.00152	2.81816
neutrophil chemotaxis (GO:0030593)	77	11	2.18	+	5.04	2.99e-05	0.00154	2.81248
cellular detoxification (GO:1990748)	108	13	3.06	+	4.24	3.01e-05	0.00155	2.80967
leukocyte activation involved in immune response (GO:0002366)	630	38	17.86	+	2.13	3.08e-05	0.00158	2.80134
mRNA processing (GO:0006397)	486	1	13.78	-	0.07	3.13e-05	0.0016	2.79588
response to reactive oxygen species (GO:0000302)	198	18	5.61	+	3.21	3.29e-05	0.00167	2.77728
response to chemical (GO:0042221)	4370	167	123.92	+	1.35	3.29e-05	0.00167	2.77728
regulation of nervous system development (GO:0051960)	428	29	12.14	+	2.39	3.33e-05	0.00168	2.77469
negative regulation of response to stimulus (GO:0048585)	1805	82	51.18	+	1.6	3.37e-05	0.0017	2.76955
negative regulation of apoptotic process (GO:0043066)	888	48	25.18	+	1.91	3.64e-05	0.00183	2.73755
positive regulation of inflammatory response (GO:0050729)	127	14	3.6	+	3.89	3.66e-05	0.00183	2.73755
chemokine-mediated signaling pathway (GO:0070098)	79	11	2.24	+	4.91	3.7e-05	0.00185	2.73283
cellular response to stress (GO:0033554)	1755	80	49.77	+	1.61	3.74e-05	0.00186	2.73049
response to hormone (GO:0009725)	807	45	22.88	+	1.97	3.76e-05	0.00186	2.73049
positive regulation of cytokinesis (GO:0032467)	39	8	1.11	+	7.23	3.88e-05	0.00192	2.7167
defense response to bacterium (GO:0042742)	345	25	9.78	+	2.56	3.92e-05	0.00193	2.71444
cell communication (GO:0007154)	5572	204	158	+	1.29	3.98e-05	0.00196	2.70774
granulocyte migration (GO:0097530)	96	12	2.72	+	4.41	4.33e-05	0.00212	2.67366
sensory perception of smell (GO:0007608)	468	1	13.27	-	0.08	4.48e-05	0.00218	2.66154
signaling (GO:0023052)	5485	201	155.53	+	1.29	4.48e-05	0.00219	2.65956
meiotic cell cycle process (GO:1903046)	166	16	4.71	+	3.4	4.69e-05	0.00228	2.64207
positive regulation of intracellular signal transduction (GO:1902533)	1019	53	28.9	+	1.83	4.72e-05	0.00228	2.64207
negative regulation of nervous system process (GO:0031645)	19	6	0.54	+	11.14	4.85e-05	0.00234	2.63078
positive regulation of ERK1 and ERK2 cascade (GO:0070374)	205	18	5.81	+	3.1	5e-05	0.0024	2.61979
regulation of wound healing (GO:0061041)	131	14	3.71	+	3.77	4.99e-05	0.0024	2.61979
sensory perception of chemical stimulus (GO:0007606)	542	2	15.37	-	0.13	5.09e-05	0.00243	2.61439
monocyte chemotaxis (GO:0002548)	41	8	1.16	+	6.88	5.3e-05	0.00253	2.59688
cellular response to toxic substance (GO:0097237)	115	13	3.26	+	3.99	5.45e-05	0.00259	2.5867
intracellular protein transport (GO:0006886)	974	9	27.62	-	0.33	5.76e-05	0.00273	2.56384
regulation of cell differentiation (GO:0045595)	1576	73	44.69	+	1.63	5.78e-05	0.00273	2.56384
regulation of endothelial cell proliferation (GO:0001936)	134	14	3.8	+	3.68	6.25e-05	0.00294	2.53165
meiotic nuclear division (GO:0140013)	152	15	4.31	+	3.48	6.28e-05	0.00295	2.53018
tissue morphogenesis (GO:0048729)	532	33	15.09	+	2.19	6.37e-05	0.00298	2.52578
DNA replication (GO:0006260)	271	21	7.68	+	2.73	6.65e-05	0.0031	2.50864
positive regulation of signal transduction (GO:0009967)	1552	72	44.01	+	1.64	7.1e-05	0.00329	2.4828
regulation of T cell migration (GO:2000404)	43	8	1.22	+	6.56	7.13e-05	0.0033	2.48149
signal transduction (GO:0007165)	5138	189	145.7	+	1.3	7.09e-05	0.0033	2.48149
cellular response to organic substance (GO:0071310)	2331	99	66.1	+	1.5	7.17e-05	0.00331	2.48017
spindle midzone assembly (GO:0051255)	12	5	0.34	+	14.69	7.36e-05	0.00338	2.47108
double-strand break repair via break-induced replication (GO:0000727)	12	5	0.34	+	14.69	7.36e-05	0.00339	2.4698
positive regulation of cytokine production (GO:0001819)	440	29	12.48	+	2.32	7.46e-05	0.00341	2.46725
regulation of response to external stimulus (GO:0032101)	1182	58	33.52	+	1.73	7.62e-05	0.00347	2.45967
protein localization to chromosome, centromeric region (GO:0071459)	21	6	0.6	+	10.08	7.74e-05	0.00352	2.45346
collagen fibril organization (GO:0030199)	103	12	2.92	+	4.11	8.05e-05	0.00365	2.43771
neutrophil migration (GO:1990266)	87	11	2.47	+	4.46	8.16e-05	0.00369	2.43297
negative regulation of mitotic cell cycle (GO:0045930)	297	22	8.42	+	2.61	8.35e-05	0.00375	2.42597
positive regulation of cyclin-dependent protein serine/threonine kinase activity (GO:0045737)	32	7	0.91	+	7.71	8.35e-05	0.00376	2.42481
negative regulation of phosphate metabolic process (GO:0045936)	514	32	14.58	+	2.2	8.43e-05	0.00378	2.42251
negative regulation of phosphorus metabolic process (GO:0010563)	515	32	14.6	+	2.19	8.56e-05	0.00383	2.4168
negative regulation of metabolic process (GO:0009892)	3105	124	88.05	+	1.41	8.79e-05	0.00392	2.40671
urogenital system development (GO:0001655)	320	23	9.07	+	2.53	8.87e-05	0.00394	2.4045
homeostatic process (GO:0042592)	1660	75	47.07	+	1.59	8.93e-05	0.00394	2.4045
regulation of biological quality (GO:0065008)	4007	153	113.62	+	1.35	8.96e-05	0.00395	2.4034
nuclear DNA replication (GO:0033260)	58	9	1.64	+	5.47	8.92e-05	0.00395	2.4034
epithelial cell proliferation (GO:0050673)	89	11	2.52	+	4.36	9.82e-05	0.00432	2.36452
regulation of neuroinflammatory response (GO:0150077)	33	7	0.94	+	7.48	9.88e-05	0.00432	2.36452
chromatin remodeling at centromere (GO:0031055)	33	7	0.94	+	7.48	9.88e-05	0.00433	2.36351
regulation of attachment of spindle microtubules to kinetochore (GO:0051988)	13	5	0.37	+	13.56	9.97e-05	0.00434	2.36251
cell cycle DNA replication (GO:0044786)	59	9	1.67	+	5.38	0.0001	0.00436	2.36051
negative regulation of macromolecule metabolic process (GO:0010605)	2862	116	81.16	+	1.43	0.000105	0.00454	2.34294
negative regulation of cell adhesion (GO:0007162)	281	21	7.97	+	2.64	0.000107	0.00463	2.33442
positive regulation of cell communication (GO:0010647)	1715	77	48.63	+	1.58	0.000109	0.00466	2.33161
nervous system development (GO:0007399)	2189	93	62.07	+	1.5	0.000108	0.00467	2.33068
anatomical structure formation involved in morphogenesis (GO:0048646)	869	46	24.64	+	1.87	0.000109	0.00469	2.32883
positive regulation of signaling (GO:0023056)	1721	77	48.8	+	1.58	0.000112	0.00478	2.32057
negative regulation of cell cycle (GO:0045786)	571	34	16.19	+	2.1	0.000115	0.0049	2.3098
muscle cell migration (GO:0014812)	23	6	0.65	+	9.2	0.000118	0.00502	2.2993
attachment of spindle microtubules to kinetochore (GO:0008608)	23	6	0.65	+	9.2	0.000118	0.00504	2.29757
regulation of MAPK cascade (GO:0043408)	696	39	19.74	+	1.98	0.00012	0.00508	2.29414
cellular response to lipopolysaccharide (GO:0071222)	181	16	5.13	+	3.12	0.00012	0.00508	2.29414
regulation of response to wounding (GO:1903034)	162	15	4.59	+	3.27	0.000121	0.0051	2.29243
intracellular transport (GO:0046907)	1500	20	42.53	-	0.47	0.000124	0.00521	2.28316
positive regulation of response to external stimulus (GO:0032103)	503	31	14.26	+	2.17	0.000125	0.00524	2.28067
regulation of smooth muscle cell migration (GO:0014910)	61	9	1.73	+	5.2	0.000126	0.00526	2.27901
positive regulation of neuroinflammatory response (GO:0150078)	14	5	0.4	+	12.59	0.000132	0.00549	2.26043
kinetochore assembly (GO:0051382)	14	5	0.4	+	12.59	0.000132	0.0055	2.25964
regulation of apoptotic process (GO:0042981)	1479	68	41.94	+	1.62	0.000136	0.00562	2.25026
ribosome biogenesis (GO:0042254)	332	0	9.41	-	< 0,01	0.00014	0.0058	2.23657
regulation of lymphocyte migration (GO:2000401)	62	9	1.76	+	5.12	0.000141	0.0058	2.23657
negative regulation of cellular metabolic process (GO:0031324)	2582	106	73.22	+	1.45	0.000146	0.00598	2.2233
biological process involved in interspecies interaction between organisms (GO:0044419)	2118	90	60.06	+	1.5	0.000149	0.00611	2.21396
cell-cell adhesion (GO:0098609)	514	31	14.58	+	2.13	0.000156	0.00636	2.19654
wound healing (GO:0042060)	444	28	12.59	+	2.22	0.000157	0.00641	2.19314
positive regulation of cyclin-dependent protein kinase activity (GO:1904031)	36	7	1.02	+	6.86	0.000159	0.00647	2.1891
regulation of reactive oxygen species metabolic process (GO:2000377)	186	16	5.27	+	3.03	0.000161	0.00652	2.18575
regulation of programmed cell death (GO:0043067)	1517	69	43.02	+	1.6	0.000163	0.00659	2.18111
meiotic cell cycle (GO:0051321)	227	18	6.44	+	2.8	0.000166	0.0067	2.17393
establishment of skin barrier (GO:0061436)	25	6	0.71	+	8.46	0.000175	0.00705	2.15181
negative regulation of cell population proliferation (GO:0008285)	689	38	19.54	+	1.94	0.000182	0.00732	2.13549
positive regulation of lymphocyte migration (GO:2000403)	37	7	1.05	+	6.67	0.000185	0.00738	2.13194
defense response to other organism (GO:0098542)	1032	51	29.26	+	1.74	0.000184	0.00738	2.13194
negative regulation of nitrogen compound metabolic process (GO:0051172)	2392	99	67.83	+	1.46	0.000192	0.00765	2.11634
detoxification (GO:0098754)	132	13	3.74	+	3.47	0.000194	0.00772	2.11238
peptide biosynthetic process (GO:0043043)	409	1	11.6	-	0.09	0.0002	0.00792	2.10127
multicellular organismal homeostasis (GO:0048871)	360	24	10.21	+	2.35	0.000204	0.00805	2.0942
negative regulation of cell cycle process (GO:0010948)	335	23	9.5	+	2.42	0.000208	0.00822	2.08513
cellular response to molecule of bacterial origin (GO:0071219)	191	16	5.42	+	2.95	0.000213	0.00837	2.07727
muscle cell proliferation (GO:0033002)	16	5	0.45	+	11.02	0.000221	0.00867	2.06198
aorta development (GO:0035904)	52	8	1.47	+	5.43	0.000231	0.00901	2.04528
glomerulus development (GO:0032835)	52	8	1.47	+	5.43	0.000231	0.00903	2.04431
mitotic spindle elongation (GO:0000022)	8	4	0.23	+	17.63	0.000237	0.00916	2.0381
spindle elongation (GO:0051231)	8	4	0.23	+	17.63	0.000237	0.00918	2.03716
mitotic spindle midzone assembly (GO:0051256)	8	4	0.23	+	17.63	0.000237	0.0092	2.03621
pre-replicative complex assembly involved in nuclear cell cycle DNA replication (GO:0006267)	8	4	0.23	+	17.63	0.000237	0.00922	2.03527
pre-replicative complex assembly involved in cell cycle DNA replication (GO:1902299)	8	4	0.23	+	17.63	0.000237	0.00925	2.03386
DNA replication-independent nucleosome assembly (GO:0006336)	39	7	1.11	+	6.33	0.000246	0.00946	2.02411
regulation of cell-cell adhesion (GO:0022407)	434	27	12.31	+	2.19	0.000247	0.00947	2.02365
positive regulation of epithelial cell proliferation (GO:0050679)	194	16	5.5	+	2.91	0.000251	0.00959	2.01818
regulation of water loss via skin (GO:0033561)	27	6	0.77	+	7.84	0.000252	0.00961	2.01728
positive regulation of cell adhesion (GO:0045785)	435	27	12.34	+	2.19	0.000254	0.00966	2.01502
regulation of vascular associated smooth muscle cell proliferation (GO:1904705)	53	8	1.5	+	5.32	0.000259	0.00985	2.00656
response to hypoxia (GO:0001666)	344	23	9.75	+	2.36	0.000271	0.0103	1.98716
positive regulation of cell differentiation (GO:0045597)	827	43	23.45	+	1.83	0.000273	0.0103	1.98716
regulation of peptidyl-tyrosine phosphorylation (GO:0050730)	259	19	7.34	+	2.59	0.00028	0.0106	1.97469
positive regulation of cell-cell adhesion (GO:0022409)	281	20	7.97	+	2.51	0.000283	0.0106	1.97469
DNA replication-independent nucleosome organization (GO:0034724)	40	7	1.13	+	6.17	0.000282	0.0106	1.97469
DNA metabolic process (GO:0006259)	781	41	22.15	+	1.85	0.000284	0.0106	1.97469
regulation of cell-substrate adhesion (GO:0010810)	217	17	6.15	+	2.76	0.000285	0.0107	1.97062
regulation of cell death (GO:0010941)	1654	73	46.9	+	1.56	0.000288	0.0107	1.97062
protein localization to chromosome (GO:0034502)	69	9	1.96	+	4.6	0.000291	0.0108	1.96658
positive regulation of lipid biosynthetic process (GO:0046889)	85	10	2.41	+	4.15	0.00029	0.0108	1.96658
response to organic cyclic compound (GO:0014070)	886	45	25.12	+	1.79	0.000292	0.0108	1.96658
antigen processing and presentation of peptide or polysaccharide antigen via MHC class II (GO:0002504)	102	11	2.89	+	3.8	0.000292	0.0108	1.96658
positive regulation of vascular endothelial growth factor production (GO:0010575)	28	6	0.79	+	7.56	0.000298	0.011	1.95861
response to vitamin D (GO:0033280)	28	6	0.79	+	7.56	0.000298	0.011	1.95861
RNA splicing, via transesterification reactions (GO:0000375)	305	0	8.65	-	< 0,01	0.000309	0.0113	1.94692
RNA splicing (GO:0008380)	407	1	11.54	-	0.09	0.000312	0.0114	1.9431
innate immune response (GO:0045087)	840	43	23.82	+	1.81	0.000314	0.0115	1.9393
regulation of cell cycle G2/M phase transition (GO:1902749)	219	17	6.21	+	2.74	0.000315	0.0115	1.9393
regulation of leukocyte chemotaxis (GO:0002688)	121	12	3.43	+	3.5	0.00032	0.0116	1.93554
negative regulation of cell cycle phase transition (GO:1901988)	241	18	6.83	+	2.63	0.000328	0.0119	1.92445
regulation of cell activation (GO:0050865)	658	36	18.66	+	1.93	0.000332	0.012	1.92082
regulation of cytokine production (GO:0001817)	707	38	20.05	+	1.9	0.000342	0.0123	1.91009
muscle structure development (GO:0061061)	460	28	13.04	+	2.15	0.000348	0.0125	1.90309
regulation of chemotaxis (GO:0050920)	222	17	6.3	+	2.7	0.000365	0.0131	1.88273
mononuclear cell migration (GO:0071674)	105	11	2.98	+	3.69	0.000367	0.0131	1.88273
regeneration (GO:0031099)	161	14	4.57	+	3.07	0.000367	0.0131	1.88273
positive regulation of chemotaxis (GO:0050921)	142	13	4.03	+	3.23	0.000374	0.0133	1.87615
connective tissue development (GO:0061448)	202	16	5.73	+	2.79	0.000381	0.0136	1.86646
myelination (GO:0042552)	106	11	3.01	+	3.66	0.000395	0.014	1.85387
response to abiotic stimulus (GO:0009628)	1163	55	32.98	+	1.67	0.000394	0.014	1.85387
cellular response to oxidative stress (GO:0034599)	245	18	6.95	+	2.59	0.000395	0.014	1.85387
vascular process in circulatory system (GO:0003018)	246	18	6.98	+	2.58	0.000413	0.0144	1.84164
CENP-A containing chromatin organization (GO:0061641)	30	6	0.85	+	7.05	0.000412	0.0144	1.84164
histone phosphorylation (GO:0016572)	30	6	0.85	+	7.05	0.000412	0.0144	1.84164
positive regulation of T cell migration (GO:2000406)	30	6	0.85	+	7.05	0.000412	0.0145	1.83863
CENP-A containing nucleosome assembly (GO:0034080)	30	6	0.85	+	7.05	0.000412	0.0145	1.83863
negative regulation of leukocyte migration (GO:0002686)	43	7	1.22	+	5.74	0.000417	0.0145	1.83863
positive regulation of cell cycle G2/M phase transition (GO:1902751)	30	6	0.85	+	7.05	0.000412	0.0145	1.83863
neurogenesis (GO:0022008)	1369	62	38.82	+	1.6	0.000412	0.0145	1.83863
negative regulation of mitotic cell cycle phase transition (GO:1901991)	225	17	6.38	+	2.66	0.000421	0.0146	1.83565
regulation of nervous system process (GO:0031644)	144	13	4.08	+	3.18	0.000423	0.0146	1.83565
translation (GO:0006412)	384	1	10.89	-	0.09	0.000423	0.0146	1.83565
response to nitric oxide (GO:0071731)	19	5	0.54	+	9.28	0.000431	0.0148	1.82974
meiotic chromosome segregation (GO:0045132)	90	10	2.55	+	3.92	0.00044	0.0151	1.82102
regulation of inflammatory response (GO:0050727)	516	30	14.63	+	2.05	0.000449	0.0153	1.81531
regulation of epithelial cell differentiation (GO:0030856)	145	13	4.11	+	3.16	0.00045	0.0153	1.81531
regulation of phosphatidylinositol 3-kinase signaling (GO:0014066)	126	12	3.57	+	3.36	0.000449	0.0153	1.81531
cellular response to lipid (GO:0071396)	474	28	13.44	+	2.08	0.000448	0.0154	1.81248
regulation of blood pressure (GO:0008217)	185	15	5.25	+	2.86	0.000457	0.0155	1.80967
axon ensheathment (GO:0008366)	108	11	3.06	+	3.59	0.000457	0.0155	1.80967
regulation of prostaglandin biosynthetic process (GO:0031392)	10	4	0.28	+	14.11	0.00046	0.0155	1.80967
ensheathment of neurons (GO:0007272)	108	11	3.06	+	3.59	0.000457	0.0155	1.80967
cellular response to tumor necrosis factor (GO:0071356)	249	18	7.06	+	2.55	0.000472	0.0159	1.7986
regulation of blood vessel endothelial cell migration (GO:0043535)	91	10	2.58	+	3.88	0.000477	0.016	1.79588
female gamete generation (GO:0007292)	127	12	3.6	+	3.33	0.000479	0.0161	1.79317
positive regulation of MAPK cascade (GO:0043410)	521	30	14.77	+	2.03	0.00048	0.0161	1.79317
RNA splicing, via transesterification reactions with bulged adenosine as nucleophile (GO:0000377)	302	0	8.56	-	< 0,01	0.000498	0.0166	1.77989
mRNA splicing, via spliceosome (GO:0000398)	302	0	8.56	-	< 0,01	0.000498	0.0166	1.77989
reproductive structure development (GO:0048608)	408	25	11.57	+	2.16	0.000516	0.0171	1.767
positive regulation of endothelial cell proliferation (GO:0001938)	92	10	2.61	+	3.83	0.000516	0.0172	1.76447
protein transport (GO:0015031)	1464	21	41.51	-	0.51	0.000522	0.0173	1.76195
apoptotic process (GO:0006915)	912	45	25.86	+	1.74	0.000526	0.0174	1.75945
positive regulation of humoral immune response (GO:0002922)	20	5	0.57	+	8.82	0.000527	0.0174	1.75945
cardiac muscle tissue development (GO:0048738)	148	13	4.2	+	3.1	0.000538	0.0177	1.75203
reproductive process (GO:0022414)	1433	64	40.63	+	1.58	0.000538	0.0177	1.75203
reproduction (GO:0000003)	1436	64	40.72	+	1.57	0.000545	0.0179	1.74715
positive regulation of cellular metabolic process (GO:0031325)	3239	124	91.85	+	1.35	0.000552	0.018	1.74473
cellular response to chemical stress (GO:0062197)	288	20	8.17	+	2.45	0.000551	0.018	1.74473
reproductive system development (GO:0061458)	411	25	11.65	+	2.15	0.000559	0.0181	1.74232
regulation of vascular endothelial growth factor production (GO:0010574)	32	6	0.91	+	6.61	0.000558	0.0181	1.74232
positive regulation of leukocyte chemotaxis (GO:0002690)	93	10	2.64	+	3.79	0.000557	0.0182	1.73993
response to oxygen levels (GO:0070482)	383	24	10.86	+	2.21	0.000561	0.0182	1.73993
positive regulation of protein serine/threonine kinase activity (GO:0071902)	317	21	8.99	+	2.34	0.000566	0.0183	1.73755
response to nutrient (GO:0007584)	169	14	4.79	+	2.92	0.000575	0.0185	1.73283
positive regulation of heat generation (GO:0031652)	11	4	0.31	+	12.82	0.000613	0.0197	1.70553
leukocyte aggregation (GO:0070486)	11	4	0.31	+	12.82	0.000613	0.0197	1.70553
cellular oxidant detoxification (GO:0098869)	95	10	2.69	+	3.71	0.000649	0.0208	1.68194
response to decreased oxygen levels (GO:0036293)	358	23	10.15	+	2.27	0.000664	0.0212	1.67366
mitotic spindle assembly (GO:0090307)	47	7	1.33	+	5.25	0.000673	0.0214	1.66959
positive regulation of mitochondrial ATP synthesis coupled electron transport (GO:1905448)	4	3	0.11	+	26.45	0.000672	0.0214	1.66959
MHC class II protein complex assembly (GO:0002399)	4	3	0.11	+	26.45	0.000672	0.0214	1.66959
morphogenesis of an epithelium (GO:0002009)	430	26	12.19	+	2.13	0.000677	0.0214	1.66959
peptide antigen assembly with MHC class II protein complex (GO:0002503)	4	3	0.11	+	26.45	0.000672	0.0215	1.66756
cellular response to biotic stimulus (GO:0071216)	215	16	6.1	+	2.62	0.000717	0.0227	1.64397
cGMP-mediated signaling (GO:0019934)	22	5	0.62	+	8.01	0.000765	0.024	1.61979
positive regulation of calcium ion import (GO:0090280)	22	5	0.62	+	8.01	0.000765	0.0241	1.61798
negative regulation of phosphorylation (GO:0042326)	396	24	11.23	+	2.14	0.000765	0.0241	1.61798
negative regulation of cell communication (GO:0010648)	1374	61	38.96	+	1.57	0.000782	0.0245	1.61083
establishment of organelle localization (GO:0051656)	397	24	11.26	+	2.13	0.000785	0.0246	1.60906
sequestering of metal ion (GO:0051238)	12	4	0.34	+	11.76	0.0008	0.0247	1.6073
attachment of mitotic spindle microtubules to kinetochore (GO:0051315)	12	4	0.34	+	11.76	0.0008	0.0248	1.60555
mitotic nuclear envelope disassembly (GO:0007077)	12	4	0.34	+	11.76	0.0008	0.0248	1.60555
regulation of unsaturated fatty acid biosynthetic process (GO:2001279)	12	4	0.34	+	11.76	0.0008	0.0249	1.6038
negative regulation of signaling (GO:0023057)	1377	61	39.05	+	1.56	0.000797	0.0249	1.6038
phospholipid efflux (GO:0033700)	12	4	0.34	+	11.76	0.0008	0.0249	1.6038
regulation of lipid biosynthetic process (GO:0046890)	197	15	5.59	+	2.69	0.000837	0.0258	1.58838
positive regulation of fibroblast proliferation (GO:0048146)	49	7	1.39	+	5.04	0.000841	0.0259	1.5867
antigen processing and presentation of exogenous peptide antigen via MHC class II (GO:0019886)	99	10	2.81	+	3.56	0.00087	0.0267	1.57349
gland morphogenesis (GO:0022612)	99	10	2.81	+	3.56	0.00087	0.0267	1.57349
regulation of leukocyte apoptotic process (GO:2000106)	82	9	2.33	+	3.87	0.000912	0.0279	1.5544
positive regulation of cellular component organization (GO:0051130)	1135	52	32.18	+	1.62	0.000959	0.0293	1.53313
negative regulation of cell activation (GO:0050866)	200	15	5.67	+	2.64	0.000965	0.0295	1.53018
cholesterol homeostasis (GO:0042632)	83	9	2.35	+	3.82	0.000986	0.03	1.52288
antigen processing and presentation of peptide antigen via MHC class II (GO:0002495)	101	10	2.86	+	3.49	0.001	0.0304	1.51713
cell killing (GO:0001906)	120	11	3.4	+	3.23	0.00102	0.0309	1.51004
regulation of osteoblast differentiation (GO:0045667)	120	11	3.4	+	3.23	0.00102	0.0309	1.51004
mitotic DNA replication (GO:1902969)	13	4	0.37	+	10.85	0.00102	0.031	1.50864
positive regulation of chromosome segregation (GO:0051984)	13	4	0.37	+	10.85	0.00102	0.031	1.50864
rRNA metabolic process (GO:0016072)	270	0	7.66	-	< 0,01	0.00104	0.0313	1.50446
regulation of neurogenesis (GO:0050767)	352	22	9.98	+	2.2	0.00107	0.0319	1.49621
cellular response to DNA damage stimulus (GO:0006974)	787	39	22.32	+	1.75	0.00106	0.0319	1.49621
sterol homeostasis (GO:0055092)	84	9	2.38	+	3.78	0.00107	0.032	1.49485
negative regulation of protein phosphorylation (GO:0001933)	352	22	9.98	+	2.2	0.00107	0.032	1.49485
negative regulation of angiogenesis (GO:0016525)	102	10	2.89	+	3.46	0.00107	0.032	1.49485
positive regulation of cardiac muscle cell proliferation (GO:0060045)	24	5	0.68	+	7.35	0.00108	0.032	1.49485
developmental growth (GO:0048589)	354	22	10.04	+	2.19	0.00111	0.0329	1.4828
regulation of G2/M transition of mitotic cell cycle (GO:0010389)	203	15	5.76	+	2.61	0.00111	0.0329	1.4828
negative regulation of blood coagulation (GO:0030195)	52	7	1.47	+	4.75	0.00115	0.034	1.46852
negative regulation of blood vessel morphogenesis (GO:2000181)	103	10	2.92	+	3.42	0.00115	0.034	1.46852
generation of neurons (GO:0048699)	1249	56	35.42	+	1.58	0.00115	0.034	1.46852
regulation of peptide secretion (GO:0002791)	315	20	8.93	+	2.24	0.00116	0.0343	1.46471
growth (GO:0040007)	357	22	10.12	+	2.17	0.00118	0.0345	1.46218
heart development (GO:0007507)	508	28	14.41	+	1.94	0.0012	0.0353	1.45223
negative regulation of vasculature development (GO:1901343)	104	10	2.95	+	3.39	0.00123	0.036	1.4437
positive regulation of heart contraction (GO:0045823)	38	6	1.08	+	5.57	0.00124	0.0361	1.44249
positive regulation of blood pressure (GO:0045777)	38	6	1.08	+	5.57	0.00124	0.0362	1.44129
regulation of Rho protein signal transduction (GO:0035023)	86	9	2.44	+	3.69	0.00124	0.0362	1.44129
response to glucocorticoid (GO:0051384)	143	12	4.05	+	2.96	0.00125	0.0364	1.4389
regulation of membrane protein ectodomain proteolysis (GO:0051043)	25	5	0.71	+	7.05	0.00126	0.0366	1.43652
negative regulation of hemostasis (GO:1900047)	53	7	1.5	+	4.66	0.00127	0.0369	1.43297
striated muscle cell proliferation (GO:0014855)	14	4	0.4	+	10.08	0.00129	0.037	1.4318
regulation of heat generation (GO:0031650)	14	4	0.4	+	10.08	0.00129	0.0371	1.43063
chronic inflammatory response (GO:0002544)	14	4	0.4	+	10.08	0.00129	0.0372	1.42946
anaphase-promoting complex-dependent catabolic process (GO:0031145)	87	9	2.47	+	3.65	0.00134	0.0384	1.41567
regulation of metabolic process (GO:0019222)	6854	232	194.35	+	1.19	0.00135	0.0387	1.41229
lipid storage (GO:0019915)	39	6	1.11	+	5.43	0.0014	0.04	1.39794
positive regulation of reactive oxygen species biosynthetic process (GO:1903428)	54	7	1.53	+	4.57	0.00141	0.0402	1.39577
peptide transport (GO:0015833)	1493	23	42.34	-	0.54	0.00142	0.0406	1.39147
response to vitamin (GO:0033273)	88	9	2.5	+	3.61	0.00144	0.0409	1.38828
regulation of epithelial cell migration (GO:0010632)	231	16	6.55	+	2.44	0.00145	0.0412	1.3851
positive regulation of heart rate (GO:0010460)	26	5	0.74	+	6.78	0.00147	0.0416	1.38091
steroid catabolic process (GO:0006706)	26	5	0.74	+	6.78	0.00147	0.0416	1.38091
positive regulation of epidermal cell differentiation (GO:0045606)	26	5	0.74	+	6.78	0.00147	0.0417	1.37986
regulation of blood coagulation (GO:0030193)	71	8	2.01	+	3.97	0.00149	0.0421	1.37572
positive regulation of exit from mitosis (GO:0031536)	6	3	0.17	+	17.63	0.00155	0.0431	1.36552
regulation of mitochondrial ATP synthesis coupled electron transport (GO:1905446)	6	3	0.17	+	17.63	0.00155	0.0432	1.36452
regulation of removal of superoxide radicals (GO:2000121)	6	3	0.17	+	17.63	0.00155	0.0433	1.36351
wound healing involved in inflammatory response (GO:0002246)	6	3	0.17	+	17.63	0.00155	0.0434	1.36251
meiotic chromosome condensation (GO:0010032)	6	3	0.17	+	17.63	0.00155	0.0434	1.36251
peptide antigen assembly with MHC protein complex (GO:0002501)	6	3	0.17	+	17.63	0.00155	0.0435	1.36151
defense response to Gram-negative bacterium (GO:0050829)	89	9	2.52	+	3.57	0.00155	0.0435	1.36151
positive regulation of blood circulation (GO:1903524)	40	6	1.13	+	5.29	0.00157	0.0437	1.35952
protein localization to kinetochore (GO:0034501)	15	4	0.43	+	9.4	0.00159	0.044	1.35655
membrane disassembly (GO:0030397)	15	4	0.43	+	9.4	0.00159	0.044	1.35655
nuclear envelope disassembly (GO:0051081)	15	4	0.43	+	9.4	0.00159	0.0441	1.35556
cellular response to nitric oxide (GO:0071732)	15	4	0.43	+	9.4	0.00159	0.0442	1.35458
rRNA processing (GO:0006364)	260	0	7.37	-	< 0,01	0.00161	0.0443	1.3536
positive regulation of systemic arterial blood pressure (GO:0003084)	15	4	0.43	+	9.4	0.00159	0.0443	1.3536
regulation of hemostasis (GO:1900046)	72	8	2.04	+	3.92	0.00162	0.0444	1.35262
aging (GO:0007568)	276	18	7.83	+	2.3	0.00168	0.0462	1.33536
positive regulation of G2/M transition of mitotic cell cycle (GO:0010971)	27	5	0.77	+	6.53	0.0017	0.0464	1.33348
negative regulation of coagulation (GO:0050819)	56	7	1.59	+	4.41	0.0017	0.0465	1.33255
positive regulation of granulocyte chemotaxis (GO:0071624)	27	5	0.77	+	6.53	0.0017	0.0465	1.33255
regulation of ion transport (GO:0043269)	1338	58	37.94	+	1.53	0.0017	0.0465	1.33255
chromatin assembly (GO:0031497)	149	12	4.23	+	2.84	0.00174	0.047	1.3279
response to tumor necrosis factor (GO:0034612)	277	18	7.85	+	2.29	0.00173	0.0471	1.32698
DNA integrity checkpoint (GO:0031570)	149	12	4.23	+	2.84	0.00174	0.0471	1.32698
oocyte differentiation (GO:0009994)	41	6	1.16	+	5.16	0.00176	0.0472	1.32606
cellular hormone metabolic process (GO:0034754)	129	11	3.66	+	3.01	0.00175	0.0473	1.32514
positive regulation of nitric oxide biosynthetic process (GO:0045429)	41	6	1.16	+	5.16	0.00176	0.0473	1.32514
multicellular organismal water homeostasis (GO:0050891)	73	8	2.07	+	3.86	0.00175	0.0473	1.32514
negative regulation of signal transduction (GO:0009968)	1277	56	36.21	+	1.55	0.00176	0.0474	1.32422
regulation of endothelial cell migration (GO:0010594)	170	13	4.82	+	2.7	0.00175	0.0474	1.32422
spindle assembly (GO:0051225)	91	9	2.58	+	3.49	0.00178	0.0475	1.32331
positive regulation of phosphatidylinositol 3-kinase signaling (GO:0014068)	91	9	2.58	+	3.49	0.00178	0.0476	1.32239
negative regulation of response to wounding (GO:1903035)	91	9	2.58	+	3.49	0.00178	0.0477	1.32148
regulation of DNA replication (GO:0006275)	110	10	3.12	+	3.21	0.00181	0.0482	1.31695
positive regulation of wound healing (GO:0090303)	57	7	1.62	+	4.33	0.00186	0.0496	1.30452
negative regulation of protein modification process (GO:0031400)	550	29	15.6	+	1.86	0.00188	0.05	1.30103

## Sheet: 4d
GO analysis of genes higher in P4 organoids versus ERM
GO biological process	REFLIST	Count	Expected	Over-representation	Fold Enrichment	p-value	FDR	-log10(FDR)
sister chromatid segregation (GO:0000819)	149	27	3.41	+	7.92	2.88E-15	4.54e-11	10.3429
developmental process (GO:0032502)	5729	211	131.02	+	1.61	8.92E-15	7.03e-11	10.153
mitotic sister chromatid segregation (GO:0000070)	121	24	2.77	+	8.67	1.80E-14	9.45e-11	10.0246
regulation of cellular component movement (GO:0051270)	1026	67	23.46	+	2.86	5.35E-14	2.11e-10	9.67572
anatomical structure development (GO:0048856)	5266	195	120.43	+	1.62	1.71E-13	4.5e-10	9.34679
nuclear chromosome segregation (GO:0098813)	227	30	5.19	+	5.78	1.47E-13	4.62e-10	9.33536
cornification (GO:0070268)	113	22	2.58	+	8.51	3.12E-13	4.93e-10	9.30715
mitotic cell cycle (GO:0000278)	761	55	17.40	+	3.16	2.93E-13	5.13e-10	9.28988
mitotic cell cycle process (GO:1903047)	685	52	15.67	+	3.32	2.37E-13	5.33e-10	9.27327
regulation of cell migration (GO:0030334)	885	60	20.24	+	2.96	2.93E-13	5.77e-10	9.23882
regulation of cell motility (GO:2000145)	947	62	21.66	+	2.86	4.74E-13	6.8e-10	9.16749
system development (GO:0048731)	4279	165	97.86	+	1.69	1.79E-12	2.35e-09	8.62893
biological_process (GO:0008150)	17850	454	408.22	+	1.11	2.15E-12	2.42e-09	8.61618
Unclassified (UNCLASSIFIED)	2745	17	62.78	-	.27	2.15E-12	2.61e-09	8.58336
response to molecule of bacterial origin (GO:0002237)	334	34	7.64	+	4.45	3.00E-12	2.96e-09	8.52871
regulation of locomotion (GO:0040012)	990	62	22.64	+	2.74	2.87E-12	3.02e-09	8.51999
response to lipopolysaccharide (GO:0032496)	317	33	7.25	+	4.55	3.63E-12	3.37e-09	8.47237
immune system process (GO:0002376)	2849	123	65.16	+	1.89	4.07E-12	3.57e-09	8.44733
cellular process (GO:0009987)	15487	415	354.18	+	1.17	5.53E-12	4.59e-09	8.33819
chromosome segregation (GO:0007059)	286	31	6.54	+	4.74	6.49E-12	5.11e-09	8.29158
multicellular organism development (GO:0007275)	4877	179	111.54	+	1.60	8.24E-12	6.19e-09	8.20831
nuclear division (GO:0000280)	340	33	7.78	+	4.24	2.04E-11	1.46e-08	7.83565
mitotic nuclear division (GO:0140014)	209	26	4.78	+	5.44	2.16E-11	1.48e-08	7.82974
mitotic spindle organization (GO:0007052)	164	23	3.75	+	6.13	3.66E-11	2.41e-08	7.61798
organelle fission (GO:0048285)	370	34	8.46	+	4.02	3.94E-11	2.49e-08	7.6038
response to lipid (GO:0033993)	822	53	18.80	+	2.82	4.72E-11	2.86e-08	7.54363
microtubule cytoskeleton organization involved in mitosis (GO:1902850)	185	24	4.23	+	5.67	5.90E-11	3.45e-08	7.46218
regulation of cell population proliferation (GO:0042127)	1640	82	37.51	+	2.19	6.48E-11	3.53e-08	7.45223
positive regulation of cellular component movement (GO:0051272)	556	42	12.72	+	3.30	6.35E-11	3.58e-08	7.44612
cell division (GO:0051301)	492	39	11.25	+	3.47	8.54E-11	4.49e-08	7.34775
regulation of catalytic activity (GO:0050790)	2516	109	57.54	+	1.89	1.14E-10	5.6e-08	7.25181
multicellular organismal process (GO:0032501)	6909	227	158.01	+	1.44	1.12E-10	5.71e-08	7.24336
cellular developmental process (GO:0048869)	3562	139	81.46	+	1.71	1.21E-10	5.8e-08	7.23657
cell differentiation (GO:0030154)	3509	136	80.25	+	1.69	3.29E-10	1.53e-07	6.81531
positive regulation of cell motility (GO:2000147)	543	40	12.42	+	3.22	3.70E-10	1.67e-07	6.77728
cell cycle process (GO:0022402)	1070	60	24.47	+	2.45	5.47E-10	2.4e-07	6.61979
keratinocyte differentiation (GO:0030216)	268	27	6.13	+	4.41	6.75E-10	2.88e-07	6.54061
epidermis development (GO:0008544)	417	34	9.54	+	3.57	7.36E-10	3.06e-07	6.51428
positive regulation of locomotion (GO:0040017)	558	40	12.76	+	3.13	7.79E-10	3.15e-07	6.50169
cytoskeleton organization (GO:0007010)	1204	64	27.54	+	2.32	9.06E-10	3.57e-07	6.44733
animal organ development (GO:0048513)	3187	125	72.89	+	1.72	1.20E-09	4.32e-07	6.36452
cell cycle (GO:0007049)	1390	70	31.79	+	2.20	1.20E-09	4.39e-07	6.35754
positive regulation of cell migration (GO:0030335)	518	38	11.85	+	3.21	1.16E-09	4.46e-07	6.35067
response to bacterium (GO:0009617)	718	46	16.42	+	2.80	1.20E-09	4.49e-07	6.34775
immune response (GO:0006955)	1972	89	45.10	+	1.97	1.34E-09	4.68e-07	6.32975
spindle organization (GO:0007051)	225	24	5.15	+	4.66	2.17E-09	7.45e-07	6.12784
keratinization (GO:0031424)	226	24	5.17	+	4.64	2.35E-09	7.9e-07	6.10237
regulation of leukocyte migration (GO:0002685)	208	23	4.76	+	4.84	2.52E-09	8.27e-07	6.08249
negative regulation of biological process (GO:0048519)	5541	187	126.72	+	1.48	2.61E-09	8.41e-07	6.0752
antimicrobial humoral response (GO:0019730)	156	20	3.57	+	5.61	2.86E-09	9.01e-07	6.04528
cellular component organization (GO:0016043)	5775	193	132.07	+	1.46	2.92E-09	9.04e-07	6.04383
response to organic substance (GO:0010033)	2995	118	68.49	+	1.72	3.50E-09	1.06e-06	5.97469
response to stimulus (GO:0050896)	8496	259	194.30	+	1.33	3.70E-09	1.1e-06	5.95861
regulation of hydrolase activity (GO:0051336)	1308	66	29.91	+	2.21	3.91E-09	1.1e-06	5.95861
regulation of response to external stimulus (GO:0032101)	1182	62	27.03	+	2.29	3.87E-09	1.11e-06	5.95468
response to stress (GO:0006950)	3634	136	83.11	+	1.64	3.83E-09	1.12e-06	5.95078
inflammatory response (GO:0006954)	496	36	11.34	+	3.17	4.20E-09	1.16e-06	5.93554
negative regulation of cellular process (GO:0048523)	4909	170	112.27	+	1.51	4.30E-09	1.17e-06	5.93181
epidermal cell differentiation (GO:0009913)	316	28	7.23	+	3.87	4.56E-09	1.22e-06	5.91364
regulation of multicellular organismal process (GO:0051239)	2647	107	60.54	+	1.77	6.54E-09	1.72e-06	5.76447
cell chemotaxis (GO:0060326)	202	22	4.62	+	4.76	7.22E-09	1.87e-06	5.72816
regulation of molecular function (GO:0065009)	3178	122	72.68	+	1.68	8.28E-09	2.07e-06	5.68403
mitotic prometaphase (GO:0000236)	167	20	3.82	+	5.24	8.20E-09	2.09e-06	5.67985
myeloid leukocyte activation (GO:0002274)	587	39	13.42	+	2.91	9.28E-09	2.29e-06	5.64016
movement of cell or subcellular component (GO:0006928)	1591	74	36.39	+	2.03	1.13E-08	2.67e-06	5.57349
response to external stimulus (GO:0009605)	2508	102	57.36	+	1.78	1.11E-08	2.69e-06	5.57025
cell migration (GO:0016477)	965	53	22.07	+	2.40	1.13E-08	2.69e-06	5.57025
establishment of chromosome localization (GO:0051303)	76	14	1.74	+	8.05	1.23E-08	2.86e-06	5.54363
positive regulation of biological process (GO:0048518)	6244	202	142.80	+	1.41	1.25E-08	2.86e-06	5.54363
mitotic anaphase (GO:0000090)	157	19	3.59	+	5.29	1.66E-08	3.5e-06	5.45593
response to other organism (GO:0051707)	1418	68	32.43	+	2.10	1.56E-08	3.52e-06	5.45346
tissue development (GO:0009888)	1732	78	39.61	+	1.97	1.59E-08	3.53e-06	5.45223
anaphase (GO:0051322)	157	19	3.59	+	5.29	1.66E-08	3.55e-06	5.44977
response to external biotic stimulus (GO:0043207)	1420	68	32.47	+	2.09	1.62E-08	3.55e-06	5.44977
chromosome localization (GO:0050000)	78	14	1.78	+	7.85	1.65E-08	3.57e-06	5.44733
skin development (GO:0043588)	383	30	8.76	+	3.43	1.76E-08	3.61e-06	5.44249
regulation of protein metabolic process (GO:0051246)	2595	104	59.35	+	1.75	1.74E-08	3.61e-06	5.44249
regulation of protein phosphorylation (GO:0001932)	1210	61	27.67	+	2.20	2.00E-08	3.95e-06	5.4034
RNA processing (GO:0006396)	923	1	21.11	-	.05	1.98E-08	3.96e-06
external encapsulating structure organization (GO:0045229)	385	30	8.80	+	3.41	1.97E-08	3.97e-06	5.40121
locomotion (GO:0040011)	1339	65	30.62	+	2.12	2.05E-08	4e-06	5.39794
mitotic M phase (GO:0000087)	160	19	3.66	+	5.19	2.19E-08	4.12e-06	5.3851
anatomical structure morphogenesis (GO:0009653)	2135	90	48.83	+	1.84	2.15E-08	4.14e-06	5.383
M phase (GO:0000279)	160	19	3.66	+	5.19	2.19E-08	4.17e-06	5.37986
regulation of cellular protein metabolic process (GO:0032268)	2437	99	55.73	+	1.78	2.43E-08	4.52e-06	5.34486
response to cytokine (GO:0034097)	1097	57	25.09	+	2.27	2.55E-08	4.68e-06	5.32975
regulation of multicellular organismal development (GO:2000026)	1318	64	30.14	+	2.12	2.72E-08	4.94e-06	5.30627
regulation of localization (GO:0032879)	2734	107	62.53	+	1.71	3.56E-08	6.38e-06	5.19518
regulation of cellular process (GO:0050794)	11302	318	258.47	+	1.23	3.66E-08	6.49e-06	5.18776
cellular component organization or biogenesis (GO:0071840)	5999	194	137.19	+	1.41	3.73E-08	6.54e-06	5.18442
cell activation (GO:0001775)	1084	56	24.79	+	2.26	3.92E-08	6.79e-06	5.16813
response to biotic stimulus (GO:0009607)	1455	68	33.28	+	2.04	4.07E-08	6.91e-06	5.16052
neutrophil activation (GO:0042119)	495	34	11.32	+	3.00	4.05E-08	6.95e-06	5.15802
negative regulation of catalytic activity (GO:0043086)	814	46	18.62	+	2.47	4.77E-08	8e-06	5.09691
response to oxygen-containing compound (GO:1901700)	1584	72	36.23	+	1.99	4.87E-08	8e-06	5.09691
granulocyte activation (GO:0036230)	499	34	11.41	+	2.98	4.86E-08	8.08e-06	5.09259
metaphase plate congression (GO:0051310)	59	12	1.35	+	8.89	5.26E-08	8.55e-06	5.06803
cell motility (GO:0048870)	1103	56	25.23	+	2.22	5.57E-08	8.87e-06	5.05208
localization of cell (GO:0051674)	1103	56	25.23	+	2.22	5.57E-08	8.96e-06	5.04769
extracellular matrix organization (GO:0030198)	382	29	8.74	+	3.32	5.75E-08	9.07e-06	5.04239
positive regulation of response to external stimulus (GO:0032103)	503	34	11.50	+	2.96	5.82E-08	9.09e-06	5.04144
blood vessel morphogenesis (GO:0048514)	406	30	9.29	+	3.23	5.91E-08	9.13e-06	5.03953
extracellular structure organization (GO:0043062)	383	29	8.76	+	3.31	6.06E-08	9.28e-06	5.03245
positive regulation of leukocyte migration (GO:0002687)	136	17	3.11	+	5.47	6.18E-08	9.28e-06	5.03245
antimicrobial humoral immune response mediated by antimicrobial peptide (GO:0061844)	103	15	2.36	+	6.37	6.15E-08	9.32e-06	5.03058
cellular response to molecule of bacterial origin (GO:0071219)	191	20	4.37	+	4.58	6.34E-08	9.43e-06	5.02549
regulation of biological process (GO:0050789)	11856	329	271.14	+	1.21	6.52E-08	9.62e-06	5.01682
tube development (GO:0035295)	841	47	19.23	+	2.44	7.12E-08	1.04e-05	4.98297
regulation of cellular component organization (GO:0051128)	2360	95	53.97	+	1.76	8.27E-08	1.2e-05	4.92082
regulation of lymphocyte migration (GO:2000401)	62	12	1.42	+	8.46	8.48E-08	1.22e-05	4.91364
vasculature development (GO:0001944)	512	34	11.71	+	2.90	8.66E-08	1.22e-05	4.91364
positive regulation of peptidyl-tyrosine phosphorylation (GO:0050731)	195	20	4.46	+	4.48	8.65E-08	1.23e-05	4.91009
regulation of developmental process (GO:0050793)	2441	97	55.82	+	1.74	8.98E-08	1.25e-05	4.90309
regulation of phosphorus metabolic process (GO:0051174)	1611	72	36.84	+	1.95	1.00E-07	1.35e-05	4.86967
chromosome organization (GO:0051276)	1061	54	24.26	+	2.23	9.89E-08	1.36e-05	4.86646
cellular response to cytokine stimulus (GO:0071345)	1007	52	23.03	+	2.26	9.81E-08	1.36e-05	4.86646
regulation of phosphate metabolic process (GO:0019220)	1611	72	36.84	+	1.95	1.00E-07	1.37e-05	4.86328
regulation of response to stimulus (GO:0048583)	4240	147	96.97	+	1.52	1.06E-07	1.42e-05	4.84771
epithelial cell differentiation (GO:0030855)	674	40	15.41	+	2.60	1.07E-07	1.42e-05	4.84771
myeloid leukocyte migration (GO:0097529)	125	16	2.86	+	5.60	1.13E-07	1.48e-05	4.82974
cellular response to lipopolysaccharide (GO:0071222)	181	19	4.14	+	4.59	1.31E-07	1.7e-05	4.76955
regulation of mitotic nuclear division (GO:0007088)	110	15	2.52	+	5.96	1.34E-07	1.73e-05	4.76195
programmed cell death (GO:0012501)	1044	53	23.88	+	2.22	1.43E-07	1.83e-05	4.73755
cell death (GO:0008219)	1079	54	24.68	+	2.19	1.46E-07	1.85e-05	4.73283
regulation of mononuclear cell migration (GO:0071675)	112	15	2.56	+	5.86	1.65E-07	2.08e-05	4.68194
regulation of peptidase activity (GO:0052547)	452	31	10.34	+	3.00	1.68E-07	2.11e-05	4.67572
leukocyte activation (GO:0045321)	935	49	21.38	+	2.29	1.83E-07	2.27e-05	4.64397
DNA conformation change (GO:0071103)	313	25	7.16	+	3.49	1.97E-07	2.43e-05	4.61439
cytokine-mediated signaling pathway (GO:0019221)	682	40	15.60	+	2.56	2.05E-07	2.51e-05	4.60033
positive regulation of cellular process (GO:0048522)	5656	182	129.35	+	1.41	2.21E-07	2.69e-05	4.57025
regulation of T cell migration (GO:2000404)	43	10	.98	+	10.17	2.34E-07	2.82e-05	4.54975
secretion by cell (GO:0032940)	948	49	21.68	+	2.26	2.43E-07	2.9e-05	4.5376
mRNA metabolic process (GO:0016071)	694	0	15.87	-	< 0.01	2.61E-07	3.1e-05
positive regulation of cell cycle process (GO:0090068)	296	24	6.77	+	3.55	2.69E-07	3.16e-05	4.50031
epithelium development (GO:0060429)	1097	54	25.09	+	2.15	2.86E-07	3.32e-05	4.47886
blood vessel development (GO:0001568)	489	32	11.18	+	2.86	2.85E-07	3.33e-05	4.47756
regulation of phosphorylation (GO:0042325)	1400	64	32.02	+	2.00	2.96E-07	3.4e-05	4.46852
positive regulation of cell cycle (GO:0045787)	391	28	8.94	+	3.13	2.99E-07	3.41e-05	4.46725
negative regulation of peptidase activity (GO:0010466)	255	22	5.83	+	3.77	3.20E-07	3.6e-05	4.4437
regulation of nuclear division (GO:0051783)	136	16	3.11	+	5.14	3.19E-07	3.62e-05	4.44129
positive regulation of cell population proliferation (GO:0008284)	932	48	21.31	+	2.25	3.59E-07	4.01e-05	4.39686
cellular response to biotic stimulus (GO:0071216)	215	20	4.92	+	4.07	3.68E-07	4.09e-05	4.38828
export from cell (GO:0140352)	996	50	22.78	+	2.20	4.53E-07	4.93e-05	4.30715
response to chemokine (GO:1990868)	89	13	2.04	+	6.39	4.53E-07	4.97e-05	4.30364
cellular response to chemokine (GO:1990869)	89	13	2.04	+	6.39	4.53E-07	5e-05	4.30103
regulation of mitotic metaphase/anaphase transition (GO:0030071)	60	11	1.37	+	8.02	4.75E-07	5.13e-05	4.28988
leukocyte chemotaxis (GO:0030595)	141	16	3.22	+	4.96	4.97E-07	5.3e-05	4.27572
positive regulation of protein phosphorylation (GO:0001934)	828	44	18.94	+	2.32	4.95E-07	5.31e-05	4.27491
regulation of protein kinase activity (GO:0045859)	797	43	18.23	+	2.36	5.02E-07	5.32e-05	4.27409
negative regulation of multicellular organismal process (GO:0051241)	1002	50	22.92	+	2.18	5.11E-07	5.34e-05	4.27246
leukocyte migration (GO:0050900)	378	27	8.64	+	3.12	5.10E-07	5.37e-05	4.27003
mitotic metaphase plate congression (GO:0007080)	48	10	1.10	+	9.11	5.67E-07	5.88e-05	4.23062
negative regulation of hydrolase activity (GO:0051346)	455	30	10.41	+	2.88	5.83E-07	6.01e-05	4.22113
regulation of cell cycle process (GO:0010564)	772	42	17.66	+	2.38	6.14E-07	6.29e-05	4.20135
regulation of mitotic cell cycle (GO:0007346)	588	35	13.45	+	2.60	6.47E-07	6.59e-05	4.18111
negative regulation of endopeptidase activity (GO:0010951)	245	21	5.60	+	3.75	6.54E-07	6.61e-05	4.1798
positive regulation of lymphocyte migration (GO:2000403)	37	9	.85	+	10.64	6.84E-07	6.87e-05	4.16304
positive regulation of leukocyte chemotaxis (GO:0002690)	93	13	2.13	+	6.11	7.11E-07	7.1e-05	4.14874
regulation of metaphase/anaphase transition of cell cycle (GO:1902099)	63	11	1.44	+	7.63	7.30E-07	7.24e-05	4.14026
positive regulation of granulocyte chemotaxis (GO:0071624)	27	8	.62	+	12.96	8.15E-07	8.03e-05	4.09528
myeloid leukocyte mediated immunity (GO:0002444)	515	32	11.78	+	2.72	8.30E-07	8.13e-05	4.08991
regulation of cell cycle (GO:0051726)	1196	56	27.35	+	2.05	8.70E-07	8.42e-05	4.07469
chemokine-mediated signaling pathway (GO:0070098)	79	12	1.81	+	6.64	8.65E-07	8.43e-05	4.07417
regulation of mitotic sister chromatid separation (GO:0010965)	65	11	1.49	+	7.40	9.61E-07	9.19e-05	4.03668
positive regulation of mononuclear cell migration (GO:0071677)	65	11	1.49	+	7.40	9.61E-07	9.24e-05	4.03433
chemotaxis (GO:0006935)	546	33	12.49	+	2.64	9.93E-07	9.44e-05	4.02503
secretion (GO:0046903)	1061	51	24.26	+	2.10	1.11E-06	0.000104	3.98297
taxis (GO:0042330)	549	33	12.56	+	2.63	1.11E-06	0.000104	3.98297
myeloid cell activation involved in immune response (GO:0002275)	524	32	11.98	+	2.67	1.18E-06	0.00011	3.95861
positive regulation of mitotic cell cycle phase transition (GO:1901992)	82	12	1.88	+	6.40	1.23E-06	0.000114	3.9431
cell cycle phase (GO:0022403)	257	21	5.88	+	3.57	1.34E-06	0.000122	3.91364
mitotic cell cycle phase (GO:0098763)	257	21	5.88	+	3.57	1.34E-06	0.000123	3.91009
biological phase (GO:0044848)	257	21	5.88	+	3.57	1.34E-06	0.000123	3.91009
granulocyte chemotaxis (GO:0071621)	83	12	1.90	+	6.32	1.38E-06	0.000125	3.90309
positive regulation of catalytic activity (GO:0043085)	1415	62	32.36	+	1.92	1.54E-06	0.000139	3.85699
positive regulation of T cell migration (GO:2000406)	30	8	.69	+	11.66	1.60E-06	0.000143	3.84466
biological adhesion (GO:0022610)	957	47	21.89	+	2.15	1.71E-06	0.000152	3.81816
neutrophil activation involved in immune response (GO:0002283)	486	30	11.11	+	2.70	2.09E-06	0.000184	3.73518
regulation of leukocyte chemotaxis (GO:0002688)	121	14	2.77	+	5.06	2.08E-06	0.000185	3.73283
positive regulation of phosphate metabolic process (GO:0045937)	989	48	22.62	+	2.12	2.26E-06	0.000197	3.70553
positive regulation of phosphorus metabolic process (GO:0010562)	989	48	22.62	+	2.12	2.26E-06	0.000198	3.70333
humoral immune response (GO:0006959)	386	26	8.83	+	2.95	2.30E-06	0.0002	3.69897
regulation of chromosome separation (GO:1905818)	72	11	1.65	+	6.68	2.35E-06	0.000202	3.69465
regulation of sister chromatid segregation (GO:0033045)	72	11	1.65	+	6.68	2.35E-06	0.000203	3.6925
regulation of proteolysis (GO:0030162)	734	39	16.79	+	2.32	2.48E-06	0.000211	3.67572
positive regulation of chemotaxis (GO:0050921)	142	15	3.25	+	4.62	2.55E-06	0.000216	3.66555
RNA metabolic process (GO:0016070)	1599	12	36.57	-	.33	2.63E-06	0.000221
regulation of chromosome segregation (GO:0051983)	89	12	2.04	+	5.90	2.67E-06	0.000224	3.64975
neutrophil mediated immunity (GO:0002446)	493	30	11.27	+	2.66	2.74E-06	0.000228	3.64207
positive regulation of inflammatory response (GO:0050729)	127	14	2.90	+	4.82	3.50E-06	0.00029	3.5376
positive regulation of mitotic cell cycle (GO:0045931)	109	13	2.49	+	5.22	3.55E-06	0.000293	3.53313
regulation of defense response (GO:0031347)	838	42	19.16	+	2.19	3.83E-06	0.000314	3.50307
biological process involved in interspecies interaction between organisms (GO:0044419)	2118	82	48.44	+	1.69	3.94E-06	0.000322	3.49214
biological regulation (GO:0065007)	12571	336	287.49	+	1.17	4.13E-06	0.000336	3.47366
neutrophil chemotaxis (GO:0030593)	77	11	1.76	+	6.25	4.22E-06	0.000341	3.46725
cell adhesion (GO:0007155)	951	46	21.75	+	2.12	4.37E-06	0.000352	3.45346
leukocyte degranulation (GO:0043299)	506	30	11.57	+	2.59	4.46E-06	0.000352	3.45346
regulation of cell adhesion (GO:0030155)	726	38	16.60	+	2.29	4.45E-06	0.000352	3.45346
regulation of granulocyte chemotaxis (GO:0071622)	48	9	1.10	+	8.20	4.49E-06	0.000352	3.45346
positive regulation of neutrophil chemotaxis (GO:0090023)	24	7	.55	+	12.75	4.41E-06	0.000353	3.45223
regulated exocytosis (GO:0045055)	693	37	15.85	+	2.33	4.44E-06	0.000353	3.45223
neutrophil degranulation (GO:0043312)	482	29	11.02	+	2.63	4.94E-06	0.000386	3.41341
regulation of peptidyl-tyrosine phosphorylation (GO:0050730)	259	20	5.92	+	3.38	5.27E-06	0.000406	3.39147
negative regulation of molecular function (GO:0044092)	1171	53	26.78	+	1.98	5.23E-06	0.000407	3.39041
exocytosis (GO:0006887)	785	40	17.95	+	2.23	5.26E-06	0.000407	3.39041
granulocyte migration (GO:0097530)	96	12	2.20	+	5.47	5.43E-06	0.000416	3.38091
spindle assembly checkpoint (GO:0071173)	25	7	.57	+	12.24	5.54E-06	0.000418	3.37882
mitotic spindle checkpoint (GO:0071174)	25	7	.57	+	12.24	5.54E-06	0.00042	3.37675
mitotic spindle assembly checkpoint (GO:0007094)	25	7	.57	+	12.24	5.54E-06	0.000422	3.37469
regulation of smooth muscle cell proliferation (GO:0048660)	133	14	3.04	+	4.60	5.70E-06	0.000428	3.36856
regulation of transferase activity (GO:0051338)	1025	48	23.44	+	2.05	5.79E-06	0.000433	3.36351
detection of stimulus involved in sensory perception (GO:0050906)	554	0	12.67	-	< 0.01	6.17E-06	0.000459
leukocyte mediated immunity (GO:0002443)	755	39	17.27	+	2.26	6.23E-06	0.000462	3.33536
regulation of response to stress (GO:0080134)	1546	64	35.36	+	1.81	6.30E-06	0.000462	3.33536
defense response (GO:0006952)	1416	60	32.38	+	1.85	6.27E-06	0.000462	3.33536
positive regulation of lipid metabolic process (GO:0045834)	154	15	3.52	+	4.26	6.35E-06	0.000464	3.33348
cellular response to chemical stimulus (GO:0070887)	2898	103	66.28	+	1.55	6.90E-06	0.000499	3.3019
spindle checkpoint (GO:0031577)	26	7	.59	+	11.77	6.90E-06	0.000501	3.30016
positive regulation of cell cycle phase transition (GO:1901989)	99	12	2.26	+	5.30	7.23E-06	0.000518	3.28567
circulatory system development (GO:0072359)	853	42	19.51	+	2.15	7.20E-06	0.000519	3.28483
centromere complex assembly (GO:0034508)	38	8	.87	+	9.21	7.28E-06	0.00052	3.284
tube morphogenesis (GO:0035239)	645	35	14.75	+	2.37	7.42E-06	0.000527	3.27819
positive regulation of cellular protein metabolic process (GO:0032270)	1456	61	33.30	+	1.83	7.93E-06	0.000561	3.25104
homeostatic process (GO:0042592)	1659	67	37.94	+	1.77	8.30E-06	0.000584	3.23359
regulation of chemotaxis (GO:0050920)	222	18	5.08	+	3.55	8.37E-06	0.000587	3.23136
negative regulation of cell population proliferation (GO:0008285)	689	36	15.76	+	2.28	8.55E-06	0.000591	3.22841
negative regulation of mitotic metaphase/anaphase transition (GO:0045841)	27	7	.62	+	11.34	8.52E-06	0.000592	3.22768
positive regulation of phosphorylation (GO:0042327)	913	44	20.88	+	2.11	8.50E-06	0.000593	3.22695
cell killing (GO:0001906)	120	13	2.74	+	4.74	9.24E-06	0.000636	3.19654
positive regulation of lipid biosynthetic process (GO:0046889)	85	11	1.94	+	5.66	9.91E-06	0.000677	3.16941
negative regulation of proteolysis (GO:0045861)	344	23	7.87	+	2.92	9.87E-06	0.000677	3.16941
regulation of inflammatory response (GO:0050727)	516	30	11.80	+	2.54	1.01E-05	0.000687	3.16304
regulation of protein modification process (GO:0031399)	1633	66	37.35	+	1.77	1.04E-05	0.000702	3.15366
establishment of organelle localization (GO:0051656)	397	25	9.08	+	2.75	1.08E-05	0.000727	3.13847
positive regulation of smooth muscle cell proliferation (GO:0048661)	86	11	1.97	+	5.59	1.10E-05	0.000735	3.13371
regulation of mitotic cell cycle phase transition (GO:1901990)	424	26	9.70	+	2.68	1.12E-05	0.000744	3.12843
regulation of endopeptidase activity (GO:0052548)	424	26	9.70	+	2.68	1.12E-05	0.000747	3.12668
cellular response to lipid (GO:0071396)	478	28	10.93	+	2.56	1.15E-05	0.000761	3.11862
cell activation involved in immune response (GO:0002263)	634	34	14.50	+	2.34	1.17E-05	0.000771	3.11295
neutrophil migration (GO:1990266)	87	11	1.99	+	5.53	1.21E-05	0.000795	3.09963
negative regulation of metaphase/anaphase transition of cell cycle (GO:1902100)	29	7	.66	+	10.55	1.27E-05	0.000832	3.07988
regulation of angiogenesis (GO:0045765)	277	20	6.33	+	3.16	1.33E-05	0.000866	3.06248
detection of chemical stimulus (GO:0009593)	522	0	11.94	-	< 0.01	1.39E-05	0.000896
regulation of kinase activity (GO:0043549)	908	43	20.77	+	2.07	1.38E-05	0.000897	3.04721
regulation of cytokinesis (GO:0032465)	89	11	2.04	+	5.40	1.47E-05	0.000946	3.02411
kinetochore organization (GO:0051383)	19	6	.43	+	13.81	1.49E-05	0.000954	3.02045
microtubule cytoskeleton organization (GO:0000226)	566	31	12.94	+	2.39	1.49E-05	0.000957	3.01909
negative regulation of sister chromatid segregation (GO:0033046)	30	7	.69	+	10.20	1.54E-05	0.000963	3.01637
positive regulation of defense response (GO:0031349)	354	23	8.10	+	2.84	1.52E-05	0.000967	3.01457
negative regulation of mitotic sister chromatid segregation (GO:0033048)	30	7	.69	+	10.20	1.54E-05	0.000967	3.01457
positive regulation of neutrophil migration (GO:1902624)	30	7	.69	+	10.20	1.54E-05	0.000971	3.01278
negative regulation of mitotic sister chromatid separation (GO:2000816)	30	7	.69	+	10.20	1.54E-05	0.000975	3.011
regulation of vasculature development (GO:1901342)	281	20	6.43	+	3.11	1.61E-05	0.001	3
DNA replication initiation (GO:0006270)	43	8	.98	+	8.14	1.61E-05	0.001	3
regulation of cell cycle phase transition (GO:1901987)	462	27	10.57	+	2.56	1.71E-05	0.00106	2.97469
positive regulation of multicellular organismal process (GO:0051240)	1386	58	31.70	+	1.83	1.75E-05	0.00108	2.96658
response to wounding (GO:0009611)	543	30	12.42	+	2.42	1.82E-05	0.00112	2.95078
regulation of neutrophil chemotaxis (GO:0090022)	31	7	.71	+	9.87	1.85E-05	0.00113	2.94692
response to chemical (GO:0042221)	4369	140	99.92	+	1.40	1.88E-05	0.00115	2.9393
positive regulation of protein metabolic process (GO:0051247)	1538	62	35.17	+	1.76	2.05E-05	0.00124	2.90658
leukocyte activation involved in immune response (GO:0002366)	630	33	14.41	+	2.29	2.13E-05	0.00129	2.88941
regulation of cell division (GO:0051302)	172	15	3.93	+	3.81	2.14E-05	0.00129	2.88941
negative regulation of chromosome separation (GO:1905819)	32	7	.73	+	9.57	2.21E-05	0.00132	2.87943
regulation of immune system process (GO:0002682)	1701	67	38.90	+	1.72	2.20E-05	0.00132	2.87943
negative regulation of chromosome segregation (GO:0051985)	32	7	.73	+	9.57	2.21E-05	0.00132	2.87943
negative regulation of protein metabolic process (GO:0051248)	1056	47	24.15	+	1.95	2.25E-05	0.00133	2.87615
angiogenesis (GO:0001525)	314	21	7.18	+	2.92	2.38E-05	0.00141	2.85078
positive regulation of protein modification process (GO:0031401)	1061	47	24.26	+	1.94	2.42E-05	0.00143	2.84466
regulation of mitotic sister chromatid segregation (GO:0033047)	46	8	1.05	+	7.60	2.48E-05	0.00146	2.83565
regulation of organelle organization (GO:0033043)	1188	51	27.17	+	1.88	2.57E-05	0.0015	2.82391
regulation of neuroinflammatory response (GO:0150077)	33	7	.75	+	9.28	2.63E-05	0.00152	2.81816
anatomical structure formation involved in morphogenesis (GO:0048646)	870	41	19.90	+	2.06	2.63E-05	0.00153	2.81531
mRNA processing (GO:0006397)	484	0	11.07	-	< 0.01	2.98E-05	0.00172
cell development (GO:0048468)	1615	64	36.93	+	1.73	3.03E-05	0.00174	2.75945
detection of chemical stimulus involved in sensory perception (GO:0050907)	486	0	11.11	-	< 0.01	3.01E-05	0.00174
regulation of hormone levels (GO:0010817)	532	29	12.17	+	2.38	3.10E-05	0.00176	2.75449
positive regulation of response to stimulus (GO:0048584)	2278	83	52.10	+	1.59	3.10E-05	0.00177	2.75203
positive regulation of protein kinase activity (GO:0045860)	534	29	12.21	+	2.37	3.28E-05	0.00186	2.73049
negative regulation of mitotic nuclear division (GO:0045839)	35	7	.80	+	8.75	3.66E-05	0.00207	2.68403
attachment of spindle microtubules to kinetochore (GO:0008608)	23	6	.53	+	11.41	3.71E-05	0.00209	2.67985
cell-cell adhesion (GO:0098609)	514	28	11.75	+	2.38	4.34E-05	0.00244	2.61261
sensory perception of smell (GO:0007608)	468	0	10.70	-	< 0.01	4.45E-05	0.00249
peptide cross-linking (GO:0018149)	102	11	2.33	+	4.72	4.65E-05	0.00258	2.58838
cellular response to stimulus (GO:0051716)	6770	198	154.83	+	1.28	4.64E-05	0.00258	2.58838
regulation of epithelial cell migration (GO:0010632)	231	17	5.28	+	3.22	4.68E-05	0.00259	2.5867
intermediate filament cytoskeleton organization (GO:0045104)	51	8	1.17	+	6.86	4.80E-05	0.00263	2.58004
killing of cells of other organism (GO:0031640)	84	10	1.92	+	5.21	4.79E-05	0.00263	2.58004
negative regulation of cellular protein metabolic process (GO:0032269)	984	44	22.50	+	1.96	4.79E-05	0.00264	2.5784
chronic inflammatory response (GO:0002544)	14	5	.32	+	15.62	4.91E-05	0.00268	2.57187
organelle organization (GO:0006996)	3574	117	81.74	+	1.43	4.94E-05	0.00268	2.57187
regulation of cyclin-dependent protein kinase activity (GO:1904029)	103	11	2.36	+	4.67	5.04E-05	0.00273	2.56384
regulation of nervous system process (GO:0031644)	144	13	3.29	+	3.95	5.41E-05	0.00292	2.53462
intermediate filament-based process (GO:0045103)	52	8	1.19	+	6.73	5.43E-05	0.00292	2.53462
regulation of lymphocyte chemotaxis (GO:1901623)	25	6	.57	+	10.49	5.54E-05	0.00297	2.52724
mitotic cell cycle phase transition (GO:0044772)	285	19	6.52	+	2.92	6.01E-05	0.00321	2.49349
chromosome condensation (GO:0030261)	53	8	1.21	+	6.60	6.13E-05	0.00327	2.48545
positive regulation of T cell chemotaxis (GO:0010820)	15	5	.34	+	14.58	6.42E-05	0.00341	2.46725
positive regulation of cellular component organization (GO:0051130)	1135	48	25.96	+	1.85	6.58E-05	0.00348	2.45842
organelle localization (GO:0051640)	616	31	14.09	+	2.20	6.90E-05	0.00362	2.44129
epithelial cell migration (GO:0010631)	88	10	2.01	+	4.97	6.86E-05	0.00362	2.44129
positive regulation of reactive oxygen species biosynthetic process (GO:1903428)	54	8	1.23	+	6.48	6.90E-05	0.00363	2.44009
regulation of endothelial cell migration (GO:0010594)	170	14	3.89	+	3.60	7.13E-05	0.00372	2.42946
centromeric sister chromatid cohesion (GO:0070601)	7	4	.16	+	24.99	7.19E-05	0.00374	2.42713
retinoid metabolic process (GO:0001523)	108	11	2.47	+	4.45	7.48E-05	0.00388	2.41117
regulation of cell-substrate adhesion (GO:0010810)	217	16	4.96	+	3.22	7.61E-05	0.00394	2.4045
regulation of T cell chemotaxis (GO:0010819)	16	5	.37	+	13.66	8.28E-05	0.00427	2.36957
cell cycle phase transition (GO:0044770)	293	19	6.70	+	2.84	8.48E-05	0.00434	2.36251
meiotic nuclear division (GO:0140013)	151	13	3.45	+	3.76	8.47E-05	0.00435	2.36151
defense response to bacterium (GO:0042742)	345	21	7.89	+	2.66	8.55E-05	0.00436	2.36051
epithelium migration (GO:0090132)	91	10	2.08	+	4.81	8.87E-05	0.00451	2.34582
positive regulation of nitric oxide biosynthetic process (GO:0045429)	41	7	.94	+	7.47	8.90E-05	0.00451	2.34582
regulation of lipid biosynthetic process (GO:0046890)	197	15	4.51	+	3.33	9.07E-05	0.00459	2.33819
regulation of wound healing (GO:0061041)	131	12	3.00	+	4.01	9.15E-05	0.00461	2.3363
intracellular transport (GO:0046907)	1499	14	34.28	-	.41	9.45E-05	0.00475
sensory perception of chemical stimulus (GO:0007606)	542	1	12.40	-	.08	9.51E-05	0.00476
mitotic chromosome condensation (GO:0007076)	28	6	.64	+	9.37	9.56E-05	0.00477	2.32148
positive regulation of transferase activity (GO:0051347)	687	33	15.71	+	2.10	9.68E-05	0.00482	2.31695
positive regulation of nuclear division (GO:0051785)	57	8	1.30	+	6.14	9.72E-05	0.00482	2.31695
positive regulation of nitric oxide metabolic process (GO:1904407)	42	7	.96	+	7.29	1.02E-04	0.00499	2.3019
negative regulation of nuclear division (GO:0051784)	42	7	.96	+	7.29	1.02E-04	0.00501	2.30016
regulation of biological quality (GO:0065008)	4007	127	91.64	+	1.39	1.01E-04	0.00502	2.2993
regulation of neutrophil migration (GO:1902622)	42	7	.96	+	7.29	1.02E-04	0.00502	2.2993
detection of chemical stimulus involved in sensory perception of smell (GO:0050911)	441	0	10.09	-	< 0.01	1.05E-04	0.00511
pre-replicative complex assembly involved in nuclear cell cycle DNA replication (GO:0006267)	8	4	.18	+	21.86	1.06E-04	0.00512	2.29073
pre-replicative complex assembly involved in cell cycle DNA replication (GO:1902299)	8	4	.18	+	21.86	1.06E-04	0.00514	2.28904
retinoic acid biosynthetic process (GO:0002138)	8	4	.18	+	21.86	1.06E-04	0.00516	2.28735
nuclear DNA replication (GO:0033260)	58	8	1.33	+	6.03	1.08E-04	0.00522	2.28233
regulation of nitric oxide biosynthetic process (GO:0045428)	58	8	1.33	+	6.03	1.08E-04	0.00523	2.2815
DNA packaging (GO:0006323)	201	15	4.60	+	3.26	1.12E-04	0.00536	2.27084
cell surface receptor signaling pathway (GO:0007166)	2486	86	56.85	+	1.51	1.14E-04	0.00547	2.26201
positive regulation of mitotic nuclear division (GO:0045840)	43	7	.98	+	7.12	1.16E-04	0.00552	2.25806
diterpenoid metabolic process (GO:0016101)	114	11	2.61	+	4.22	1.17E-04	0.00553	2.25727
immune effector process (GO:0002252)	1095	46	25.04	+	1.84	1.16E-04	0.00553	2.25727
regulation of protein serine/threonine kinase activity (GO:0071900)	490	26	11.21	+	2.32	1.18E-04	0.00558	2.25337
meiotic cell cycle (GO:0051321)	226	16	5.17	+	3.10	1.19E-04	0.00559	2.25259
response to tumor necrosis factor (GO:0034612)	276	18	6.31	+	2.85	1.21E-04	0.00567	2.24642
cell cycle DNA replication (GO:0044786)	59	8	1.35	+	5.93	1.21E-04	0.00567	2.24642
negative regulation of cellular component organization (GO:0051129)	718	34	16.42	+	2.07	1.22E-04	0.00567	2.24642
positive regulation of molecular function (GO:0044093)	1766	66	40.39	+	1.63	1.26E-04	0.00586	2.2321
regulation of myelination (GO:0031641)	44	7	1.01	+	6.96	1.32E-04	0.00613	2.21254
regulation of nitric oxide metabolic process (GO:0080164)	60	8	1.37	+	5.83	1.34E-04	0.00621	2.20691
protein-DNA complex assembly (GO:0065004)	254	17	5.81	+	2.93	1.39E-04	0.00641	2.19314
positive regulation of cell adhesion (GO:0045785)	435	24	9.95	+	2.41	1.44E-04	0.00661	2.1798
diterpenoid biosynthetic process (GO:0016102)	9	4	.21	+	19.43	1.50E-04	0.00675	2.1707
meiosis II cell cycle process (GO:0061983)	9	4	.21	+	19.43	1.50E-04	0.00677	2.16941
meiotic sister chromatid cohesion (GO:0051177)	9	4	.21	+	19.43	1.50E-04	0.00679	2.16813
meiotic sister chromatid segregation (GO:0045144)	9	4	.21	+	19.43	1.50E-04	0.00681	2.16685
regulation of smooth muscle cell migration (GO:0014910)	61	8	1.40	+	5.73	1.49E-04	0.00683	2.16558
meiosis II (GO:0007135)	9	4	.21	+	19.43	1.50E-04	0.00683	2.16558
positive regulation of cell-cell adhesion (GO:0022409)	281	18	6.43	+	2.80	1.49E-04	0.00684	2.16494
detection of stimulus (GO:0051606)	718	3	16.42	-	.18	1.50E-04	0.00684
tissue migration (GO:0090130)	98	10	2.24	+	4.46	1.56E-04	0.00697	2.15677
regulation of response to wounding (GO:1903034)	162	13	3.70	+	3.51	1.63E-04	0.00728	2.13787
negative regulation of nervous system process (GO:0031645)	19	5	.43	+	11.51	1.64E-04	0.00729	2.13727
regulation of cyclin-dependent protein serine/threonine kinase activity (GO:0000079)	99	10	2.26	+	4.42	1.68E-04	0.00746	2.12726
positive regulation of metabolic process (GO:0009893)	3719	118	85.05	+	1.39	1.75E-04	0.00775	2.1107
meiotic cell cycle process (GO:1903046)	165	13	3.77	+	3.45	1.93E-04	0.00852	2.06956
positive regulation of lymphocyte chemotaxis (GO:0140131)	20	5	.46	+	10.93	2.01E-04	0.00884	2.05355
regulation of prostaglandin biosynthetic process (GO:0031392)	10	4	.23	+	17.49	2.07E-04	0.00906	2.04287
positive regulation of leukocyte cell-cell adhesion (GO:1903039)	238	16	5.44	+	2.94	2.07E-04	0.00908	2.04191
ncRNA metabolic process (GO:0034660)	517	1	11.82	-	.08	2.11E-04	0.00921
retinol metabolic process (GO:0042572)	48	7	1.10	+	6.38	2.14E-04	0.00927	2.03292
sister chromatid cohesion (GO:0007062)	48	7	1.10	+	6.38	2.14E-04	0.00929	2.03198
chemical homeostasis (GO:0048878)	1124	46	25.71	+	1.79	2.13E-04	0.0093	2.03152
regulation of acute inflammatory response (GO:0002673)	48	7	1.10	+	6.38	2.14E-04	0.00932	2.03058
regulation of ERK1 and ERK2 cascade (GO:0070372)	291	18	6.66	+	2.70	2.24E-04	0.00966	2.01502
positive regulation of hydrolase activity (GO:0051345)	777	35	17.77	+	1.97	2.27E-04	0.00977	2.01011
terpenoid metabolic process (GO:0006721)	124	11	2.84	+	3.88	2.31E-04	0.00987	2.00568
RNA splicing (GO:0008380)	407	0	9.31	-	< 0.01	2.30E-04	0.00988
reproductive process (GO:0022414)	1432	55	32.75	+	1.68	2.43E-04	0.0104	1.98297
positive regulation of G1/S transition of mitotic cell cycle (GO:1900087)	34	6	.78	+	7.72	2.44E-04	0.0104	1.98297
reproduction (GO:0000003)	1435	55	32.82	+	1.68	2.48E-04	0.0105	1.97881
protein-DNA complex subunit organization (GO:0071824)	294	18	6.72	+	2.68	2.52E-04	0.0107	1.97062
primary alcohol metabolic process (GO:0034308)	85	9	1.94	+	4.63	2.56E-04	0.0108	1.96658
positive regulation of cell projection organization (GO:0031346)	350	20	8.00	+	2.50	2.75E-04	0.0116	1.93554
DNA replication (GO:0006260)	271	17	6.20	+	2.74	2.85E-04	0.012	1.92082
mitotic cytokinesis (GO:0000281)	68	8	1.56	+	5.14	2.93E-04	0.0122	1.91364
cGMP-mediated signaling (GO:0019934)	22	5	.50	+	9.94	2.94E-04	0.0122	1.91364
endothelial cell migration (GO:0043542)	68	8	1.56	+	5.14	2.93E-04	0.0123	1.91009
positive regulation of cell division (GO:0051781)	87	9	1.99	+	4.52	3.00E-04	0.0125	1.90309
cellular response to organic substance (GO:0071310)	2331	80	53.31	+	1.50	3.12E-04	0.0129	1.88941
positive regulation of kinase activity (GO:0033674)	608	29	13.90	+	2.09	3.15E-04	0.013	1.88606
cellular response to tumor necrosis factor (GO:0071356)	248	16	5.67	+	2.82	3.19E-04	0.0131	1.88273
artery development (GO:0060840)	88	9	2.01	+	4.47	3.24E-04	0.0133	1.87615
intracellular protein transport (GO:0006886)	973	7	22.25	-	.31	3.35E-04	0.0137
meiotic sister chromatid cohesion, centromeric (GO:0051754)	4	3	.09	+	32.79	3.64E-04	0.0147	1.83268
sequestering of metal ion (GO:0051238)	12	4	.27	+	14.58	3.63E-04	0.0147	1.83268
attachment of mitotic spindle microtubules to kinetochore (GO:0051315)	12	4	.27	+	14.58	3.63E-04	0.0147	1.83268
double-strand break repair via break-induced replication (GO:0000727)	12	4	.27	+	14.58	3.63E-04	0.0148	1.82974
regulation of unsaturated fatty acid biosynthetic process (GO:2001279)	12	4	.27	+	14.58	3.63E-04	0.0148	1.82974
regulation of anatomical structure morphogenesis (GO:0022603)	955	40	21.84	+	1.83	3.73E-04	0.015	1.82391
negative regulation of organelle organization (GO:0010639)	332	19	7.59	+	2.50	3.82E-04	0.0154	1.81248
regulation of blood vessel endothelial cell migration (GO:0043535)	91	9	2.08	+	4.32	4.07E-04	0.0163	1.78781
negative regulation of response to wounding (GO:1903035)	91	9	2.08	+	4.32	4.07E-04	0.0163	1.78781
defense response to other organism (GO:0098542)	1032	42	23.60	+	1.78	4.24E-04	0.0169	1.77211
microtubule-based process (GO:0007017)	803	35	18.36	+	1.91	4.50E-04	0.0178	1.74958
DNA geometric change (GO:0032392)	113	10	2.58	+	3.87	4.48E-04	0.0178	1.74958
positive regulation of developmental process (GO:0051094)	1259	49	28.79	+	1.70	4.49E-04	0.0179	1.74715
regulation of chromosome organization (GO:0033044)	283	17	6.47	+	2.63	4.56E-04	0.018	1.74473
positive regulation of renal sodium excretion (GO:0035815)	13	4	.30	+	13.45	4.66E-04	0.0184	1.73518
regulation of reactive oxygen species biosynthetic process (GO:1903426)	93	9	2.13	+	4.23	4.72E-04	0.0185	1.73283
regulation of membrane protein ectodomain proteolysis (GO:0051043)	25	5	.57	+	8.75	4.91E-04	0.0193	1.71444
negative regulation of wound healing (GO:0061045)	75	8	1.72	+	4.66	5.35E-04	0.021	1.67778
response to organic cyclic compound (GO:0014070)	886	37	20.26	+	1.83	5.79E-04	0.0226	1.64589
positive regulation of neuroinflammatory response (GO:0150078)	14	4	.32	+	12.49	5.89E-04	0.0228	1.64207
positive regulation of urine volume (GO:0035810)	14	4	.32	+	12.49	5.89E-04	0.0228	1.64207
DNA metabolic process (GO:0006259)	781	34	17.86	+	1.90	5.93E-04	0.0228	1.64207
negative regulation of cellular component movement (GO:0051271)	290	17	6.63	+	2.56	5.92E-04	0.0228	1.64207
regulation of heat generation (GO:0031650)	14	4	.32	+	12.49	5.89E-04	0.0229	1.64016
kinetochore assembly (GO:0051382)	14	4	.32	+	12.49	5.89E-04	0.0229	1.64016
monocyte chemotaxis (GO:0002548)	41	6	.94	+	6.40	5.98E-04	0.0229	1.64016
divalent inorganic cation homeostasis (GO:0072507)	483	24	11.05	+	2.17	6.17E-04	0.0236	1.62709
ribonucleoprotein complex biogenesis (GO:0022613)	465	1	10.63	-	.09	6.45E-04	0.0246
response to toxic substance (GO:0009636)	240	15	5.49	+	2.73	6.62E-04	0.0252	1.5986
regulation of lipase activity (GO:0060191)	98	9	2.24	+	4.02	6.69E-04	0.0253	1.59688
regulation of leukocyte adhesion to vascular endothelial cell (GO:1904994)	27	5	.62	+	8.10	6.69E-04	0.0254	1.59517
positive regulation of acute inflammatory response (GO:0002675)	27	5	.62	+	8.10	6.69E-04	0.0254	1.59517
negative regulation of cell migration (GO:0030336)	267	16	6.11	+	2.62	6.81E-04	0.0256	1.59176
triglyceride metabolic process (GO:0006641)	78	8	1.78	+	4.48	6.80E-04	0.0256	1.59176
regulation of lipid metabolic process (GO:0019216)	403	21	9.22	+	2.28	6.83E-04	0.0257	1.59007
isoprenoid metabolic process (GO:0006720)	143	11	3.27	+	3.36	7.10E-04	0.0266	1.57512
regulation of cell projection organization (GO:0031344)	638	29	14.59	+	1.99	7.17E-04	0.0268	1.57187
negative regulation of chromosome organization (GO:2001251)	79	8	1.81	+	4.43	7.34E-04	0.0272	1.56543
terpenoid biosynthetic process (GO:0016114)	15	4	.34	+	11.66	7.32E-04	0.0272	1.56543
positive regulation of systemic arterial blood pressure (GO:0003084)	15	4	.34	+	11.66	7.32E-04	0.0273	1.56384
regulation of exit from mitosis (GO:0007096)	43	6	.98	+	6.10	7.49E-04	0.0278	1.55596
defense response to Gram-positive bacterium (GO:0050830)	100	9	2.29	+	3.94	7.65E-04	0.0283	1.54821
regulation of epithelial cell differentiation (GO:0030856)	145	11	3.32	+	3.32	7.90E-04	0.0291	1.53611
negative regulation of response to external stimulus (GO:0032102)	550	26	12.58	+	2.07	7.97E-04	0.0293	1.53313
regulation of epithelial cell proliferation (GO:0050678)	342	19	7.82	+	2.43	8.04E-04	0.0295	1.53018
regulation of leukocyte proliferation (GO:0070663)	245	15	5.60	+	2.68	8.08E-04	0.0296	1.52871
positive regulation of T cell proliferation (GO:0042102)	101	9	2.31	+	3.90	8.17E-04	0.0296	1.52871
double-strand break repair via homologous recombination (GO:0000724)	101	9	2.31	+	3.90	8.17E-04	0.0297	1.52724
positive regulation of reactive oxygen species metabolic process (GO:2000379)	101	9	2.31	+	3.90	8.17E-04	0.0298	1.52578
DNA-dependent DNA replication (GO:0006261)	194	13	4.44	+	2.93	8.17E-04	0.0298	1.52578
regulation of cell-matrix adhesion (GO:0001952)	123	10	2.81	+	3.55	8.27E-04	0.0299	1.52433
regulation of T cell proliferation (GO:0042129)	172	12	3.93	+	3.05	9.25E-04	0.0334	1.47625
recombinational repair (GO:0000725)	103	9	2.36	+	3.82	9.30E-04	0.0334	1.47625
G1/S transition of mitotic cell cycle (GO:0000082)	125	10	2.86	+	3.50	9.28E-04	0.0334	1.47625
artery morphogenesis (GO:0048844)	63	7	1.44	+	4.86	9.51E-04	0.0341	1.46725
lipid homeostasis (GO:0055088)	149	11	3.41	+	3.23	9.73E-04	0.0348	1.45842
cholesterol homeostasis (GO:0042632)	83	8	1.90	+	4.21	9.88E-04	0.0353	1.45223
regulation of cell-cell adhesion (GO:0022407)	434	22	9.93	+	2.22	1.00E-03	0.0358	1.44612
positive regulation of steroid metabolic process (GO:0045940)	30	5	.69	+	7.29	1.02E-03	0.0361	1.44249
metal ion homeostasis (GO:0055065)	622	28	14.22	+	1.97	1.02E-03	0.0361	1.44249
negative regulation of cyclin-dependent protein kinase activity (GO:1904030)	30	5	.69	+	7.29	1.02E-03	0.0362	1.44129
positive regulation of cell cycle G1/S phase transition (GO:1902808)	46	6	1.05	+	5.70	1.03E-03	0.0364	1.4389
cell cycle G1/S phase transition (GO:0044843)	127	10	2.90	+	3.44	1.04E-03	0.0366	1.43652
sterol homeostasis (GO:0055092)	84	8	1.92	+	4.16	1.06E-03	0.0373	1.42829
regulation of lymphocyte proliferation (GO:0050670)	226	14	5.17	+	2.71	1.07E-03	0.0376	1.42481
calcium ion homeostasis (GO:0055074)	440	22	10.06	+	2.19	1.09E-03	0.038	1.42022
positive regulation of membrane protein ectodomain proteolysis (GO:0051044)	17	4	.39	+	10.29	1.09E-03	0.0381	1.41908
response to interleukin-1 (GO:0070555)	201	13	4.60	+	2.83	1.11E-03	0.0386	1.41341
positive regulation of cellular metabolic process (GO:0031325)	3238	101	74.05	+	1.36	1.12E-03	0.0389	1.41005
DNA duplex unwinding (GO:0032508)	106	9	2.42	+	3.71	1.12E-03	0.0389	1.41005
regulation of cytosolic calcium ion concentration (GO:0051480)	322	18	7.36	+	2.44	1.13E-03	0.0391	1.40782
positive regulation of interleukin-6 production (GO:0032755)	85	8	1.94	+	4.12	1.14E-03	0.0393	1.40561
regulation of mononuclear cell proliferation (GO:0032944)	228	14	5.21	+	2.68	1.16E-03	0.04	1.39794
negative regulation of cell motility (GO:2000146)	282	16	6.45	+	2.48	1.17E-03	0.0404	1.39362
endothelin receptor signaling pathway (GO:0086100)	7	3	.16	+	18.74	1.19E-03	0.0406	1.39147
positive regulation of prostaglandin biosynthetic process (GO:0031394)	7	3	.16	+	18.74	1.19E-03	0.0406	1.39147
positive regulation of cytosolic calcium ion concentration (GO:0007204)	283	16	6.47	+	2.47	1.22E-03	0.0415	1.38195
positive regulation of tyrosine phosphorylation of STAT protein (GO:0042531)	66	7	1.51	+	4.64	1.22E-03	0.0416	1.38091
response to oxidative stress (GO:0006979)	396	20	9.06	+	2.21	1.26E-03	0.043	1.36653
cellular detoxification (GO:1990748)	108	9	2.47	+	3.64	1.27E-03	0.043	1.36653
cellular homeostasis (GO:0019725)	888	36	20.31	+	1.77	1.29E-03	0.0436	1.36051
regulation of cytokine production involved in immune response (GO:0002718)	87	8	1.99	+	4.02	1.31E-03	0.0442	1.35458
positive regulation of ERK1 and ERK2 cascade (GO:0070374)	205	13	4.69	+	2.77	1.31E-03	0.0442	1.35458
ameboidal-type cell migration (GO:0001667)	180	12	4.12	+	2.92	1.34E-03	0.0449	1.34775
regulation of cell activation (GO:0050865)	658	29	15.05	+	1.93	1.37E-03	0.046	1.33724
ncRNA processing (GO:0034470)	432	1	9.88	-	.10	1.37E-03	0.0461
chromosome organization involved in meiotic cell cycle (GO:0070192)	68	7	1.56	+	4.50	1.43E-03	0.0478	1.32057
detoxification (GO:0098754)	133	10	3.04	+	3.29	1.44E-03	0.048	1.31876
female gonad development (GO:0008585)	89	8	2.04	+	3.93	1.50E-03	0.0496	1.30452
chromatin remodeling at centromere (GO:0031055)	33	5	.75	+	6.63	1.49E-03	0.0496	1.30452
activation of phospholipase C activity (GO:0007202)	33	5	.75	+	6.63	1.49E-03	0.0497	1.30364
cellular response to oxygen-containing compound (GO:1901701)	1058	41	24.20	+	1.69	1.50E-03	0.0498	1.30277

## Sheet: 4e
GO analysis of genes higher in P4 organoids versus P4-switch organoids
GO biological process	REFLIST	Count	Expected	Over-representation	Fold Enrichment	p-value	FDR	-log10(FDR)
mitotic cell cycle (GO:0000278)	764	88	21.59	+	4.08	2.42E-27	3.82e-23	22.4179
mitotic cell cycle process (GO:1903047)	688	83	19.44	+	4.27	5.12E-27	4.03e-23	22.3947
cell division (GO:0051301)	492	70	13.90	+	5.03	1.36E-26	7.16e-23	22.1451
developmental process (GO:0032502)	5733	284	162.01	+	1.75	6.27E-26	2.47e-22	21.6073
anatomical structure development (GO:0048856)	5264	265	148.76	+	1.78	1.47E-24	3.88e-21	20.4112
multicellular organism development (GO:0007275)	4875	252	137.76	+	1.83	1.27E-24	4e-21	20.3979
cell cycle (GO:0007049)	1391	114	39.31	+	2.90	1.15E-23	2.59e-20	19.5867
cell cycle process (GO:0022402)	1071	98	30.27	+	3.24	1.82E-23	3.58e-20	19.4461
regulation of cellular component movement (GO:0051270)	1026	95	28.99	+	3.28	4.43E-23	7.76e-20	19.1101
system development (GO:0048731)	4275	226	120.81	+	1.87	1.31E-22	2.06e-19	18.6861
regulation of cell motility (GO:2000145)	947	89	26.76	+	3.33	5.11E-22	7.33e-19	18.1349
regulation of locomotion (GO:0040012)	990	91	27.98	+	3.25	6.64E-22	8.72e-19	18.0595
nuclear division (GO:0000280)	341	53	9.64	+	5.50	7.38E-22	8.95e-19	18.0482
regulation of cell population proliferation (GO:0042127)	1651	122	46.66	+	2.61	9.20E-22	1.04e-18	17.983
regulation of cell migration (GO:0030334)	885	85	25.01	+	3.40	1.36E-21	1.43e-18	17.8447
sister chromatid segregation (GO:0000819)	149	37	4.21	+	8.79	1.85E-21	1.83e-18	17.7375
chromosome segregation (GO:0007059)	287	48	8.11	+	5.92	4.61E-21	4.04e-18	17.3936
organelle fission (GO:0048285)	371	54	10.48	+	5.15	4.43E-21	4.11e-18	17.3862
regulation of cellular process (GO:0050794)	11308	431	319.56	+	1.35	7.07E-21	5.87e-18	17.2314
nuclear chromosome segregation (GO:0098813)	228	43	6.44	+	6.67	1.01E-20	8e-18	17.0969
regulation of biological process (GO:0050789)	11860	444	335.16	+	1.32	1.34E-20	1e-17	17
mitotic nuclear division (GO:0140014)	209	41	5.91	+	6.94	2.35E-20	1.68e-17	16.7747
mitotic sister chromatid segregation (GO:0000070)	121	33	3.42	+	9.65	2.50E-20	1.72e-17	16.7645
regulation of cell cycle (GO:0051726)	1198	97	33.85	+	2.87	9.79E-20	6.43e-17	16.1918
biological regulation (GO:0065007)	12576	457	355.39	+	1.29	7.73E-19	4.88e-16	15.3116
regulation of cell cycle process (GO:0010564)	772	74	21.82	+	3.39	8.40E-19	5.1e-16	15.2924
regulation of mitotic nuclear division (GO:0007088)	110	30	3.11	+	9.65	1.35E-18	7.91e-16	15.1018
multicellular organismal process (GO:0032501)	6908	300	195.22	+	1.54	1.51E-18	7.92e-16	15.1013
mitotic spindle organization (GO:0007052)	164	35	4.63	+	7.55	1.49E-18	8.1e-16	15.0915
spindle organization (GO:0007051)	225	40	6.36	+	6.29	1.48E-18	8.33e-16	15.0794
positive regulation of biological process (GO:0048518)	6245	279	176.48	+	1.58	2.14E-18	1.09e-15	14.9626
negative regulation of cellular process (GO:0048523)	4912	236	138.81	+	1.70	2.28E-18	1.12e-15	14.9508
regulation of nuclear division (GO:0051783)	136	32	3.84	+	8.33	3.90E-18	1.86e-15	14.7305
regulation of protein phosphorylation (GO:0001932)	1212	94	34.25	+	2.74	5.62E-18	2.61e-15	14.5834
microtubule cytoskeleton organization involved in mitosis (GO:1902850)	185	36	5.23	+	6.89	6.41E-18	2.89e-15	14.5391
regulation of transferase activity (GO:0051338)	1027	85	29.02	+	2.93	7.55E-18	3.31e-15	14.4802
positive regulation of cell population proliferation (GO:0008284)	932	80	26.34	+	3.04	1.15E-17	4.9e-15	14.3098
negative regulation of biological process (GO:0048519)	5544	254	156.67	+	1.62	1.42E-17	5.9e-15	14.2291
response to stimulus (GO:0050896)	8496	343	240.09	+	1.43	3.31E-17	1.34e-14	13.8729
regulation of protein metabolic process (GO:0051246)	2605	150	73.62	+	2.04	4.16E-17	1.64e-14	13.7852
cellular response to chemical stimulus (GO:0070887)	2899	161	81.92	+	1.97	4.65E-17	1.79e-14	13.7471
regulation of molecular function (GO:0065009)	3180	171	89.86	+	1.90	9.03E-17	3.39e-14	13.4698
regulation of cellular protein metabolic process (GO:0032268)	2447	143	69.15	+	2.07	9.26E-17	3.4e-14	13.4685
regulation of protein modification process (GO:0031399)	1636	110	46.23	+	2.38	1.25E-16	4.47e-14	13.3497
animal organ development (GO:0048513)	3186	170	90.03	+	1.89	1.70E-16	5.96e-14	13.2248
cellular response to stimulus (GO:0051716)	6770	289	191.32	+	1.51	1.79E-16	6.13e-14	13.2125
cellular process (GO:0009987)	15487	518	437.65	+	1.18	2.05E-16	6.89e-14	13.1618
positive regulation of cellular process (GO:0048522)	5657	254	159.86	+	1.59	2.49E-16	8.18e-14	13.0872
cell differentiation (GO:0030154)	3512	181	99.25	+	1.82	3.58E-16	1.15e-13	12.9393
regulation of protein kinase activity (GO:0045859)	799	70	22.58	+	3.10	5.99E-16	1.89e-13	12.7235
regulation of phosphorylation (GO:0042325)	1402	98	39.62	+	2.47	7.69E-16	2.38e-13	12.6234
response to organic substance (GO:0010033)	2996	161	84.66	+	1.90	9.29E-16	2.82e-13	12.5498
regulation of kinase activity (GO:0043549)	910	75	25.72	+	2.92	1.02E-15	3.05e-13	12.5157
regulation of catalytic activity (GO:0050790)	2518	143	71.16	+	2.01	1.11E-15	3.23e-13	12.4908
biological_process (GO:0008150)	17849	562	504.40	+	1.11	1.22E-15	3.43e-13	12.4647
Unclassified (UNCLASSIFIED)	2746	20	77.60	-	.26	1.22E-15	3.49e-13	12.4572
regulation of mitotic sister chromatid separation (GO:0010965)	65	22	1.84	+	11.98	1.33E-15	3.67e-13	12.4353
cellular developmental process (GO:0048869)	3565	181	100.74	+	1.80	1.40E-15	3.8e-13	12.4202
regulation of phosphorus metabolic process (GO:0051174)	1613	106	45.58	+	2.33	2.37E-15	6.23e-13	12.2055
regulation of phosphate metabolic process (GO:0019220)	1613	106	45.58	+	2.33	2.37E-15	6.34e-13	12.1979
positive regulation of cellular component movement (GO:0051272)	556	56	15.71	+	3.56	2.92E-15	7.55e-13	12.1221
regulation of chromosome segregation (GO:0051983)	89	24	2.52	+	9.54	4.80E-15	1.22e-12	11.9136
regulation of cellular component organization (GO:0051128)	2363	135	66.78	+	2.02	4.98E-15	1.25e-12	11.9031
regulation of chromosome separation (GO:1905818)	72	22	2.03	+	10.81	7.70E-15	1.84e-12	11.7352
regulation of sister chromatid segregation (GO:0033045)	72	22	2.03	+	10.81	7.70E-15	1.87e-12	11.7282
regulation of response to stimulus (GO:0048583)	4242	202	119.88	+	1.69	7.70E-15	1.9e-12	11.7212
anatomical structure morphogenesis (GO:0009653)	2134	125	60.31	+	2.07	1.29E-14	3.04e-12	11.5171
positive regulation of cell motility (GO:2000147)	543	54	15.34	+	3.52	1.52E-14	3.54e-12	11.451
regulation of multicellular organismal development (GO:2000026)	1318	91	37.25	+	2.44	1.81E-14	4.14e-12	11.383
regulation of multicellular organismal process (GO:0051239)	2647	144	74.80	+	1.93	2.20E-14	4.96e-12	11.3045
positive regulation of cell cycle process (GO:0090068)	296	39	8.36	+	4.66	2.93E-14	6.5e-12	11.1871
regulation of localization (GO:0032879)	2734	147	77.26	+	1.90	2.99E-14	6.55e-12	11.1838
regulation of mitotic metaphase/anaphase transition (GO:0030071)	60	20	1.70	+	11.80	3.33E-14	7.2e-12	11.1427
circulatory system development (GO:0072359)	852	69	24.08	+	2.87	3.58E-14	7.63e-12	11.1175
positive regulation of locomotion (GO:0040017)	558	54	15.77	+	3.42	4.24E-14	8.91e-12	11.0501
cellular response to organic substance (GO:0071310)	2331	131	65.87	+	1.99	4.87E-14	1.01e-11	10.9957
microtubule cytoskeleton organization (GO:0000226)	566	54	15.99	+	3.38	7.20E-14	1.46e-11	10.8356
regulation of metaphase/anaphase transition of cell cycle (GO:1902099)	63	20	1.78	+	11.23	7.14E-14	1.46e-11	10.8356
cell chemotaxis (GO:0060326)	202	32	5.71	+	5.61	7.37E-14	1.47e-11	10.8327
cell population proliferation (GO:0008283)	477	49	13.48	+	3.64	8.87E-14	1.75e-11	10.757
positive regulation of cell migration (GO:0030335)	518	51	14.64	+	3.48	1.22E-13	2.38e-11	10.6234
response to stress (GO:0006950)	3633	177	102.67	+	1.72	1.78E-13	3.42e-11	10.466
regulation of protein serine/threonine kinase activity (GO:0071900)	492	49	13.90	+	3.52	2.57E-13	4.88e-11	10.3116
regulation of mitotic sister chromatid segregation (GO:0033047)	46	17	1.30	+	13.08	7.25E-13	1.36e-10	9.86646
cytoskeleton organization (GO:0007010)	1203	82	34.00	+	2.41	8.06E-13	1.5e-10	9.82391
positive regulation of protein phosphorylation (GO:0001934)	829	65	23.43	+	2.77	8.25E-13	1.51e-10	9.82102
cell migration (GO:0016477)	962	71	27.19	+	2.61	1.13E-12	2.06e-10	9.68613
regulation of developmental process (GO:0050793)	2441	131	68.98	+	1.90	1.19E-12	2.14e-10	9.66959
positive regulation of cell cycle (GO:0045787)	391	42	11.05	+	3.80	1.50E-12	2.65e-10	9.57675
positive regulation of protein modification process (GO:0031401)	1062	75	30.01	+	2.50	1.86E-12	3.25e-10	9.48812
response to oxygen-containing compound (GO:1901700)	1584	97	44.76	+	2.17	2.63E-12	4.5e-10	9.34679
cell surface receptor signaling pathway (GO:0007166)	2487	132	70.28	+	1.88	2.63E-12	4.55e-10	9.34199
regulation of mitotic cell cycle (GO:0007346)	590	52	16.67	+	3.12	3.53E-12	5.98e-10	9.2233
response to cytokine (GO:0034097)	1098	76	31.03	+	2.45	4.39E-12	7.28e-10	9.13787
regulation of cell death (GO:0010941)	1654	99	46.74	+	2.12	4.37E-12	7.34e-10	9.1343
positive regulation of phosphorylation (GO:0042327)	914	67	25.83	+	2.59	6.79E-12	1.11e-09	8.95468
cellular response to cytokine stimulus (GO:0071345)	1008	71	28.49	+	2.49	8.89E-12	1.44e-09	8.84164
positive regulation of transferase activity (GO:0051347)	688	56	19.44	+	2.88	9.29E-12	1.49e-09	8.82681
mitotic M phase (GO:0000087)	160	26	4.52	+	5.75	9.98E-12	1.56e-09	8.80688
M phase (GO:0000279)	160	26	4.52	+	5.75	9.98E-12	1.57e-09	8.8041
regulation of apoptotic process (GO:0042981)	1479	91	41.80	+	2.18	9.93E-12	1.58e-09	8.80134
vasculature development (GO:0001944)	511	47	14.44	+	3.25	1.06E-11	1.62e-09	8.79048
response to lipid (GO:0033993)	817	62	23.09	+	2.69	1.05E-11	1.63e-09	8.78781
positive regulation of phosphate metabolic process (GO:0045937)	990	70	27.98	+	2.50	1.14E-11	1.72e-09	8.76447
positive regulation of phosphorus metabolic process (GO:0010562)	990	70	27.98	+	2.50	1.14E-11	1.73e-09	8.76195
positive regulation of cellular protein metabolic process (GO:0032270)	1457	90	41.17	+	2.19	1.24E-11	1.83e-09	8.73755
positive regulation of catalytic activity (GO:0043085)	1415	88	39.99	+	2.20	1.24E-11	1.85e-09	8.73283
signal transduction (GO:0007165)	5138	220	145.20	+	1.52	1.77E-11	2.59e-09	8.5867
locomotion (GO:0040011)	1336	84	37.75	+	2.22	2.20E-11	3.19e-09	8.49621
regulation of metabolic process (GO:0019222)	6854	273	193.69	+	1.41	2.54E-11	3.64e-09	8.4389
regulation of epithelial cell proliferation (GO:0050678)	342	37	9.66	+	3.83	2.76E-11	3.89e-09	8.41005
blood vessel development (GO:0001568)	488	45	13.79	+	3.26	2.74E-11	3.89e-09	8.41005
movement of cell or subcellular component (GO:0006928)	1588	94	44.88	+	2.09	2.95E-11	4.12e-09	8.3851
negative regulation of mitotic nuclear division (GO:0045839)	35	14	.99	+	14.15	3.35E-11	4.55e-09	8.34199
regulation of programmed cell death (GO:0043067)	1517	91	42.87	+	2.12	3.33E-11	4.56e-09	8.34104
positive regulation of molecular function (GO:0044093)	1767	101	49.93	+	2.02	3.31E-11	4.58e-09	8.33913
mitotic anaphase (GO:0000090)	157	25	4.44	+	5.63	3.69E-11	4.94e-09	8.30627
anaphase (GO:0051322)	157	25	4.44	+	5.63	3.69E-11	4.98e-09	8.30277
extracellular matrix organization (GO:0030198)	382	39	10.80	+	3.61	3.90E-11	5.17e-09	8.28651
negative regulation of multicellular organismal process (GO:0051241)	1002	69	28.32	+	2.44	4.13E-11	5.43e-09	8.2652
extracellular structure organization (GO:0043062)	383	39	10.82	+	3.60	4.19E-11	5.47e-09	8.26201
external encapsulating structure organization (GO:0045229)	385	39	10.88	+	3.58	4.83E-11	6.25e-09	8.20412
positive regulation of macromolecule metabolic process (GO:0010604)	3432	161	96.99	+	1.66	5.74E-11	7.36e-09	8.13312
cytokine-mediated signaling pathway (GO:0019221)	683	54	19.30	+	2.80	6.15E-11	7.82e-09	8.10679
mitotic cell cycle phase transition (GO:0044772)	285	33	8.05	+	4.10	6.67E-11	8.42e-09	8.07469
cell motility (GO:0048870)	1100	73	31.09	+	2.35	6.94E-11	8.62e-09	8.06449
localization of cell (GO:0051674)	1100	73	31.09	+	2.35	6.94E-11	8.69e-09	8.06098
positive regulation of protein metabolic process (GO:0051247)	1539	91	43.49	+	2.09	7.49E-11	9.23e-09	8.0348
negative regulation of sister chromatid segregation (GO:0033046)	30	13	.85	+	15.33	7.67E-11	9.24e-09	8.03433
negative regulation of mitotic sister chromatid segregation (GO:0033048)	30	13	.85	+	15.33	7.67E-11	9.31e-09	8.03105
negative regulation of mitotic sister chromatid separation (GO:2000816)	30	13	.85	+	15.33	7.67E-11	9.38e-09	8.0278
regulation of leukocyte migration (GO:0002685)	208	28	5.88	+	4.76	8.54E-11	1.02e-08	7.9914
positive regulation of metabolic process (GO:0009893)	3720	170	105.12	+	1.62	1.06E-10	1.26e-08	7.89963
mitotic prometaphase (GO:0000236)	167	25	4.72	+	5.30	1.20E-10	1.41e-08	7.85078
negative regulation of cell death (GO:0060548)	1000	68	28.26	+	2.41	1.22E-10	1.43e-08	7.84466
cell cycle phase transition (GO:0044770)	293	33	8.28	+	3.99	1.29E-10	1.5e-08	7.82391
microtubule-based process (GO:0007017)	803	59	22.69	+	2.60	1.36E-10	1.56e-08	7.80688
negative regulation of response to stimulus (GO:0048585)	1805	101	51.01	+	1.98	1.36E-10	1.57e-08	7.8041
negative regulation of chromosome separation (GO:1905819)	32	13	.90	+	14.38	1.46E-10	1.64e-08	7.78516
negative regulation of chromosome segregation (GO:0051985)	32	13	.90	+	14.38	1.46E-10	1.65e-08	7.78252
regulation of macromolecule metabolic process (GO:0060255)	6308	253	178.26	+	1.42	1.52E-10	1.69e-08	7.77211
cell communication (GO:0007154)	5572	230	157.46	+	1.46	1.52E-10	1.7e-08	7.76955
regulation of cell adhesion (GO:0030155)	726	55	20.52	+	2.68	1.79E-10	1.97e-08	7.70553
negative regulation of protein metabolic process (GO:0051248)	1057	70	29.87	+	2.34	2.09E-10	2.29e-08	7.64016
negative regulation of nuclear division (GO:0051784)	42	14	1.19	+	11.80	2.41E-10	2.6e-08	7.58503
regulation of response to stress (GO:0080134)	1547	90	43.72	+	2.06	2.40E-10	2.61e-08	7.58336
chemotaxis (GO:0006935)	546	46	15.43	+	2.98	2.61E-10	2.81e-08	7.55129
response to external stimulus (GO:0009605)	2508	126	70.87	+	1.78	2.80E-10	2.98e-08	7.52578
negative regulation of apoptotic process (GO:0043066)	888	62	25.09	+	2.47	3.05E-10	3.23e-08	7.4908
taxis (GO:0042330)	549	46	15.51	+	2.96	3.08E-10	3.24e-08	7.48945
signaling (GO:0023052)	5485	226	155.00	+	1.46	3.14E-10	3.28e-08	7.48413
negative regulation of mitotic metaphase/anaphase transition (GO:0045841)	27	12	.76	+	15.73	3.30E-10	3.4e-08	7.46852
response to chemical (GO:0042221)	4370	190	123.49	+	1.54	3.28E-10	3.41e-08	7.46725
regulation of signal transduction (GO:0009966)	3049	145	86.16	+	1.68	3.35E-10	3.43e-08	7.46471
regulation of cell communication (GO:0010646)	3424	158	96.76	+	1.63	3.47E-10	3.53e-08	7.45223
regulation of signaling (GO:0023051)	3459	159	97.75	+	1.63	4.06E-10	4.11e-08	7.38616
cell cycle phase (GO:0022403)	257	30	7.26	+	4.13	4.17E-10	4.14e-08	7.383
mitotic cell cycle phase (GO:0098763)	257	30	7.26	+	4.13	4.17E-10	4.16e-08	7.38091
positive regulation of multicellular organismal process (GO:0051240)	1386	83	39.17	+	2.12	4.23E-10	4.17e-08	7.37986
biological phase (GO:0044848)	257	30	7.26	+	4.13	4.17E-10	4.19e-08	7.37779
positive regulation of protein kinase activity (GO:0045860)	535	45	15.12	+	2.98	4.33E-10	4.24e-08	7.37263
establishment of chromosome localization (GO:0051303)	76	17	2.15	+	7.92	5.75E-10	5.59e-08	7.25259
negative regulation of programmed cell death (GO:0043069)	907	62	25.63	+	2.42	5.89E-10	5.7e-08	7.24413
cellular component organization (GO:0016043)	5776	234	163.23	+	1.43	5.97E-10	5.74e-08	7.24109
regulation of cell cycle phase transition (GO:1901987)	462	41	13.06	+	3.14	6.21E-10	5.93e-08	7.22695
negative regulation of metaphase/anaphase transition of cell cycle (GO:1902100)	29	12	.82	+	14.64	6.33E-10	6.02e-08	7.2204
positive regulation of developmental process (GO:0051094)	1259	77	35.58	+	2.16	6.45E-10	6.05e-08	7.21824
blood vessel morphogenesis (GO:0048514)	405	38	11.45	+	3.32	6.42E-10	6.07e-08	7.21681
regulation of organelle organization (GO:0033043)	1190	74	33.63	+	2.20	7.07E-10	6.6e-08	7.18046
response to abiotic stimulus (GO:0009628)	1163	73	32.87	+	2.22	7.78E-10	7.22e-08	7.14146
chromosome localization (GO:0050000)	78	17	2.20	+	7.71	8.12E-10	7.49e-08	7.12552
positive regulation of kinase activity (GO:0033674)	609	48	17.21	+	2.79	8.30E-10	7.61e-08	7.11862
regulation of chromosome organization (GO:0033044)	283	31	8.00	+	3.88	8.76E-10	7.98e-08	7.098
negative regulation of cell migration (GO:0030336)	267	30	7.55	+	3.98	9.52E-10	8.58e-08	7.06651
regulation of immune system process (GO:0002682)	1701	94	48.07	+	1.96	9.52E-10	8.63e-08	7.06399
regulation of cell division (GO:0051302)	172	24	4.86	+	4.94	1.01E-09	9.01e-08	7.04528
regulation of cellular metabolic process (GO:0031323)	6110	243	172.66	+	1.41	1.15E-09	1.02e-07	6.9914
metaphase plate congression (GO:0051310)	59	15	1.67	+	9.00	1.32E-09	1.17e-07	6.93181
negative regulation of cellular component movement (GO:0051271)	290	31	8.20	+	3.78	1.50E-09	1.32e-07	6.87943
response to hormone (GO:0009725)	807	57	22.81	+	2.50	1.51E-09	1.32e-07	6.87943
positive regulation of nitrogen compound metabolic process (GO:0051173)	3059	143	86.45	+	1.65	1.57E-09	1.37e-07	6.86328
tube development (GO:0035295)	840	58	23.74	+	2.44	1.70E-09	1.48e-07	6.82974
positive regulation of cellular metabolic process (GO:0031325)	3239	149	91.53	+	1.63	1.83E-09	1.57e-07	6.8041
spindle assembly checkpoint (GO:0071173)	25	11	.71	+	15.57	1.98E-09	1.68e-07	6.77469
mitotic spindle checkpoint (GO:0071174)	25	11	.71	+	15.57	1.98E-09	1.69e-07	6.77211
mitotic spindle assembly checkpoint (GO:0007094)	25	11	.71	+	15.57	1.98E-09	1.7e-07	6.76955
angiogenesis (GO:0001525)	313	32	8.85	+	3.62	2.22E-09	1.87e-07	6.72816
positive regulation of leukocyte migration (GO:0002687)	136	21	3.84	+	5.46	2.24E-09	1.88e-07	6.72584
response to organic cyclic compound (GO:0014070)	886	60	25.04	+	2.40	2.33E-09	1.94e-07	6.7122
heart development (GO:0007507)	508	42	14.36	+	2.93	2.71E-09	2.25e-07	6.64782
spindle checkpoint (GO:0031577)	26	11	.73	+	14.97	2.75E-09	2.27e-07	6.64397
nervous system development (GO:0007399)	2189	111	61.86	+	1.79	2.81E-09	2.31e-07	6.63639
regulation of nitrogen compound metabolic process (GO:0051171)	5692	228	160.85	+	1.42	3.05E-09	2.49e-07	6.6038
negative regulation of cell motility (GO:2000146)	282	30	7.97	+	3.76	3.06E-09	2.49e-07	6.6038
RNA processing (GO:0006396)	923	2	26.08	-	.08	3.13E-09	2.53e-07	6.59688
regulation of mononuclear cell migration (GO:0071675)	112	19	3.17	+	6.00	3.32E-09	2.67e-07	6.57349
cell development (GO:0048468)	1615	89	45.64	+	1.95	4.01E-09	3.21e-07	6.49349
inflammatory response (GO:0006954)	496	41	14.02	+	2.93	4.23E-09	3.37e-07	6.47237
neurogenesis (GO:0022008)	1369	79	38.69	+	2.04	5.00E-09	3.96e-07	6.4023
tissue development (GO:0009888)	1731	93	48.92	+	1.90	5.07E-09	3.99e-07	6.39903
regulation of ERK1 and ERK2 cascade (GO:0070372)	291	30	8.22	+	3.65	5.95E-09	4.67e-07	6.33068
anatomical structure formation involved in morphogenesis (GO:0048646)	869	58	24.56	+	2.36	6.12E-09	4.78e-07	6.32057
regulation of mitotic cell cycle phase transition (GO:1901990)	424	37	11.98	+	3.09	6.60E-09	5.12e-07	6.29073
immune system process (GO:0002376)	2849	133	80.51	+	1.65	7.35E-09	5.68e-07	6.24565
regulation of intracellular signal transduction (GO:1902531)	1776	94	50.19	+	1.87	7.94E-09	6.11e-07	6.21396
negative regulation of locomotion (GO:0040013)	314	31	8.87	+	3.49	8.44E-09	6.46e-07	6.18977
ossification (GO:0001503)	262	28	7.40	+	3.78	9.43E-09	7.19e-07	6.14327
regulation of primary metabolic process (GO:0080090)	5895	232	166.59	+	1.39	1.02E-08	7.75e-07	6.1107
response to lipopolysaccharide (GO:0032496)	317	31	8.96	+	3.46	1.03E-08	7.8e-07	6.10791
regulation of cell differentiation (GO:0045595)	1576	86	44.54	+	1.93	1.14E-08	8.58e-07	6.06651
positive regulation of response to stimulus (GO:0048584)	2278	112	64.37	+	1.74	1.20E-08	8.99e-07	6.04624
cell death (GO:0008219)	1079	66	30.49	+	2.16	1.26E-08	9.37e-07	6.02826
negative regulation of cell population proliferation (GO:0008285)	689	49	19.47	+	2.52	1.34E-08	9.92e-07	6.00349
generation of neurons (GO:0048699)	1249	73	35.30	+	2.07	1.49E-08	1.1e-06	5.95861
negative regulation of cellular protein metabolic process (GO:0032269)	985	62	27.84	+	2.23	1.53E-08	1.12e-06	5.95078
regulation of response to external stimulus (GO:0032101)	1182	70	33.40	+	2.10	1.78E-08	1.3e-06	5.88606
RNA metabolic process (GO:0016070)	1599	13	45.19	-	.29	1.86E-08	1.35e-06	5.86967
cellular component organization or biogenesis (GO:0071840)	6000	234	169.56	+	1.38	2.06E-08	1.49e-06	5.82681
positive regulation of cell division (GO:0051781)	87	16	2.46	+	6.51	2.12E-08	1.53e-06	5.81531
programmed cell death (GO:0012501)	1044	64	29.50	+	2.17	2.22E-08	1.59e-06	5.7986
negative regulation of cellular component organization (GO:0051129)	718	50	20.29	+	2.46	2.47E-08	1.76e-06	5.75449
negative regulation of molecular function (GO:0044092)	1172	69	33.12	+	2.08	2.67E-08	1.9e-06	5.72125
regulation of angiogenesis (GO:0045765)	277	28	7.83	+	3.58	2.82E-08	1.99e-06	5.70115
reproductive process (GO:0022414)	1433	79	40.50	+	1.95	3.01E-08	2.12e-06	5.67366
response to molecule of bacterial origin (GO:0002237)	334	31	9.44	+	3.28	3.13E-08	2.2e-06	5.65758
reproduction (GO:0000003)	1436	79	40.58	+	1.95	3.18E-08	2.22e-06	5.65365
cellular response to lipid (GO:0071396)	474	38	13.39	+	2.84	3.36E-08	2.33e-06	5.63264
meiotic cell cycle (GO:0051321)	227	25	6.41	+	3.90	3.44E-08	2.38e-06	5.62342
tube morphogenesis (GO:0035239)	644	46	18.20	+	2.53	3.50E-08	2.41e-06	5.61798
kinetochore organization (GO:0051383)	19	9	.54	+	16.76	3.64E-08	2.5e-06	5.60206
regulation of vasculature development (GO:1901342)	281	28	7.94	+	3.53	3.73E-08	2.55e-06	5.59346
regulation of smooth muscle cell proliferation (GO:0048660)	133	19	3.76	+	5.06	3.99E-08	2.71e-06	5.56703
negative regulation of chromosome organization (GO:2001251)	79	15	2.23	+	6.72	4.04E-08	2.74e-06	5.56225
animal organ morphogenesis (GO:0009887)	945	59	26.71	+	2.21	4.65E-08	3.13e-06	5.50446
meiotic cell cycle process (GO:1903046)	166	21	4.69	+	4.48	5.17E-08	3.47e-06	5.45967
regulation of leukocyte chemotaxis (GO:0002688)	121	18	3.42	+	5.26	5.23E-08	3.49e-06	5.45717
response to vitamin D (GO:0033280)	28	10	.79	+	12.64	5.38E-08	3.58e-06	5.44612
regulation of MAPK cascade (GO:0043408)	696	48	19.67	+	2.44	5.88E-08	3.9e-06	5.40894
mesenchyme development (GO:0060485)	217	24	6.13	+	3.91	6.01E-08	3.95e-06	5.4034
meiotic nuclear division (GO:0140013)	152	20	4.30	+	4.66	6.00E-08	3.96e-06	5.4023
mitotic metaphase plate congression (GO:0007080)	48	12	1.36	+	8.85	6.97E-08	4.56e-06	5.34104
negative regulation of developmental process (GO:0051093)	870	55	24.59	+	2.24	8.17E-08	5.33e-06	5.27327
chromosome organization (GO:0051276)	1061	63	29.98	+	2.10	8.70E-08	5.65e-06	5.24795
leukocyte chemotaxis (GO:0030595)	141	19	3.98	+	4.77	9.16E-08	5.92e-06	5.22768
response to external biotic stimulus (GO:0043207)	1420	77	40.13	+	1.92	1.03E-07	6.6e-06	5.18046
positive regulation of cell cycle phase transition (GO:1901989)	99	16	2.80	+	5.72	1.05E-07	6.7e-06	5.17393
positive regulation of cell differentiation (GO:0045597)	827	53	23.37	+	2.27	1.23E-07	7.79e-06	5.10846
cell cycle checkpoint (GO:0000075)	192	22	5.43	+	4.05	1.22E-07	7.79e-06	5.10846
neutrophil migration (GO:1990266)	87	15	2.46	+	6.10	1.24E-07	7.85e-06	5.10513
attachment of spindle microtubules to kinetochore (GO:0008608)	23	9	.65	+	13.85	1.34E-07	8.46e-06	5.07263
muscle structure development (GO:0061061)	460	36	13.00	+	2.77	1.35E-07	8.48e-06	5.0716
response to biotic stimulus (GO:0009607)	1455	78	41.12	+	1.90	1.42E-07	8.9e-06	5.05061
positive regulation of epithelial cell proliferation (GO:0050679)	194	22	5.48	+	4.01	1.44E-07	8.96e-06	5.04769
regulation of cytokinesis (GO:0032465)	89	15	2.52	+	5.96	1.61E-07	1e-05	5
defense response (GO:0006952)	1416	76	40.02	+	1.90	1.65E-07	1.02e-05	4.9914
regulation of cell junction assembly (GO:1901888)	196	22	5.54	+	3.97	1.69E-07	1.04e-05	4.98297
response to other organism (GO:0051707)	1418	76	40.07	+	1.90	1.70E-07	1.05e-05	4.97881
biological adhesion (GO:0022610)	957	58	27.04	+	2.14	1.76E-07	1.08e-05	4.96658
chromosome condensation (GO:0030261)	53	12	1.50	+	8.01	1.77E-07	1.08e-05	4.96658
cell activation (GO:0001775)	1084	63	30.63	+	2.06	1.99E-07	1.21e-05	4.91721
negative regulation of signal transduction (GO:0009968)	1277	70	36.09	+	1.94	2.63E-07	1.59e-05	4.7986
positive regulation of leukocyte chemotaxis (GO:0002690)	93	15	2.63	+	5.71	2.67E-07	1.61e-05	4.79317
cell adhesion (GO:0007155)	951	57	26.87	+	2.12	2.83E-07	1.7e-05	4.76955
regulation of chemotaxis (GO:0050920)	222	23	6.27	+	3.67	3.29E-07	1.96e-05	4.70774
negative regulation of catalytic activity (GO:0043086)	815	51	23.03	+	2.21	3.43E-07	2.03e-05	4.6925
regulation of hydrolase activity (GO:0051336)	1307	71	36.93	+	1.92	3.41E-07	2.03e-05	4.6925
positive regulation of ERK1 and ERK2 cascade (GO:0070374)	205	22	5.79	+	3.80	3.42E-07	2.03e-05	4.6925
regulation of biological quality (GO:0065008)	4007	165	113.23	+	1.46	3.47E-07	2.04e-05	4.69037
positive regulation of mitotic cell cycle phase transition (GO:1901992)	82	14	2.32	+	6.04	3.62E-07	2.12e-05	4.67366
granulocyte migration (GO:0097530)	96	15	2.71	+	5.53	3.85E-07	2.24e-05	4.64975
response to endogenous stimulus (GO:0009719)	1416	75	40.02	+	1.87	3.85E-07	2.25e-05	4.64782
response to steroid hormone (GO:0048545)	281	26	7.94	+	3.27	4.30E-07	2.49e-05	4.6038
gene expression (GO:0010467)	2187	27	61.80	-	.44	4.31E-07	2.49e-05	4.6038
negative regulation of cell communication (GO:0010648)	1374	73	38.83	+	1.88	4.34E-07	2.5e-05	4.60206
negative regulation of cell cycle (GO:0045786)	571	40	16.14	+	2.48	4.44E-07	2.55e-05	4.59346
positive regulation of chemotaxis (GO:0050921)	142	18	4.01	+	4.49	4.51E-07	2.58e-05	4.58838
negative regulation of signaling (GO:0023057)	1377	73	38.91	+	1.88	4.57E-07	2.6e-05	4.58503
mitotic chromosome condensation (GO:0007076)	28	9	.79	+	11.37	5.26E-07	2.98e-05	4.52578
regulation of cyclin-dependent protein serine/threonine kinase activity (GO:0000079)	99	15	2.80	+	5.36	5.47E-07	3.09e-05	4.51004
response to corticosteroid (GO:0031960)	161	19	4.55	+	4.18	5.87E-07	3.3e-05	4.48149
regulation of attachment of spindle microtubules to kinetochore (GO:0051988)	13	7	.37	+	19.05	6.49E-07	3.64e-05	4.4389
negative regulation of phosphate metabolic process (GO:0045936)	514	37	14.53	+	2.55	7.90E-07	4.42e-05	4.35458
negative regulation of phosphorus metabolic process (GO:0010563)	515	37	14.55	+	2.54	8.13E-07	4.53e-05	4.3439
ncRNA metabolic process (GO:0034660)	517	0	14.61	-	< 0.01	8.32E-07	4.62e-05	4.33536
apoptotic process (GO:0006915)	912	54	25.77	+	2.10	8.39E-07	4.64e-05	4.33348
regulation of cyclin-dependent protein kinase activity (GO:1904029)	103	15	2.91	+	5.15	8.58E-07	4.73e-05	4.32514
negative regulation of protein phosphorylation (GO:0001933)	352	29	9.95	+	2.92	8.67E-07	4.76e-05	4.32239
response to nitrogen compound (GO:1901698)	1085	61	30.66	+	1.99	9.16E-07	5.02e-05	4.2993
regulation of endothelial cell proliferation (GO:0001936)	134	17	3.79	+	4.49	9.29E-07	5.07e-05	4.29499
heart morphogenesis (GO:0003007)	237	23	6.70	+	3.43	9.36E-07	5.09e-05	4.29328
mitotic cell cycle checkpoint (GO:0007093)	151	18	4.27	+	4.22	1.02E-06	5.5e-05	4.25964
neutrophil chemotaxis (GO:0030593)	77	13	2.18	+	5.97	1.06E-06	5.71e-05	4.24336
spindle assembly (GO:0051225)	91	14	2.57	+	5.44	1.11E-06	5.96e-05	4.22475
response to nutrient (GO:0007584)	169	19	4.78	+	3.98	1.14E-06	6.12e-05	4.21325
leukocyte migration (GO:0050900)	378	30	10.68	+	2.81	1.15E-06	6.17e-05	4.20971
negative regulation of protein modification process (GO:0031400)	550	38	15.54	+	2.44	1.17E-06	6.22e-05	4.20621
immune response (GO:0006955)	1972	94	55.73	+	1.69	1.18E-06	6.27e-05	4.20273
negative regulation of cellular metabolic process (GO:0031324)	2582	115	72.97	+	1.58	1.41E-06	7.44e-05	4.12843
mesenchymal cell differentiation (GO:0048762)	155	18	4.38	+	4.11	1.43E-06	7.54e-05	4.12263
response to organonitrogen compound (GO:0010243)	997	57	28.17	+	2.02	1.47E-06	7.73e-05	4.11182
positive regulation of vasculature development (GO:1904018)	156	18	4.41	+	4.08	1.55E-06	8.11e-05	4.09098
positive regulation of angiogenesis (GO:0045766)	156	18	4.41	+	4.08	1.55E-06	8.14e-05	4.08938
positive regulation of mitotic cell cycle (GO:0045931)	109	15	3.08	+	4.87	1.63E-06	8.46e-05	4.07263
response to hypoxia (GO:0001666)	344	28	9.72	+	2.88	1.67E-06	8.64e-05	4.06349
myeloid leukocyte migration (GO:0097529)	125	16	3.53	+	4.53	1.74E-06	9e-05	4.04576
mitotic cytokinesis (GO:0000281)	68	12	1.92	+	6.24	1.82E-06	9.38e-05	4.0278
leukocyte activation (GO:0045321)	935	54	26.42	+	2.04	1.89E-06	9.7e-05	4.01323
cell cycle G1/S phase transition (GO:0044843)	127	16	3.59	+	4.46	2.10E-06	0.000107	3.97062
female gamete generation (GO:0007292)	127	16	3.59	+	4.46	2.10E-06	0.000108	3.96658
granulocyte chemotaxis (GO:0071621)	83	13	2.35	+	5.54	2.23E-06	0.000114	3.9431
positive regulation of nuclear division (GO:0051785)	57	11	1.61	+	6.83	2.28E-06	0.000116	3.93554
homeostatic process (GO:0042592)	1660	81	46.91	+	1.73	2.56E-06	0.000129	3.88941
negative regulation of organelle organization (GO:0010639)	332	27	9.38	+	2.88	2.59E-06	0.00013	3.88606
response to mechanical stimulus (GO:0009612)	216	21	6.10	+	3.44	2.70E-06	0.000135	3.86967
negative regulation of phosphorylation (GO:0042326)	396	30	11.19	+	2.68	2.79E-06	0.000139	3.85699
negative regulation of cell cycle process (GO:0010948)	335	27	9.47	+	2.85	3.03E-06	0.000151	3.82102
negative regulation of epithelial cell proliferation (GO:0050680)	131	16	3.70	+	4.32	3.02E-06	0.000151	3.82102
cellular response to oxygen-containing compound (GO:1901701)	1058	58	29.90	+	1.94	3.08E-06	0.000152	3.81816
mitotic spindle assembly (GO:0090307)	47	10	1.33	+	7.53	3.07E-06	0.000152	3.81816
positive regulation of smooth muscle cell proliferation (GO:0048661)	86	13	2.43	+	5.35	3.18E-06	0.000157	3.8041
negative regulation of nitrogen compound metabolic process (GO:0051172)	2392	107	67.60	+	1.58	3.21E-06	0.000158	3.80134
aging (GO:0007568)	276	24	7.80	+	3.08	3.24E-06	0.000158	3.80134
DNA packaging (GO:0006323)	201	20	5.68	+	3.52	3.37E-06	0.000164	3.78516
response to decreased oxygen levels (GO:0036293)	358	28	10.12	+	2.77	3.40E-06	0.000166	3.77989
negative regulation of metabolic process (GO:0009892)	3105	131	87.75	+	1.49	3.49E-06	0.000169	3.77211
cardiac chamber morphogenesis (GO:0003206)	117	15	3.31	+	4.54	3.59E-06	0.000174	3.75945
response to vitamin (GO:0033273)	88	13	2.49	+	5.23	3.99E-06	0.000192	3.7167
response to oxygen levels (GO:0070482)	383	29	10.82	+	2.68	4.12E-06	0.000198	3.70333
regulation of reactive oxygen species metabolic process (GO:2000377)	186	19	5.26	+	3.61	4.16E-06	0.000199	3.70115
negative regulation of immune system process (GO:0002683)	582	38	16.45	+	2.31	4.35E-06	0.000208	3.68194
response to chemokine (GO:1990868)	89	13	2.52	+	5.17	4.46E-06	0.000212	3.67366
cellular response to chemokine (GO:1990869)	89	13	2.52	+	5.17	4.46E-06	0.000212	3.67366
cellular response to corticosteroid stimulus (GO:0071384)	62	11	1.75	+	6.28	4.67E-06	0.000221	3.65561
female meiotic nuclear division (GO:0007143)	28	8	.79	+	10.11	4.76E-06	0.000225	3.64782
cellular homeostasis (GO:0019725)	889	51	25.12	+	2.03	4.92E-06	0.000232	3.63451
negative regulation of MAP kinase activity (GO:0043407)	76	12	2.15	+	5.59	5.08E-06	0.000239	3.6216
negative regulation of protein serine/threonine kinase activity (GO:0071901)	137	16	3.87	+	4.13	5.10E-06	0.000239	3.6216
negative regulation of endopeptidase activity (GO:0010951)	245	22	6.92	+	3.18	5.15E-06	0.00024	3.61979
regulation of cell activation (GO:0050865)	658	41	18.59	+	2.20	5.32E-06	0.000248	3.60555
positive regulation of cytokinesis (GO:0032467)	39	9	1.10	+	8.17	5.42E-06	0.000251	3.60033
spindle midzone assembly (GO:0051255)	12	6	.34	+	17.69	5.88E-06	0.000271	3.56703
cellular response to organic cyclic compound (GO:0071407)	500	34	14.13	+	2.41	5.91E-06	0.000272	3.56543
attachment of mitotic spindle microtubules to kinetochore (GO:0051315)	12	6	.34	+	17.69	5.88E-06	0.000272	3.56543
negative regulation of cell differentiation (GO:0045596)	638	40	18.03	+	2.22	6.40E-06	0.000293	3.53313
cellular response to tumor necrosis factor (GO:0071356)	249	22	7.04	+	3.13	6.54E-06	0.000299	3.52433
cellular response to growth factor stimulus (GO:0071363)	503	34	14.21	+	2.39	6.60E-06	0.000301	3.52143
positive regulation of mononuclear cell migration (GO:0071677)	65	11	1.84	+	5.99	6.98E-06	0.000317	3.49894
negative regulation of macromolecule metabolic process (GO:0010605)	2862	121	80.88	+	1.50	7.17E-06	0.000325	3.48812
positive regulation of neutrophil migration (GO:1902624)	30	8	.85	+	9.44	7.33E-06	0.000331	3.48017
G1/S transition of mitotic cell cycle (GO:0000082)	125	15	3.53	+	4.25	7.45E-06	0.000336	3.47366
regulation of defense response (GO:0031347)	838	48	23.68	+	2.03	7.75E-06	0.000348	3.45842
developmental growth (GO:0048589)	354	27	10.00	+	2.70	7.79E-06	0.000349	3.45717
establishment of organelle localization (GO:0051656)	397	29	11.22	+	2.58	7.84E-06	0.00035	3.45593
regulation of cell-cell adhesion (GO:0022407)	434	31	12.26	+	2.53	7.88E-06	0.000351	3.45469
response to bacterium (GO:0009617)	718	43	20.29	+	2.12	7.96E-06	0.000354	3.451
regulation of neuron death (GO:1901214)	313	25	8.85	+	2.83	8.09E-06	0.000357	3.44733
positive regulation of cell adhesion (GO:0045785)	435	31	12.29	+	2.52	8.08E-06	0.000358	3.44612
response to glucocorticoid (GO:0051384)	143	16	4.04	+	3.96	8.38E-06	0.000369	3.43297
regulation of proteolysis (GO:0030162)	734	44	20.74	+	2.12	8.81E-06	0.000387	3.41229
ncRNA processing (GO:0034470)	432	0	12.21	-	< 0.01	8.90E-06	0.00039	3.40894
growth (GO:0040007)	357	27	10.09	+	2.68	8.98E-06	0.000392	3.40671
negative regulation of peptidase activity (GO:0010466)	255	22	7.21	+	3.05	9.26E-06	0.000403	3.39469
cellular metal ion homeostasis (GO:0006875)	556	36	15.71	+	2.29	9.29E-06	0.000404	3.39362
cytoskeleton-dependent cytokinesis (GO:0061640)	96	13	2.71	+	4.79	9.35E-06	0.000405	3.39254
response to reactive oxygen species (GO:0000302)	198	19	5.60	+	3.40	9.49E-06	0.00041	3.38722
positive regulation of cell death (GO:0010942)	627	39	17.72	+	2.20	9.79E-06	0.000422	3.37469
positive regulation of protein serine/threonine kinase activity (GO:0071902)	317	25	8.96	+	2.79	9.91E-06	0.000426	3.37059
response to growth factor (GO:0070848)	532	35	15.03	+	2.33	9.98E-06	0.000428	3.36856
response to ketone (GO:1901654)	199	19	5.62	+	3.38	1.01E-05	0.000433	3.36351
negative regulation of mitotic cell cycle (GO:0045930)	297	24	8.39	+	2.86	1.02E-05	0.000436	3.36051
response to tumor necrosis factor (GO:0034612)	277	23	7.83	+	2.94	1.04E-05	0.000442	3.35458
leukocyte cell-cell adhesion (GO:0007159)	55	10	1.55	+	6.43	1.05E-05	0.000443	3.3536
positive regulation of mitotic nuclear division (GO:0045840)	43	9	1.22	+	7.41	1.08E-05	0.000453	3.3439
DNA replication initiation (GO:0006270)	43	9	1.22	+	7.41	1.08E-05	0.000455	3.34199
positive regulation of leukocyte cell-cell adhesion (GO:1903039)	238	21	6.73	+	3.12	1.08E-05	0.000455	3.34199
positive regulation of immune system process (GO:0002684)	1053	56	29.76	+	1.88	1.13E-05	0.000476	3.32239
response to inorganic substance (GO:0010035)	541	35	15.29	+	2.29	1.28E-05	0.000535	3.27165
positive regulation of cell-cell adhesion (GO:0022409)	281	23	7.94	+	2.90	1.29E-05	0.000537	3.27003
regulation of inflammatory response (GO:0050727)	516	34	14.58	+	2.33	1.36E-05	0.000564	3.24872
cellular response to glucocorticoid stimulus (GO:0071385)	57	10	1.61	+	6.21	1.38E-05	0.000572	3.2426
regulation of leukocyte cell-cell adhesion (GO:1903037)	324	25	9.16	+	2.73	1.40E-05	0.00058	3.23657
positive regulation of cellular component organization (GO:0051130)	1135	59	32.07	+	1.84	1.46E-05	0.000602	3.2204
mitotic spindle elongation (GO:0000022)	8	5	.23	+	22.12	1.65E-05	0.000677	3.16941
spindle elongation (GO:0051231)	8	5	.23	+	22.12	1.65E-05	0.000678	3.16877
mitotic spindle midzone assembly (GO:0051256)	8	5	.23	+	22.12	1.65E-05	0.00068	3.16749
positive regulation of neutrophil chemotaxis (GO:0090023)	24	7	.68	+	10.32	1.69E-05	0.000689	3.16178
negative regulation of neuron death (GO:1901215)	207	19	5.85	+	3.25	1.69E-05	0.00069	3.16115
negative regulation of MAPK cascade (GO:0043409)	170	17	4.80	+	3.54	1.70E-05	0.000692	3.15989
supramolecular fiber organization (GO:0097435)	596	37	16.84	+	2.20	1.81E-05	0.000735	3.13371
positive regulation of response to external stimulus (GO:0032103)	503	33	14.21	+	2.32	1.98E-05	0.000802	3.09583
regulation of MAP kinase activity (GO:0043405)	311	24	8.79	+	2.73	2.07E-05	0.000834	3.07883
lymphocyte migration (GO:0072676)	74	11	2.09	+	5.26	2.08E-05	0.000837	3.07727
localization (GO:0051179)	5805	212	164.05	+	1.29	2.14E-05	0.000858	3.06651
neuron differentiation (GO:0030182)	1028	54	29.05	+	1.86	2.22E-05	0.00089	3.05061
antimicrobial humoral response (GO:0019730)	156	16	4.41	+	3.63	2.25E-05	0.0009	3.04576
DNA conformation change (GO:0071103)	313	24	8.85	+	2.71	2.28E-05	0.000908	3.04191
regulation of granulocyte chemotaxis (GO:0071622)	48	9	1.36	+	6.63	2.33E-05	0.000925	3.03386
regulation of smooth muscle cell migration (GO:0014910)	61	10	1.72	+	5.80	2.33E-05	0.000925	3.03386
osteoblast differentiation (GO:0001649)	122	14	3.45	+	4.06	2.35E-05	0.00093	3.03152
regulation of lymphocyte migration (GO:2000401)	62	10	1.75	+	5.71	2.64E-05	0.00104	2.98297
regulation of anatomical structure morphogenesis (GO:0022603)	955	51	26.99	+	1.89	2.67E-05	0.00105	2.97881
lymphocyte chemotaxis (GO:0048247)	49	9	1.38	+	6.50	2.70E-05	0.00105	2.97881
developmental process involved in reproduction (GO:0003006)	956	51	27.02	+	1.89	2.71E-05	0.00106	2.97469
mesenchyme morphogenesis (GO:0072132)	49	9	1.38	+	6.50	2.70E-05	0.00106	2.97469
regulation of growth (GO:0040008)	657	39	18.57	+	2.10	2.73E-05	0.00106	2.97469
positive regulation of lymphocyte migration (GO:2000403)	37	8	1.05	+	7.65	2.73E-05	0.00106	2.97469
intracellular transport (GO:0046907)	1500	18	42.39	-	.42	2.82E-05	0.00109	2.96257
positive regulation of endothelial cell proliferation (GO:0001938)	92	12	2.60	+	4.62	2.87E-05	0.00111	2.95468
cytokinesis (GO:0000910)	108	13	3.05	+	4.26	2.91E-05	0.00112	2.95078
positive regulation of T cell activation (GO:0050870)	217	19	6.13	+	3.10	3.09E-05	0.00119	2.92445
regulation of nervous system development (GO:0051960)	428	29	12.09	+	2.40	3.16E-05	0.00121	2.91721
positive regulation of granulocyte chemotaxis (GO:0071624)	27	7	.76	+	9.17	3.22E-05	0.00123	2.91009
centromere complex assembly (GO:0034508)	38	8	1.07	+	7.45	3.22E-05	0.00123	2.91009
positive regulation of MAPK cascade (GO:0043410)	521	33	14.72	+	2.24	3.26E-05	0.00124	2.90658
positive regulation of programmed cell death (GO:0043068)	564	35	15.94	+	2.20	3.31E-05	0.00126	2.89963
negative regulation of neuron apoptotic process (GO:0043524)	144	15	4.07	+	3.69	3.43E-05	0.0013	2.88606
regulation of response to wounding (GO:1903034)	162	16	4.58	+	3.49	3.44E-05	0.0013	2.88606
negative regulation of protein kinase activity (GO:0006469)	239	20	6.75	+	2.96	3.50E-05	0.00132	2.87943
chemokine-mediated signaling pathway (GO:0070098)	79	11	2.23	+	4.93	3.59E-05	0.00135	2.86967
reproductive structure development (GO:0048608)	408	28	11.53	+	2.43	3.68E-05	0.00138	2.86012
negative regulation of transferase activity (GO:0051348)	302	23	8.53	+	2.70	3.70E-05	0.00139	2.85699
skeletal system development (GO:0001501)	471	31	13.31	+	2.33	3.72E-05	0.00139	2.85699
negative regulation of intracellular signal transduction (GO:1902532)	501	32	14.16	+	2.26	3.86E-05	0.00144	2.84164
negative regulation of cell cycle phase transition (GO:1901988)	241	20	6.81	+	2.94	3.90E-05	0.00145	2.83863
connective tissue development (GO:0061448)	202	18	5.71	+	3.15	4.01E-05	0.00149	2.82681
reproductive system development (GO:0061458)	411	28	11.61	+	2.41	4.06E-05	0.0015	2.82391
regulation of leukocyte activation (GO:0002694)	616	37	17.41	+	2.13	4.19E-05	0.00155	2.80967
extracellular matrix disassembly (GO:0022617)	66	10	1.87	+	5.36	4.26E-05	0.00157	2.8041
regulation of fibroblast proliferation (GO:0048145)	81	11	2.29	+	4.81	4.41E-05	0.00162	2.79048
positive regulation of apoptotic process (GO:0043065)	549	34	15.51	+	2.19	4.60E-05	0.00169	2.77211
regulation of vascular associated smooth muscle cell proliferation (GO:1904705)	53	9	1.50	+	6.01	4.66E-05	0.0017	2.76955
mRNA metabolic process (GO:0016071)	694	4	19.61	-	.20	4.68E-05	0.00171	2.767
negative regulation of response to external stimulus (GO:0032102)	550	34	15.54	+	2.19	4.69E-05	0.00171	2.767
regulation of immune response (GO:0050776)	1129	57	31.90	+	1.79	4.78E-05	0.00174	2.75945
negative regulation of mitotic cell cycle phase transition (GO:1901991)	225	19	6.36	+	2.99	4.87E-05	0.00177	2.75203
regulation of neuron apoptotic process (GO:0043523)	206	18	5.82	+	3.09	5.08E-05	0.00184	2.73518
positive regulation of signal transduction (GO:0009967)	1552	72	43.86	+	1.64	5.12E-05	0.00185	2.73283
negative regulation of hydrolase activity (GO:0051346)	455	30	12.86	+	2.33	5.15E-05	0.00186	2.73049
cellular chemical homeostasis (GO:0055082)	750	42	21.19	+	1.98	5.20E-05	0.00187	2.72816
leukocyte aggregation (GO:0070486)	11	5	.31	+	16.08	5.23E-05	0.00187	2.72816
regulation of dendritic cell antigen processing and presentation (GO:0002604)	11	5	.31	+	16.08	5.23E-05	0.00188	2.72584
regulation of ossification (GO:0030278)	115	13	3.25	+	4.00	5.27E-05	0.00188	2.72584
antigen processing and presentation of exogenous peptide antigen via MHC class II (GO:0019886)	99	12	2.80	+	4.29	5.51E-05	0.00196	2.70774
bone morphogenesis (GO:0060349)	99	12	2.80	+	4.29	5.51E-05	0.00196	2.70774
positive regulation of cell communication (GO:0010647)	1715	78	48.46	+	1.61	5.58E-05	0.00198	2.70333
response to oxidative stress (GO:0006979)	396	27	11.19	+	2.41	5.60E-05	0.00198	2.70333
cellular response to endogenous stimulus (GO:0071495)	1146	57	32.39	+	1.76	5.72E-05	0.00202	2.69465
positive regulation of signaling (GO:0023056)	1721	78	48.63	+	1.60	5.77E-05	0.00203	2.6925
cellular divalent inorganic cation homeostasis (GO:0072503)	462	30	13.06	+	2.30	5.89E-05	0.00207	2.68403
outflow tract morphogenesis (GO:0003151)	69	10	1.95	+	5.13	5.97E-05	0.00209	2.67985
trabecula morphogenesis (GO:0061383)	42	8	1.19	+	6.74	6.02E-05	0.0021	2.67778
positive regulation of release of sequestered calcium ion into cytosol (GO:0051281)	42	8	1.19	+	6.74	6.02E-05	0.0021	2.67778
regulation of neutrophil migration (GO:1902622)	42	8	1.19	+	6.74	6.02E-05	0.0021	2.67778
DNA replication (GO:0006260)	271	21	7.66	+	2.74	6.35E-05	0.0022	2.65758
neuron projection development (GO:0031175)	683	39	19.30	+	2.02	6.38E-05	0.00221	2.65561
antigen processing and presentation of peptide antigen via MHC class II (GO:0002495)	101	12	2.85	+	4.20	6.56E-05	0.00227	2.64397
epithelial to mesenchymal transition (GO:0001837)	70	10	1.98	+	5.06	6.65E-05	0.0023	2.63827
cellular response to stress (GO:0033554)	1755	79	49.60	+	1.59	6.68E-05	0.0023	2.63827
heart trabecula morphogenesis (GO:0061384)	31	7	.88	+	7.99	6.87E-05	0.00235	2.62893
response to prostaglandin (GO:0034694)	31	7	.88	+	7.99	6.87E-05	0.00235	2.62893
cellular ion homeostasis (GO:0006873)	651	38	18.40	+	2.07	6.85E-05	0.00235	2.62893
regulation of neutrophil chemotaxis (GO:0090022)	31	7	.88	+	7.99	6.87E-05	0.00236	2.62709
negative regulation of leukocyte migration (GO:0002686)	43	8	1.22	+	6.58	6.97E-05	0.00236	2.62709
endocardial cushion development (GO:0003197)	43	8	1.22	+	6.58	6.97E-05	0.00237	2.62525
ribonucleoprotein complex biogenesis (GO:0022613)	465	1	13.14	-	.08	7.00E-05	0.00237	2.62525
regulation of exit from mitosis (GO:0007096)	43	8	1.22	+	6.58	6.97E-05	0.00237	2.62525
antigen processing and presentation of peptide or polysaccharide antigen via MHC class II (GO:0002504)	102	12	2.88	+	4.16	7.16E-05	0.00242	2.61618
protein localization to chromosome, centromeric region (GO:0071459)	21	6	.59	+	10.11	7.60E-05	0.00256	2.59176
collagen fibril organization (GO:0030199)	103	12	2.91	+	4.12	7.79E-05	0.00262	2.5817
regulation of osteoblast differentiation (GO:0045667)	120	13	3.39	+	3.83	7.84E-05	0.00263	2.58004
anaphase-promoting complex-dependent catabolic process (GO:0031145)	87	11	2.46	+	4.47	7.93E-05	0.00265	2.57675
intracellular protein transport (GO:0006886)	974	9	27.52	-	.33	8.04E-05	0.00269	2.57025
response to estradiol (GO:0032355)	138	14	3.90	+	3.59	8.06E-05	0.00269	2.57025
circulatory system process (GO:0003013)	476	30	13.45	+	2.23	8.40E-05	0.0028	2.55284
cell morphogenesis (GO:0000902)	711	40	20.09	+	1.99	8.54E-05	0.00284	2.54668
metal ion homeostasis (GO:0055065)	622	36	17.58	+	2.05	8.78E-05	0.00291	2.53611
cardiac chamber development (GO:0003205)	158	15	4.46	+	3.36	9.05E-05	0.00299	2.52433
mononuclear cell migration (GO:0071674)	105	12	2.97	+	4.04	9.22E-05	0.00304	2.51713
sensory organ morphogenesis (GO:0090596)	258	20	7.29	+	2.74	9.38E-05	0.00309	2.51004
response to peptide (GO:1901652)	480	30	13.56	+	2.21	9.42E-05	0.0031	2.50864
detection of chemical stimulus involved in sensory perception of smell (GO:0050911)	441	1	12.46	-	.08	9.49E-05	0.00311	2.50724
epithelial cell proliferation (GO:0050673)	89	11	2.52	+	4.37	9.54E-05	0.00312	2.50585
cellular response to hormone stimulus (GO:0032870)	523	32	14.78	+	2.17	9.56E-05	0.00312	2.50585
extracellular matrix assembly (GO:0085029)	33	7	.93	+	7.51	9.68E-05	0.00314	2.50307
endocardial cushion morphogenesis (GO:0003203)	33	7	.93	+	7.51	9.68E-05	0.00315	2.50169
regulation of neuroinflammatory response (GO:0150077)	33	7	.93	+	7.51	9.68E-05	0.00315	2.50169
muscle organ development (GO:0007517)	280	21	7.91	+	2.65	9.77E-05	0.00316	2.50031
regulation of peptidyl-tyrosine phosphorylation (GO:0050730)	259	20	7.32	+	2.73	9.85E-05	0.00318	2.49757
negative regulation of cell adhesion (GO:0007162)	281	21	7.94	+	2.64	1.02E-04	0.0033	2.48149
divalent inorganic cation homeostasis (GO:0072507)	483	30	13.65	+	2.20	1.03E-04	0.00331	2.48017
meiotic chromosome condensation (GO:0010032)	6	4	.17	+	23.59	1.04E-04	0.00334	2.47625
meiotic chromosome segregation (GO:0045132)	90	11	2.54	+	4.33	1.04E-04	0.00335	2.47496
cellular response to steroid hormone stimulus (GO:0071383)	142	14	4.01	+	3.49	1.07E-04	0.00341	2.46725
regeneration (GO:0031099)	161	15	4.55	+	3.30	1.10E-04	0.00351	2.45469
negative regulation of cell activation (GO:0050866)	200	17	5.65	+	3.01	1.11E-04	0.00355	2.44977
positive regulation of cytosolic calcium ion concentration (GO:0007204)	283	21	8.00	+	2.63	1.12E-04	0.00357	2.44733
regulation of transcription involved in G1/S transition of mitotic cell cycle (GO:0000083)	34	7	.96	+	7.29	1.14E-04	0.00361	2.44249
negative regulation of kinase activity (GO:0033673)	262	20	7.40	+	2.70	1.14E-04	0.00361	2.44249
response to interferon-gamma (GO:0034341)	181	16	5.11	+	3.13	1.16E-04	0.00365	2.43771
cellular response to lipopolysaccharide (GO:0071222)	181	16	5.11	+	3.13	1.16E-04	0.00366	2.43652
negative regulation of defense response (GO:0031348)	394	26	11.13	+	2.34	1.19E-04	0.00373	2.42829
intracellular signal transduction (GO:0035556)	1676	75	47.36	+	1.58	1.23E-04	0.00387	2.41229
negative regulation of proteolysis (GO:0045861)	344	24	9.72	+	2.47	1.24E-04	0.00388	2.41117
regulation of epithelial to mesenchymal transition (GO:0010717)	92	11	2.60	+	4.23	1.25E-04	0.0039	2.40894
regulation of reproductive process (GO:2000241)	163	15	4.61	+	3.26	1.25E-04	0.0039	2.40894
positive regulation of neuroinflammatory response (GO:0150078)	14	5	.40	+	12.64	1.30E-04	0.00404	2.39362
cellular response to vitamin D (GO:0071305)	14	5	.40	+	12.64	1.30E-04	0.00405	2.39254
regulation of epithelial cell differentiation (GO:0030856)	145	14	4.10	+	3.42	1.31E-04	0.00405	2.39254
chronic inflammatory response (GO:0002544)	14	5	.40	+	12.64	1.30E-04	0.00406	2.39147
striated muscle tissue development (GO:0014706)	265	20	7.49	+	2.67	1.31E-04	0.00406	2.39147
positive regulation of inflammatory response (GO:0050729)	127	13	3.59	+	3.62	1.32E-04	0.00408	2.38934
smooth muscle cell differentiation (GO:0051145)	35	7	.99	+	7.08	1.34E-04	0.00412	2.3851
skeletal system morphogenesis (GO:0048705)	224	18	6.33	+	2.84	1.37E-04	0.0042	2.37675
regulation of DNA replication (GO:0006275)	110	12	3.11	+	3.86	1.38E-04	0.00422	2.37469
positive regulation of epithelial to mesenchymal transition (GO:0010718)	48	8	1.36	+	5.90	1.38E-04	0.00422	2.37469
regulation of glycoprotein metabolic process (GO:1903018)	48	8	1.36	+	5.90	1.38E-04	0.00423	2.37366
ribosome biogenesis (GO:0042254)	332	0	9.38	-	< 0.01	1.41E-04	0.00429	2.36754
biological process involved in interspecies interaction between organisms (GO:0044419)	2118	90	59.85	+	1.50	1.44E-04	0.00437	2.35952
vascular process in circulatory system (GO:0003018)	246	19	6.95	+	2.73	1.46E-04	0.00442	2.35458
regulation of morphogenesis of an epithelium (GO:1905330)	63	9	1.78	+	5.06	1.53E-04	0.00465	2.33255
positive regulation of fibroblast proliferation (GO:0048146)	49	8	1.38	+	5.78	1.57E-04	0.00474	2.32422
cellular process involved in reproduction in multicellular organism (GO:0022412)	353	24	9.98	+	2.41	1.58E-04	0.00476	2.32239
regulation of cellular component biogenesis (GO:0044087)	968	49	27.35	+	1.79	1.59E-04	0.00478	2.32057
response to radiation (GO:0009314)	446	28	12.60	+	2.22	1.59E-04	0.00479	2.31966
cellular cation homeostasis (GO:0030003)	637	36	18.00	+	2.00	1.60E-04	0.00479	2.31966
positive regulation of dendritic cell antigen processing and presentation (GO:0002606)	7	4	.20	+	20.22	1.60E-04	0.0048	2.31876
regulation of biomineralization (GO:0110149)	95	11	2.68	+	4.10	1.61E-04	0.00483	2.31605
regulation of cell growth (GO:0001558)	417	27	11.78	+	2.29	1.62E-04	0.00484	2.31515
regulation of mitotic spindle checkpoint (GO:1903504)	15	5	.42	+	11.80	1.70E-04	0.00502	2.2993
protein localization to kinetochore (GO:0034501)	15	5	.42	+	11.80	1.70E-04	0.00503	2.29843
regulation of spindle checkpoint (GO:0090231)	15	5	.42	+	11.80	1.70E-04	0.00504	2.29757
regulation of mitotic cell cycle spindle assembly checkpoint (GO:0090266)	15	5	.42	+	11.80	1.70E-04	0.00505	2.29671
positive regulation of systemic arterial blood pressure (GO:0003084)	15	5	.42	+	11.80	1.70E-04	0.00506	2.29585
regulation of ubiquitin protein ligase activity (GO:1904666)	25	6	.71	+	8.49	1.72E-04	0.00506	2.29585
regulation of membrane protein ectodomain proteolysis (GO:0051043)	25	6	.71	+	8.49	1.72E-04	0.00507	2.29499
cardiac epithelial to mesenchymal transition (GO:0060317)	25	6	.71	+	8.49	1.72E-04	0.00508	2.29414
developmental growth involved in morphogenesis (GO:0060560)	113	12	3.19	+	3.76	1.74E-04	0.0051	2.29243
regulation of wound healing (GO:0061041)	131	13	3.70	+	3.51	1.76E-04	0.00515	2.28819
regulation of endopeptidase activity (GO:0052548)	424	27	11.98	+	2.25	1.86E-04	0.00544	2.2644
regulation of peptidase activity (GO:0052547)	452	28	12.77	+	2.19	1.87E-04	0.00546	2.26281
regulation of T cell activation (GO:0050863)	332	23	9.38	+	2.45	1.87E-04	0.00547	2.26201
cardiac septum morphogenesis (GO:0060411)	65	9	1.84	+	4.90	1.90E-04	0.00552	2.25806
regulation of endothelial cell migration (GO:0010594)	170	15	4.80	+	3.12	1.91E-04	0.00555	2.25571
organelle localization (GO:0051640)	616	35	17.41	+	2.01	2.01E-04	0.00583	2.23433
organelle organization (GO:0006996)	3574	137	101.00	+	1.36	2.03E-04	0.00587	2.23136
cellular response to molecule of bacterial origin (GO:0071219)	191	16	5.40	+	2.96	2.05E-04	0.00592	2.22768
response to cAMP (GO:0051591)	98	11	2.77	+	3.97	2.07E-04	0.00597	2.22403
detection of chemical stimulus involved in sensory perception (GO:0050907)	486	2	13.73	-	.15	2.14E-04	0.00616	2.21042
mRNA processing (GO:0006397)	486	2	13.73	-	.15	2.14E-04	0.00617	2.20971
regulation of hepatocyte proliferation (GO:2000345)	16	5	.45	+	11.06	2.18E-04	0.00624	2.20482
response to peptide hormone (GO:0043434)	400	26	11.30	+	2.30	2.22E-04	0.00635	2.19723
protein-DNA complex assembly (GO:0065004)	255	19	7.21	+	2.64	2.24E-04	0.00639	2.1945
nitrogen compound transport (GO:0071705)	1802	27	50.92	-	.53	2.30E-04	0.00657	2.18243
reactive oxygen species metabolic process (GO:0072593)	117	12	3.31	+	3.63	2.34E-04	0.00663	2.17849
cartilage development (GO:0051216)	154	14	4.35	+	3.22	2.33E-04	0.00664	2.17783
negative regulation of morphogenesis of an epithelium (GO:1905331)	8	4	.23	+	17.69	2.34E-04	0.00664	2.17783
meiosis I (GO:0007127)	117	12	3.31	+	3.63	2.34E-04	0.00664	2.17783
muscle cell differentiation (GO:0042692)	235	18	6.64	+	2.71	2.37E-04	0.00671	2.17328
regulation of binding (GO:0051098)	366	24	10.34	+	2.32	2.38E-04	0.00671	2.17328
enzyme linked receptor protein signaling pathway (GO:0007167)	726	39	20.52	+	1.90	2.56E-04	0.00721	2.14206
muscle tissue development (GO:0060537)	280	20	7.91	+	2.53	2.59E-04	0.00728	2.13787
killing of cells of other organism (GO:0031640)	84	10	2.37	+	4.21	2.59E-04	0.00729	2.13727
epithelium development (GO:0060429)	1097	53	31.00	+	1.71	2.61E-04	0.00733	2.1349
response to organophosphorus (GO:0046683)	137	13	3.87	+	3.36	2.63E-04	0.00733	2.1349
positive regulation of hydrolase activity (GO:0051345)	776	41	21.93	+	1.87	2.62E-04	0.00734	2.1343
positive regulation of reactive oxygen species metabolic process (GO:2000379)	101	11	2.85	+	3.85	2.63E-04	0.00734	2.1343
regulation of neuron projection development (GO:0010975)	438	27	12.38	+	2.18	2.64E-04	0.00734	2.1343
protein transport (GO:0015031)	1464	20	41.37	-	.48	2.69E-04	0.00746	2.12726
meiosis I cell cycle process (GO:0061982)	119	12	3.36	+	3.57	2.70E-04	0.00748	2.1261
positive regulation of membrane protein ectodomain proteolysis (GO:0051044)	17	5	.48	+	10.41	2.75E-04	0.0076	2.11919
DNA metabolic process (GO:0006259)	781	41	22.07	+	1.86	2.75E-04	0.00762	2.11805
positive regulation of cytokine production (GO:0001819)	440	27	12.43	+	2.17	2.79E-04	0.00769	2.11407
positive regulation of reactive oxygen species biosynthetic process (GO:1903428)	54	8	1.53	+	5.24	2.84E-04	0.0078	2.10791
protein localization to chromosome (GO:0034502)	69	9	1.95	+	4.62	2.84E-04	0.00781	2.10735
regulation of cellular response to stress (GO:0080135)	686	37	19.39	+	1.91	2.88E-04	0.0079	2.10237
regulation of cytosolic calcium ion concentration (GO:0051480)	322	22	9.10	+	2.42	2.98E-04	0.00815	2.08884
regulation of stress-activated MAPK cascade (GO:0032872)	178	15	5.03	+	2.98	3.02E-04	0.00826	2.08302
regulation of synapse structure or activity (GO:0050803)	219	17	6.19	+	2.75	3.03E-04	0.00827	2.08249
multicellular organism reproduction (GO:0032504)	841	43	23.77	+	1.81	3.06E-04	0.00834	2.07883
antimicrobial humoral immune response mediated by antimicrobial peptide (GO:0061844)	103	11	2.91	+	3.78	3.07E-04	0.00835	2.07831
positive regulation of gene expression (GO:0010628)	2381	97	67.29	+	1.44	3.08E-04	0.00836	2.07779
hydrogen peroxide metabolic process (GO:0042743)	41	7	1.16	+	6.04	3.16E-04	0.00854	2.06854
semi-lunar valve development (GO:1905314)	41	7	1.16	+	6.04	3.16E-04	0.00856	2.06753
regulation of macrophage migration (GO:1905521)	41	7	1.16	+	6.04	3.16E-04	0.00857	2.06702
tissue morphogenesis (GO:0048729)	532	31	15.03	+	2.06	3.21E-04	0.00867	2.06198
hydrogen peroxide biosynthetic process (GO:0050665)	9	4	.25	+	15.73	3.31E-04	0.0089	2.05061
female meiosis I (GO:0007144)	9	4	.25	+	15.73	3.31E-04	0.00892	2.04964
cellular response to platelet-derived growth factor stimulus (GO:0036120)	18	5	.51	+	9.83	3.44E-04	0.00919	2.03668
oocyte maturation (GO:0001556)	18	5	.51	+	9.83	3.44E-04	0.00921	2.03574
glomerulus vasculature development (GO:0072012)	18	5	.51	+	9.83	3.44E-04	0.00922	2.03527
cellular response to copper ion (GO:0071280)	29	6	.82	+	7.32	3.46E-04	0.00922	2.03527
regulation of stress-activated protein kinase signaling cascade (GO:0070302)	181	15	5.11	+	2.93	3.57E-04	0.0095	2.02228
response to nutrient levels (GO:0031667)	495	29	13.99	+	2.07	3.61E-04	0.00959	2.01818
artery development (GO:0060840)	88	10	2.49	+	4.02	3.64E-04	0.00966	2.01502
centrosome cycle (GO:0007098)	88	10	2.49	+	4.02	3.64E-04	0.00967	2.01457
ion homeostasis (GO:0050801)	765	40	21.62	+	1.85	3.67E-04	0.0097	2.01323
inorganic ion homeostasis (GO:0098771)	717	38	20.26	+	1.88	3.71E-04	0.00981	2.00833
regulation of leukocyte proliferation (GO:0070663)	245	18	6.92	+	2.60	3.79E-04	0.01	2
positive regulation of calcium ion transport (GO:0051928)	124	12	3.50	+	3.42	3.81E-04	0.01	2
regulation of plasma membrane bounded cell projection organization (GO:0120035)	621	34	17.55	+	1.94	3.80E-04	0.01	2
DNA replication preinitiation complex assembly (GO:0071163)	3	3	.08	+	35.39	3.88E-04	0.0102	1.9914
regulation of dendritic cell dendrite assembly (GO:2000547)	3	3	.08	+	35.39	3.88E-04	0.0102	1.9914
spindle assembly involved in female meiosis I (GO:0007057)	3	3	.08	+	35.39	3.88E-04	0.0102	1.9914
positive regulation of calcium ion transport into cytosol (GO:0010524)	57	8	1.61	+	4.97	3.95E-04	0.0103	1.98716
negative regulation of reproductive process (GO:2000242)	57	8	1.61	+	4.97	3.95E-04	0.0103	1.98716
amide biosynthetic process (GO:0043604)	528	3	14.92	-	.20	4.01E-04	0.0104	1.98297
replacement ossification (GO:0036075)	30	6	.85	+	7.08	4.05E-04	0.0105	1.97881
histone phosphorylation (GO:0016572)	30	6	.85	+	7.08	4.05E-04	0.0105	1.97881
cellular calcium ion homeostasis (GO:0006874)	427	26	12.07	+	2.15	4.03E-04	0.0105	1.97881
negative regulation of cell junction assembly (GO:1901889)	30	6	.85	+	7.08	4.05E-04	0.0105	1.97881
endochondral ossification (GO:0001958)	30	6	.85	+	7.08	4.05E-04	0.0105	1.97881
regulation of glycoprotein biosynthetic process (GO:0010559)	43	7	1.22	+	5.76	4.09E-04	0.0105	1.97881
regulation of T cell migration (GO:2000404)	43	7	1.22	+	5.76	4.09E-04	0.0105	1.97881
peptide transport (GO:0015833)	1493	21	42.19	-	.50	4.14E-04	0.0106	1.97469
positive regulation of calcium ion transmembrane transport (GO:1904427)	73	9	2.06	+	4.36	4.14E-04	0.0106	1.97469
renal system vasculature development (GO:0061437)	19	5	.54	+	9.31	4.25E-04	0.0107	1.97062
kidney vasculature development (GO:0061440)	19	5	.54	+	9.31	4.25E-04	0.0108	1.96658
middle ear morphogenesis (GO:0042474)	19	5	.54	+	9.31	4.25E-04	0.0108	1.96658
translation (GO:0006412)	384	1	10.85	-	.09	4.22E-04	0.0108	1.96658
response to platelet-derived growth factor (GO:0036119)	19	5	.54	+	9.31	4.25E-04	0.0108	1.96658
glial cell proliferation (GO:0014009)	19	5	.54	+	9.31	4.25E-04	0.0108	1.96658
response to nitric oxide (GO:0071731)	19	5	.54	+	9.31	4.25E-04	0.0108	1.96658
leukocyte migration involved in inflammatory response (GO:0002523)	19	5	.54	+	9.31	4.25E-04	0.0109	1.96257
sprouting angiogenesis (GO:0002040)	58	8	1.64	+	4.88	4.38E-04	0.0111	1.95468
nuclear DNA replication (GO:0033260)	58	8	1.64	+	4.88	4.38E-04	0.0111	1.95468
cell-substrate adhesion (GO:0031589)	185	15	5.23	+	2.87	4.42E-04	0.0111	1.95468
neuron development (GO:0048666)	833	42	23.54	+	1.78	4.47E-04	0.0112	1.95078
regulation of fear response (GO:1903365)	10	4	.28	+	14.15	4.54E-04	0.0113	1.94692
positive regulation of hepatocyte proliferation (GO:2000347)	10	4	.28	+	14.15	4.54E-04	0.0114	1.9431
transmembrane receptor protein tyrosine kinase signaling pathway (GO:0007169)	519	30	14.67	+	2.05	4.55E-04	0.0114	1.9431
regulation of behavioral fear response (GO:2000822)	10	4	.28	+	14.15	4.54E-04	0.0114	1.9431
positive regulation of antigen processing and presentation (GO:0002579)	10	4	.28	+	14.15	4.54E-04	0.0114	1.9431
response to nicotine (GO:0035094)	44	7	1.24	+	5.63	4.63E-04	0.0115	1.9393
cellular response to vascular endothelial growth factor stimulus (GO:0035924)	44	7	1.24	+	5.63	4.63E-04	0.0115	1.9393
regulation of myelination (GO:0031641)	44	7	1.24	+	5.63	4.63E-04	0.0115	1.9393
sensory perception of smell (GO:0007608)	468	2	13.23	-	.15	4.66E-04	0.0116	1.93554
amide transport (GO:0042886)	1527	22	43.15	-	.51	4.80E-04	0.0119	1.92445
positive regulation of intracellular signal transduction (GO:1902533)	1019	49	28.80	+	1.70	4.86E-04	0.012	1.92082
cell cycle DNA replication (GO:0044786)	59	8	1.67	+	4.80	4.86E-04	0.012	1.92082
regulation of synapse organization (GO:0050807)	208	16	5.88	+	2.72	4.95E-04	0.0122	1.91364
gland development (GO:0048732)	409	25	11.56	+	2.16	5.10E-04	0.0126	1.89963
trabecula formation (GO:0060343)	20	5	.57	+	8.85	5.19E-04	0.0127	1.8962
cardiac muscle tissue development (GO:0048738)	148	13	4.18	+	3.11	5.22E-04	0.0128	1.89279
regulation of JNK cascade (GO:0046328)	129	12	3.65	+	3.29	5.29E-04	0.013	1.88606
regulation of biomineral tissue development (GO:0070167)	93	10	2.63	+	3.81	5.43E-04	0.0133	1.87615
response to drug (GO:0042493)	383	24	10.82	+	2.22	5.46E-04	0.0133	1.87615
positive regulation of GTPase activity (GO:0043547)	413	25	11.67	+	2.14	5.67E-04	0.0138	1.86012
detection of chemical stimulus (GO:0009593)	522	3	14.75	-	.20	5.83E-04	0.0142	1.84771
negative regulation of leukocyte apoptotic process (GO:2000107)	46	7	1.30	+	5.38	5.88E-04	0.0143	1.84466
histone-serine phosphorylation (GO:0035404)	11	4	.31	+	12.87	6.05E-04	0.0147	1.83268
positive regulation of heat generation (GO:0031652)	11	4	.31	+	12.87	6.05E-04	0.0147	1.83268
regulation of antigen processing and presentation (GO:0002577)	21	5	.59	+	8.43	6.28E-04	0.0152	1.81816
regulation of cell cycle checkpoint (GO:1901976)	33	6	.93	+	6.43	6.33E-04	0.0153	1.81531
oogenesis (GO:0048477)	78	9	2.20	+	4.08	6.42E-04	0.0155	1.80967
myeloid leukocyte activation (GO:0002274)	587	32	16.59	+	1.93	6.47E-04	0.0156	1.80688
regulation of meiotic cell cycle (GO:0051445)	47	7	1.33	+	5.27	6.60E-04	0.0159	1.7986
cellular response to DNA damage stimulus (GO:0006974)	787	40	22.24	+	1.80	6.66E-04	0.016	1.79588
antigen processing and presentation of peptide antigen (GO:0048002)	193	15	5.45	+	2.75	6.65E-04	0.016	1.79588
regulation of cell projection organization (GO:0031344)	638	34	18.03	+	1.89	6.74E-04	0.0161	1.79317
positive regulation of organelle organization (GO:0010638)	590	32	16.67	+	1.92	6.82E-04	0.0163	1.78781
protein polymerization (GO:0051258)	96	10	2.71	+	3.69	6.82E-04	0.0163	1.78781
regulation of hemopoiesis (GO:1903706)	393	24	11.11	+	2.16	6.84E-04	0.0163	1.78781
cellular response to biotic stimulus (GO:0071216)	215	16	6.08	+	2.63	6.92E-04	0.0165	1.78252
regulation of protein kinase B signaling (GO:0051896)	237	17	6.70	+	2.54	7.02E-04	0.0167	1.77728
positive regulation of cell activation (GO:0050867)	436	26	12.32	+	2.11	7.17E-04	0.017	1.76955
heart valve development (GO:0003170)	63	8	1.78	+	4.49	7.20E-04	0.017	1.76955
digestive system development (GO:0055123)	134	12	3.79	+	3.17	7.23E-04	0.0171	1.767
artery morphogenesis (GO:0048844)	63	8	1.78	+	4.49	7.20E-04	0.0171	1.767
regulated exocytosis (GO:0045055)	693	36	19.58	+	1.84	7.26E-04	0.0171	1.767
positive regulation of vascular associated smooth muscle cell proliferation (GO:1904707)	34	6	.96	+	6.24	7.28E-04	0.0171	1.767
ear development (GO:0043583)	216	16	6.10	+	2.62	7.25E-04	0.0171	1.767
cell-cell adhesion (GO:0098609)	514	29	14.53	+	2.00	7.26E-04	0.0171	1.767
positive regulation of biomineral tissue development (GO:0070169)	48	7	1.36	+	5.16	7.39E-04	0.0173	1.76195
sister chromatid cohesion (GO:0007062)	48	7	1.36	+	5.16	7.39E-04	0.0173	1.76195
regulation of cell-substrate adhesion (GO:0010810)	217	16	6.13	+	2.61	7.59E-04	0.0177	1.75203
calcium ion homeostasis (GO:0055074)	440	26	12.43	+	2.09	7.63E-04	0.0178	1.74958
positive regulation of proteolysis (GO:0045862)	370	23	10.46	+	2.20	7.91E-04	0.0183	1.73755
regulation of type B pancreatic cell proliferation (GO:0061469)	12	4	.34	+	11.80	7.90E-04	0.0183	1.73755
response to metal ion (GO:0010038)	370	23	10.46	+	2.20	7.91E-04	0.0183	1.73755
double-strand break repair via break-induced replication (GO:0000727)	12	4	.34	+	11.80	7.90E-04	0.0183	1.73755
mitotic nuclear envelope disassembly (GO:0007077)	12	4	.34	+	11.80	7.90E-04	0.0184	1.73518
immunological synapse formation (GO:0001771)	12	4	.34	+	11.80	7.90E-04	0.0184	1.73518
regulation of cytoskeleton organization (GO:0051493)	520	29	14.69	+	1.97	8.08E-04	0.0187	1.72816
regulation of DNA-dependent DNA replication (GO:0090329)	49	7	1.38	+	5.06	8.25E-04	0.019	1.72125
positive regulation of biomineralization (GO:0110151)	49	7	1.38	+	5.06	8.25E-04	0.019	1.72125
regulation of cell cycle G2/M phase transition (GO:1902749)	219	16	6.19	+	2.59	8.31E-04	0.0191	1.71897
platelet-derived growth factor receptor signaling pathway (GO:0048008)	35	6	.99	+	6.07	8.33E-04	0.0191	1.71897
gland morphogenesis (GO:0022612)	99	10	2.80	+	3.57	8.48E-04	0.0194	1.7122
ovulation cycle (GO:0042698)	65	8	1.84	+	4.36	8.68E-04	0.0198	1.70333
positive regulation of fat cell differentiation (GO:0045600)	65	8	1.84	+	4.36	8.68E-04	0.0198	1.70333
multicellular organismal reproductive process (GO:0048609)	822	41	23.23	+	1.77	8.67E-04	0.0198	1.70333
regulation of GTPase activity (GO:0043087)	490	28	13.85	+	2.02	8.77E-04	0.02	1.69897
antigen processing and presentation of exogenous peptide antigen (GO:0002478)	178	14	5.03	+	2.78	8.93E-04	0.0203	1.6925
regulation of leukocyte apoptotic process (GO:2000106)	82	9	2.32	+	3.88	8.91E-04	0.0203	1.6925
response to extracellular stimulus (GO:0009991)	525	29	14.84	+	1.95	8.92E-04	0.0203	1.6925
cellular response to vitamin (GO:0071295)	23	5	.65	+	7.69	8.97E-04	0.0203	1.6925
cellular response to interferon-gamma (GO:0071346)	158	13	4.46	+	2.91	9.18E-04	0.0207	1.68403
positive regulation of ossification (GO:0045778)	50	7	1.41	+	4.95	9.18E-04	0.0207	1.68403
regulation of muscle cell differentiation (GO:0051147)	138	12	3.90	+	3.08	9.17E-04	0.0208	1.68194
response to hydrogen peroxide (GO:0042542)	119	11	3.36	+	3.27	9.36E-04	0.0211	1.67572
regulation of sequestering of calcium ion (GO:0051282)	119	11	3.36	+	3.27	9.36E-04	0.0211	1.67572
negative regulation of leukocyte activation (GO:0002695)	179	14	5.06	+	2.77	9.39E-04	0.0211	1.67572
cellular response to amino acid stimulus (GO:0071230)	66	8	1.87	+	4.29	9.50E-04	0.0212	1.67366
aortic valve development (GO:0003176)	36	6	1.02	+	5.90	9.49E-04	0.0212	1.67366
astrocyte development (GO:0014002)	36	6	1.02	+	5.90	9.49E-04	0.0213	1.67162
regulation of endothelial cell differentiation (GO:0045601)	36	6	1.02	+	5.90	9.49E-04	0.0213	1.67162
axon development (GO:0061564)	419	25	11.84	+	2.11	9.72E-04	0.0217	1.66354
regulation of apoptotic signaling pathway (GO:2001233)	347	22	9.81	+	2.24	9.72E-04	0.0217	1.66354
microtubule organizing center organization (GO:0031023)	101	10	2.85	+	3.50	9.76E-04	0.0217	1.66354
antigen processing and presentation (GO:0019882)	223	16	6.30	+	2.54	9.94E-04	0.0221	1.65561
cell killing (GO:0001906)	120	11	3.39	+	3.24	9.97E-04	0.0221	1.65561
mitotic DNA replication (GO:1902969)	13	4	.37	+	10.89	1.01E-03	0.0223	1.6517
positive regulation of ubiquitin protein ligase activity (GO:1904668)	13	4	.37	+	10.89	1.01E-03	0.0223	1.6517
positive regulation of chromosome segregation (GO:0051984)	13	4	.37	+	10.89	1.01E-03	0.0223	1.6517
heart trabecula formation (GO:0060347)	13	4	.37	+	10.89	1.01E-03	0.0224	1.64975
positive regulation of cellular biosynthetic process (GO:0031328)	1957	80	55.30	+	1.45	1.02E-03	0.0224	1.64975
rRNA metabolic process (GO:0016072)	270	0	7.63	-	< 0.01	1.03E-03	0.0227	1.64397
positive regulation of protein kinase B signaling (GO:0051897)	181	14	5.11	+	2.74	1.04E-03	0.0228	1.64207
regulation of branching involved in prostate gland morphogenesis (GO:0060687)	5	3	.14	+	21.23	1.04E-03	0.0228	1.64207
glucose import across plasma membrane (GO:0098708)	5	3	.14	+	21.23	1.04E-03	0.0228	1.64207
cardiocyte differentiation (GO:0035051)	102	10	2.88	+	3.47	1.05E-03	0.0229	1.64016
spindle assembly involved in female meiosis (GO:0007056)	5	3	.14	+	21.23	1.04E-03	0.0229	1.64016
positive regulation of leukocyte activation (GO:0002696)	425	25	12.01	+	2.08	1.06E-03	0.023	1.63827
response to prostaglandin E (GO:0034695)	24	5	.68	+	7.37	1.06E-03	0.023	1.63827
response to leptin (GO:0044321)	24	5	.68	+	7.37	1.06E-03	0.0231	1.63639
embryo development (GO:0009790)	971	46	27.44	+	1.68	1.07E-03	0.0232	1.63451
regulation of G2/M transition of mitotic cell cycle (GO:0010389)	203	15	5.74	+	2.61	1.07E-03	0.0232	1.63451
defense response to other organism (GO:0098542)	1032	48	29.16	+	1.65	1.07E-03	0.0233	1.63264
protein phosphorylation (GO:0006468)	685	35	19.36	+	1.81	1.07E-03	0.0233	1.63264
oocyte development (GO:0048599)	37	6	1.05	+	5.74	1.08E-03	0.0233	1.63264
embryonic organ development (GO:0048568)	427	25	12.07	+	2.07	1.09E-03	0.0235	1.62893
positive regulation of biosynthetic process (GO:0009891)	1991	81	56.26	+	1.44	1.11E-03	0.0238	1.62342
blood circulation (GO:0008015)	385	23	10.88	+	2.11	1.12E-03	0.0241	1.61798
regulation of lymphocyte proliferation (GO:0050670)	226	16	6.39	+	2.51	1.13E-03	0.0242	1.61618
chromosome organization involved in meiotic cell cycle (GO:0070192)	68	8	1.92	+	4.16	1.13E-03	0.0242	1.61618
aorta development (GO:0035904)	52	7	1.47	+	4.76	1.13E-03	0.0242	1.61618
regulation of epidermis development (GO:0045682)	68	8	1.92	+	4.16	1.13E-03	0.0243	1.61439
glomerulus development (GO:0032835)	52	7	1.47	+	4.76	1.13E-03	0.0243	1.61439
humoral immune response (GO:0006959)	386	23	10.91	+	2.11	1.15E-03	0.0245	1.61083
sensory organ development (GO:0007423)	555	30	15.68	+	1.91	1.15E-03	0.0245	1.61083
cation homeostasis (GO:0055080)	706	36	19.95	+	1.80	1.20E-03	0.0255	1.59346
camera-type eye morphogenesis (GO:0048593)	123	11	3.48	+	3.16	1.20E-03	0.0255	1.59346
regulation of cell-matrix adhesion (GO:0001952)	123	11	3.48	+	3.16	1.20E-03	0.0255	1.59346
immune system development (GO:0002520)	656	34	18.54	+	1.83	1.20E-03	0.0255	1.59346
protein localization to microtubule cytoskeleton (GO:0072698)	38	6	1.07	+	5.59	1.22E-03	0.0258	1.58838
secretion (GO:0046903)	1061	49	29.98	+	1.63	1.23E-03	0.026	1.58503
regulation of mononuclear cell proliferation (GO:0032944)	228	16	6.44	+	2.48	1.23E-03	0.026	1.58503
cardiac ventricle morphogenesis (GO:0003208)	69	8	1.95	+	4.10	1.23E-03	0.0261	1.58336
regulation of lymphocyte chemotaxis (GO:1901623)	25	5	.71	+	7.08	1.24E-03	0.0262	1.5817
negative regulation of endothelial cell migration (GO:0010596)	53	7	1.50	+	4.67	1.25E-03	0.0262	1.5817
regulation of bone remodeling (GO:0046850)	53	7	1.50	+	4.67	1.25E-03	0.0263	1.58004
embryonic morphogenesis (GO:0048598)	561	30	15.85	+	1.89	1.26E-03	0.0265	1.57675
regulation of heat generation (GO:0031650)	14	4	.40	+	10.11	1.27E-03	0.0266	1.57512
kinetochore assembly (GO:0051382)	14	4	.40	+	10.11	1.27E-03	0.0266	1.57512
sensory perception of chemical stimulus (GO:0007606)	542	4	15.32	-	.26	1.28E-03	0.0268	1.57187
regulation of nervous system process (GO:0031644)	144	12	4.07	+	2.95	1.29E-03	0.0269	1.57025
negative regulation of biosynthetic process (GO:0009890)	1589	67	44.90	+	1.49	1.30E-03	0.027	1.56864
antigen processing and presentation of exogenous antigen (GO:0019884)	186	14	5.26	+	2.66	1.32E-03	0.0275	1.56067
protein-DNA complex subunit organization (GO:0071824)	295	19	8.34	+	2.28	1.33E-03	0.0276	1.55909
positive regulation of nervous system development (GO:0051962)	268	18	7.57	+	2.38	1.34E-03	0.0277	1.55752
negative regulation of immune effector process (GO:0002698)	125	11	3.53	+	3.11	1.35E-03	0.0281	1.55129
heart valve morphogenesis (GO:0003179)	54	7	1.53	+	4.59	1.38E-03	0.0285	1.54516
superoxide metabolic process (GO:0006801)	39	6	1.10	+	5.44	1.38E-03	0.0285	1.54516
negative regulation of lymphocyte differentiation (GO:0045620)	54	7	1.53	+	4.59	1.38E-03	0.0285	1.54516
regulation of epithelial cell migration (GO:0010632)	231	16	6.53	+	2.45	1.40E-03	0.0289	1.5391
roof of mouth development (GO:0060021)	88	9	2.49	+	3.62	1.41E-03	0.0289	1.5391
cell-matrix adhesion (GO:0007160)	126	11	3.56	+	3.09	1.44E-03	0.0295	1.53018
regulation of G protein-coupled receptor signaling pathway (GO:0008277)	146	12	4.13	+	2.91	1.44E-03	0.0295	1.53018
hematopoietic or lymphoid organ development (GO:0048534)	619	32	17.49	+	1.83	1.44E-03	0.0296	1.52871
axis elongation (GO:0003401)	26	5	.73	+	6.81	1.45E-03	0.0296	1.52871
steroid catabolic process (GO:0006706)	26	5	.73	+	6.81	1.45E-03	0.0297	1.52724
regulation of cell development (GO:0060284)	490	27	13.85	+	1.95	1.49E-03	0.0305	1.5157
negative regulation of muscle cell differentiation (GO:0051148)	55	7	1.55	+	4.50	1.52E-03	0.031	1.50864
positive regulation of exit from mitosis (GO:0031536)	6	3	.17	+	17.69	1.53E-03	0.0311	1.50724
carbohydrate import across plasma membrane (GO:0098704)	6	3	.17	+	17.69	1.53E-03	0.0312	1.50585
regulation of removal of superoxide radicals (GO:2000121)	6	3	.17	+	17.69	1.53E-03	0.0312	1.50585
hexose import across plasma membrane (GO:0140271)	6	3	.17	+	17.69	1.53E-03	0.0312	1.50585
positive regulation of bone mineralization (GO:0030501)	40	6	1.13	+	5.31	1.55E-03	0.0313	1.50446
response to dexamethasone (GO:0071548)	40	6	1.13	+	5.31	1.55E-03	0.0313	1.50446
membrane disassembly (GO:0030397)	15	4	.42	+	9.44	1.58E-03	0.0318	1.49757
nuclear envelope disassembly (GO:0051081)	15	4	.42	+	9.44	1.58E-03	0.0319	1.49621
acute inflammatory response (GO:0002526)	72	8	2.03	+	3.93	1.58E-03	0.0319	1.49621
striated muscle cell differentiation (GO:0051146)	190	14	5.37	+	2.61	1.59E-03	0.032	1.49485
rRNA processing (GO:0006364)	260	0	7.35	-	< 0.01	1.59E-03	0.0321	1.49349
cellular response to hypoxia (GO:0071456)	190	14	5.37	+	2.61	1.59E-03	0.0321	1.49349
cellular response to organonitrogen compound (GO:0071417)	591	31	16.70	+	1.86	1.61E-03	0.0323	1.4908
platelet degranulation (GO:0002576)	128	11	3.62	+	3.04	1.61E-03	0.0323	1.4908
response to wounding (GO:0009611)	543	29	15.34	+	1.89	1.63E-03	0.0325	1.48812
response to alcohol (GO:0097305)	246	17	6.95	+	2.45	1.66E-03	0.0331	1.48017
regulation of macrophage activation (GO:0043030)	56	7	1.58	+	4.42	1.67E-03	0.0333	1.47756
positive regulation of acute inflammatory response (GO:0002675)	27	5	.76	+	6.55	1.68E-03	0.0335	1.47496
cellular response to acid chemical (GO:0071229)	73	8	2.06	+	3.88	1.72E-03	0.0342	1.46597
regulation of striated muscle tissue development (GO:0016202)	41	6	1.16	+	5.18	1.73E-03	0.0343	1.46471
oocyte differentiation (GO:0009994)	41	6	1.16	+	5.18	1.73E-03	0.0344	1.46344
positive regulation of nitric oxide biosynthetic process (GO:0045429)	41	6	1.16	+	5.18	1.73E-03	0.0344	1.46344
negative regulation of response to wounding (GO:1903035)	91	9	2.57	+	3.50	1.74E-03	0.0345	1.46218
respiratory system development (GO:0060541)	192	14	5.43	+	2.58	1.75E-03	0.0346	1.46092
cilium organization (GO:0044782)	402	2	11.36	-	.18	1.79E-03	0.0354	1.451
cellular response to nitrogen compound (GO:1901699)	651	33	18.40	+	1.79	1.80E-03	0.0356	1.44855
regulation of transmembrane receptor protein serine/threonine kinase signaling pathway (GO:0090092)	251	17	7.09	+	2.40	1.81E-03	0.0356	1.44855
response to acid chemical (GO:0001101)	130	11	3.67	+	2.99	1.81E-03	0.0357	1.44733
regulation of trans-synaptic signaling (GO:0099177)	423	24	11.95	+	2.01	1.83E-03	0.0359	1.44491
response to zinc ion (GO:0010043)	57	7	1.61	+	4.35	1.83E-03	0.0359	1.44491
endochondral bone morphogenesis (GO:0060350)	57	7	1.61	+	4.35	1.83E-03	0.0359	1.44491
cellular response to metal ion (GO:0071248)	193	14	5.45	+	2.57	1.83E-03	0.0359	1.44491
RNA splicing (GO:0008380)	407	2	11.50	-	.17	1.84E-03	0.0361	1.44249
peptide biosynthetic process (GO:0043043)	409	2	11.56	-	.17	1.87E-03	0.0366	1.43652
response to amino acid (GO:0043200)	111	10	3.14	+	3.19	1.88E-03	0.0366	1.43652
regulation of cytokine production (GO:0001817)	707	35	19.98	+	1.75	1.88E-03	0.0367	1.43533
regulation of signaling receptor activity (GO:0010469)	194	14	5.48	+	2.55	1.91E-03	0.0372	1.42946
regulation of macrophage chemotaxis (GO:0010758)	28	5	.79	+	6.32	1.93E-03	0.0373	1.42829
positive regulation of nitric oxide metabolic process (GO:1904407)	42	6	1.19	+	5.06	1.93E-03	0.0374	1.42713
positive regulation of cellular extravasation (GO:0002693)	16	4	.45	+	8.85	1.93E-03	0.0374	1.42713
protein localization to cytoskeleton (GO:0044380)	42	6	1.19	+	5.06	1.93E-03	0.0374	1.42713
positive regulation of heterotypic cell-cell adhesion (GO:0034116)	16	4	.45	+	8.85	1.93E-03	0.0374	1.42713
cellular component morphogenesis (GO:0032989)	604	31	17.07	+	1.82	1.92E-03	0.0374	1.42713
regulation of neuron migration (GO:2001222)	42	6	1.19	+	5.06	1.93E-03	0.0375	1.42597
regulation of neurogenesis (GO:0050767)	352	21	9.95	+	2.11	1.97E-03	0.0379	1.42136
response to purine-containing compound (GO:0014074)	152	12	4.30	+	2.79	1.97E-03	0.038	1.42022
negative regulation of wound healing (GO:0061045)	75	8	2.12	+	3.77	2.01E-03	0.0383	1.4168
regulation of bone mineralization (GO:0030500)	75	8	2.12	+	3.77	2.01E-03	0.0383	1.4168
positive regulation of peptidyl-tyrosine phosphorylation (GO:0050731)	195	14	5.51	+	2.54	2.00E-03	0.0383	1.4168
regulation of reactive oxygen species biosynthetic process (GO:1903426)	93	9	2.63	+	3.42	2.00E-03	0.0384	1.41567
urogenital system development (GO:0001655)	320	20	9.04	+	2.21	2.01E-03	0.0384	1.41567
regulation of phosphatidylinositol 3-kinase activity (GO:0043551)	58	7	1.64	+	4.27	2.00E-03	0.0384	1.41567
regulation of tissue remodeling (GO:0034103)	75	8	2.12	+	3.77	2.01E-03	0.0384	1.41567
cellular response to ketone (GO:1901655)	93	9	2.63	+	3.42	2.00E-03	0.0384	1.41567
regulation of transport (GO:0051049)	1758	72	49.68	+	1.45	2.07E-03	0.0395	1.4034
stem cell differentiation (GO:0048863)	153	12	4.32	+	2.78	2.08E-03	0.0395	1.4034
exocytosis (GO:0006887)	785	38	22.18	+	1.71	2.10E-03	0.0399	1.39903
positive regulation of fear response (GO:1903367)	7	3	.20	+	15.17	2.15E-03	0.0402	1.39577
regulation of vascular permeability (GO:0043114)	43	6	1.22	+	4.94	2.15E-03	0.0403	1.39469
positive regulation of hydrogen peroxide metabolic process (GO:0010726)	7	3	.20	+	15.17	2.15E-03	0.0403	1.39469
negative regulation of macromolecule biosynthetic process (GO:0010558)	1499	63	42.36	+	1.49	2.16E-03	0.0403	1.39469
regulation of muscle tissue development (GO:1901861)	43	6	1.22	+	4.94	2.15E-03	0.0403	1.39469
regulation of protein kinase C activity (GO:1900019)	7	3	.20	+	15.17	2.15E-03	0.0403	1.39469
positive regulation of protein kinase C activity (GO:1900020)	7	3	.20	+	15.17	2.15E-03	0.0404	1.39362
positive regulation of cellular component biogenesis (GO:0044089)	527	28	14.89	+	1.88	2.17E-03	0.0404	1.39362
centromeric sister chromatid cohesion (GO:0070601)	7	3	.20	+	15.17	2.15E-03	0.0404	1.39362
spindle assembly involved in meiosis (GO:0090306)	7	3	.20	+	15.17	2.15E-03	0.0405	1.39254
regulation of protein tyrosine kinase activity (GO:0061097)	94	9	2.66	+	3.39	2.14E-03	0.0405	1.39254
negative regulation of dendritic cell apoptotic process (GO:2000669)	7	3	.20	+	15.17	2.15E-03	0.0405	1.39254
development of primary female sexual characteristics (GO:0046545)	94	9	2.66	+	3.39	2.14E-03	0.0405	1.39254
negative regulation of SMAD protein signal transduction (GO:0060392)	7	3	.20	+	15.17	2.15E-03	0.0406	1.39147
positive regulation of behavioral fear response (GO:2000987)	7	3	.20	+	15.17	2.15E-03	0.0406	1.39147
aorta morphogenesis (GO:0035909)	29	5	.82	+	6.10	2.22E-03	0.0413	1.38405
establishment of protein localization (GO:0045184)	1559	25	44.06	-	.57	2.28E-03	0.0425	1.37161
regulation of lymphocyte activation (GO:0051249)	532	28	15.03	+	1.86	2.33E-03	0.0432	1.36452
positive regulation of macrophage chemotaxis (GO:0010759)	17	4	.48	+	8.33	2.33E-03	0.0433	1.36351
DNA replication checkpoint (GO:0000076)	17	4	.48	+	8.33	2.33E-03	0.0433	1.36351
cell activation involved in immune response (GO:0002263)	634	32	17.92	+	1.79	2.35E-03	0.0435	1.36151
cellular response to decreased oxygen levels (GO:0036294)	199	14	5.62	+	2.49	2.38E-03	0.0441	1.35556
regulation of interleukin-12 production (GO:0032655)	60	7	1.70	+	4.13	2.39E-03	0.0441	1.35556
response to copper ion (GO:0046688)	44	6	1.24	+	4.83	2.39E-03	0.0441	1.35556
central nervous system development (GO:0007417)	991	45	28.00	+	1.61	2.40E-03	0.0442	1.35458
morphogenesis of a branching epithelium (GO:0061138)	156	12	4.41	+	2.72	2.41E-03	0.0444	1.35262
regulation of extrinsic apoptotic signaling pathway (GO:2001236)	156	12	4.41	+	2.72	2.41E-03	0.0444	1.35262
endothelium development (GO:0003158)	96	9	2.71	+	3.32	2.44E-03	0.0448	1.34872
regulation of superoxide metabolic process (GO:0090322)	30	5	.85	+	5.90	2.53E-03	0.0463	1.33442
positive regulation of neuron projection development (GO:0010976)	157	12	4.44	+	2.70	2.53E-03	0.0463	1.33442
positive regulation of T cell migration (GO:2000406)	30	5	.85	+	5.90	2.53E-03	0.0463	1.33442
regulation of epidermal growth factor-activated receptor activity (GO:0007176)	30	5	.85	+	5.90	2.53E-03	0.0464	1.33348
positive regulation of cell cycle G2/M phase transition (GO:1902751)	30	5	.85	+	5.90	2.53E-03	0.0464	1.33348
regulation of epidermal cell differentiation (GO:0045604)	61	7	1.72	+	4.06	2.60E-03	0.0474	1.32422
regulation of cellular response to growth factor stimulus (GO:0090287)	292	18	8.25	+	2.18	2.63E-03	0.0479	1.31966
regulation of muscle organ development (GO:0048634)	45	6	1.27	+	4.72	2.65E-03	0.0481	1.31785
cell projection morphogenesis (GO:0048858)	503	27	14.21	+	1.90	2.64E-03	0.0481	1.31785
negative regulation of smooth muscle cell proliferation (GO:0048662)	45	6	1.27	+	4.72	2.65E-03	0.0482	1.31695
ear morphogenesis (GO:0042471)	117	10	3.31	+	3.02	2.69E-03	0.0488	1.31158
negative regulation of anion transport (GO:1903792)	202	14	5.71	+	2.45	2.70E-03	0.049	1.3098
regulation of release of sequestered calcium ion into cytosol (GO:0051279)	79	8	2.23	+	3.58	2.70E-03	0.049	1.3098
cell morphogenesis involved in differentiation (GO:0000904)	554	29	15.66	+	1.85	2.74E-03	0.0496	1.30452
negative regulation of cellular macromolecule biosynthetic process (GO:2000113)	1488	62	42.05	+	1.47	2.75E-03	0.0497	1.30364
regulation of NIK/NF-kappaB signaling (GO:1901222)	98	9	2.77	+	3.25	2.77E-03	0.0499	1.3019
regulation of synapse assembly (GO:0051963)	98	9	2.77	+	3.25	2.77E-03	0.05	1.30103
integrin-mediated signaling pathway (GO:0007229)	98	9	2.77	+	3.25	2.77E-03	0.05	1.30103

## Sheet: 4f
GO analysis of genes higher in P4-switch organoids versus P4 organoids
GO biological process	REFLIST	Count	Expected	Over-representation	Fold Enrichment	p-value	FDR	-log10(FDR)
tissue development (GO:0009888)	1731	248	84.13	+	2.95	1.02e-50	1.6e-46	45.7959
anatomical structure development (GO:0048856)	5264	471	255.85	+	1.84	5.5e-46	4.34e-42	41.3625
system development (GO:0048731)	4275	407	207.78	+	1.96	8.04e-44	4.23e-40	39.3737
external encapsulating structure organization (GO:0045229)	385	108	18.71	+	5.77	3.62e-43	1.43e-39	38.8447
multicellular organism development (GO:0007275)	4875	441	236.94	+	1.86	4.91e-43	1.55e-39	38.8097
developmental process (GO:0032502)	5733	487	278.65	+	1.75	6.96e-42	1.37e-38	37.8633
extracellular matrix organization (GO:0030198)	382	106	18.57	+	5.71	5.28e-42	1.39e-38	37.857
extracellular structure organization (GO:0043062)	383	106	18.62	+	5.69	6.45e-42	1.45e-38	37.8386
epithelium development (GO:0060429)	1097	172	53.32	+	3.23	1.25e-38	2.18e-35	34.6615
multicellular organismal process (GO:0032501)	6908	538	335.76	+	1.6	2.4e-37	3.79e-34	33.4214
animal organ development (GO:0048513)	3186	321	154.85	+	2.07	6.07e-37	8.7e-34	33.0605
skin development (GO:0043588)	383	92	18.62	+	4.94	2.44e-32	3.21e-29	28.4935
regulation of multicellular organismal process (GO:0051239)	2647	272	128.65	+	2.11	1.09e-31	1.32e-28	27.8794
epithelial cell differentiation (GO:0030855)	674	120	32.76	+	3.66	3.45e-31	3.89e-28	27.4101
cellular developmental process (GO:0048869)	3565	327	173.27	+	1.89	2.95e-30	3.11e-27	26.5072
epidermis development (GO:0008544)	417	92	20.27	+	4.54	6.33e-30	6.24e-27	26.2048
cell differentiation (GO:0030154)	3512	320	170.7	+	1.87	4.71e-29	4.37e-26	25.3595
cell adhesion (GO:0007155)	951	139	46.22	+	3.01	2.86e-28	2.51e-25	24.6003
biological adhesion (GO:0022610)	957	139	46.51	+	2.99	5.02e-28	4.16e-25	24.3809
regulation of cell population proliferation (GO:0042127)	1651	193	80.25	+	2.41	5.43e-28	4.28e-25	24.3686
anatomical structure morphogenesis (GO:0009653)	2134	227	103.72	+	2.19	7.9e-28	5.93e-25	24.2269
regulation of cell migration (GO:0030334)	885	130	43.01	+	3.02	1.31e-26	9.41e-24	23.0264
regulation of cell motility (GO:2000145)	947	133	46.03	+	2.89	1.42e-25	9.75e-23	22.011
tube development (GO:0035295)	840	123	40.83	+	3.01	4.54e-25	2.98e-22	21.5258
regulation of locomotion (GO:0040012)	990	134	48.12	+	2.78	2.02e-24	1.28e-21	20.8928
response to organic substance (GO:0010033)	2996	274	145.62	+	1.88	2.58e-24	1.57e-21	20.8041
regulation of multicellular organismal development (GO:2000026)	1318	159	64.06	+	2.48	4.05e-24	2.37e-21	20.6253
regulation of cell adhesion (GO:0030155)	726	111	35.29	+	3.15	5.45e-24	2.97e-21	20.5272
regulation of cellular component movement (GO:0051270)	1026	136	49.87	+	2.73	5.3e-24	2.98e-21	20.5258
keratinocyte differentiation (GO:0030216)	268	66	13.03	+	5.07	6e-24	3.05e-21	20.5157
keratinization (GO:0031424)	226	61	10.98	+	5.55	5.88e-24	3.09e-21	20.51
cornification (GO:0070268)	113	44	5.49	+	8.01	1.06e-22	5.21e-20	19.2832
regulation of developmental process (GO:0050793)	2441	233	118.64	+	1.96	1.29e-22	6.16e-20	19.2104
vasculature development (GO:0001944)	511	88	24.84	+	3.54	3.88e-22	1.8e-19	18.7447
epidermal cell differentiation (GO:0009913)	316	68	15.36	+	4.43	7.95e-22	3.58e-19	18.4461
blood vessel development (GO:0001568)	488	85	23.72	+	3.58	1.08e-21	4.74e-19	18.3242
positive regulation of cell migration (GO:0030335)	518	87	25.18	+	3.46	2.88e-21	1.23e-18	17.9101
negative regulation of biological process (GO:0048519)	5544	412	269.46	+	1.53	3.15e-21	1.31e-18	17.8827
positive regulation of cell motility (GO:2000147)	543	89	26.39	+	3.37	4.1e-21	1.62e-18	17.7905
tube morphogenesis (GO:0035239)	644	98	31.3	+	3.13	4.09e-21	1.65e-18	17.7825
positive regulation of cellular component movement (GO:0051272)	556	90	27.02	+	3.33	5.08e-21	1.95e-18	17.71
response to external stimulus (GO:0009605)	2508	232	121.9	+	1.9	7.17e-21	2.69e-18	17.5702
positive regulation of locomotion (GO:0040017)	558	89	27.12	+	3.28	2.01e-20	7.38e-18	17.1319
regulation of signaling (GO:0023051)	3459	289	168.12	+	1.72	2.54e-20	9.1e-18	17.041
regulation of response to stimulus (GO:0048583)	4242	335	206.18	+	1.62	2.73e-20	9.58e-18	17.0186
response to chemical (GO:0042221)	4370	342	212.4	+	1.61	3.34e-20	1.15e-17	16.9393
blood vessel morphogenesis (GO:0048514)	405	74	19.68	+	3.76	4.85e-20	1.63e-17	16.7878
circulatory system development (GO:0072359)	852	113	41.41	+	2.73	5.54e-20	1.82e-17	16.7399
cell migration (GO:0016477)	962	122	46.76	+	2.61	5.7e-20	1.83e-17	16.7375
anatomical structure formation involved in morphogenesis (GO:0048646)	869	114	42.24	+	2.7	7.51e-20	2.37e-17	16.6253
response to stimulus (GO:0050896)	8496	560	412.94	+	1.36	8.31e-20	2.57e-17	16.5901
regulation of cell communication (GO:0010646)	3424	285	166.42	+	1.71	9.02e-20	2.74e-17	16.5622
locomotion (GO:0040011)	1336	149	64.93	+	2.29	1.46e-19	4.33e-17	16.3635
positive regulation of multicellular organismal process (GO:0051240)	1386	152	67.37	+	2.26	2.02e-19	5.91e-17	16.2284
cellular response to organic substance (GO:0071310)	2331	216	113.3	+	1.91	2.13e-19	6.11e-17	16.214
cellular response to chemical stimulus (GO:0070887)	2899	252	140.9	+	1.79	2.24e-19	6.3e-17	16.2007
regulation of localization (GO:0032879)	2734	241	132.88	+	1.81	3.95e-19	1.09e-16	15.9626
regulation of vasculature development (GO:1901342)	281	59	13.66	+	4.32	1.2e-18	3.26e-16	15.4868
angiogenesis (GO:0001525)	313	62	15.21	+	4.08	1.88e-18	5.03e-16	15.2984
regulation of biological quality (GO:0065008)	4007	313	194.76	+	1.61	5.27e-18	1.38e-15	14.8601
negative regulation of cellular process (GO:0048523)	4912	364	238.74	+	1.52	7.1e-18	1.84e-15	14.7352
regulation of angiogenesis (GO:0045765)	277	57	13.46	+	4.23	1.04e-17	2.64e-15	14.5784
immune system process (GO:0002376)	2849	242	138.47	+	1.75	1.95e-17	4.88e-15	14.3116
positive regulation of cell population proliferation (GO:0008284)	932	113	45.3	+	2.49	2.42e-17	5.95e-15	14.2255
cell motility (GO:0048870)	1100	125	53.46	+	2.34	4.61e-17	1.1e-14	13.9586
localization of cell (GO:0051674)	1100	125	53.46	+	2.34	4.61e-17	1.12e-14	13.9508
positive regulation of biological process (GO:0048518)	6245	432	303.53	+	1.42	7.02e-17	1.65e-14	13.7825
animal organ morphogenesis (GO:0009887)	945	112	45.93	+	2.44	1.53e-16	3.54e-14	13.451
regulation of signal transduction (GO:0009966)	3049	250	148.19	+	1.69	3.01e-16	6.89e-14	13.1618
response to cytokine (GO:0034097)	1098	122	53.37	+	2.29	5.23e-16	1.18e-13	12.9281
positive regulation of response to stimulus (GO:0048584)	2278	201	110.72	+	1.82	7.49e-16	1.66e-13	12.7799
cell surface receptor signaling pathway (GO:0007166)	2487	214	120.88	+	1.77	7.81e-16	1.69e-13	12.7721
regulation of anatomical structure morphogenesis (GO:0022603)	955	111	46.42	+	2.39	7.76e-16	1.7e-13	12.7696
negative regulation of multicellular organismal process (GO:0051241)	1002	114	48.7	+	2.34	1.13e-15	2.41e-13	12.618
cytokine-mediated signaling pathway (GO:0019221)	683	89	33.2	+	2.68	1.69e-15	3.56e-13	12.4486
cellular response to cytokine stimulus (GO:0071345)	1008	114	48.99	+	2.33	2.26e-15	4.7e-13	12.3279
positive regulation of developmental process (GO:0051094)	1259	131	61.19	+	2.14	3.99e-15	8.18e-13	12.0872
regulation of cell differentiation (GO:0045595)	1576	151	76.6	+	1.97	1.53e-14	3.1e-12	11.5086
positive regulation of cell communication (GO:0010647)	1715	159	83.36	+	1.91	3.73e-14	7.45e-12	11.1278
cellular process (GO:0009987)	15487	853	752.73	+	1.13	4.45e-14	8.66e-12	11.0625
negative regulation of cell adhesion (GO:0007162)	281	51	13.66	+	3.73	4.42e-14	8.71e-12	11.06
positive regulation of signaling (GO:0023056)	1721	159	83.65	+	1.9	6.22e-14	1.2e-11	10.9208
immune response (GO:0006955)	1972	175	95.85	+	1.83	6.59e-14	1.25e-11	10.9031
response to biotic stimulus (GO:0009607)	1455	141	70.72	+	1.99	7.72e-14	1.45e-11	10.8386
response to other organism (GO:0051707)	1418	138	68.92	+	2	1.03e-13	1.9e-11	10.7212
response to external biotic stimulus (GO:0043207)	1420	138	69.02	+	2	1.07e-13	1.97e-11	10.7055
regulation of epithelial cell proliferation (GO:0050678)	342	56	16.62	+	3.37	1.12e-13	2.03e-11	10.6925
defense response (GO:0006952)	1416	137	68.82	+	1.99	1.67e-13	2.99e-11	10.5243
chemical homeostasis (GO:0048878)	1125	117	54.68	+	2.14	1.73e-13	3.07e-11	10.5129
cell death (GO:0008219)	1079	113	52.44	+	2.15	2.97e-13	5.21e-11	10.2832
nucleic acid metabolic process (GO:0090304)	2232	43	108.48	-	0.4	3.14e-13	5.45e-11	10.2636
negative regulation of cell population proliferation (GO:0008285)	689	84	33.49	+	2.51	3.38e-13	5.8e-11	10.2366
positive regulation of signal transduction (GO:0009967)	1552	145	75.43	+	1.92	4.04e-13	6.86e-11	10.1637
response to endogenous stimulus (GO:0009719)	1416	136	68.82	+	1.98	4.17e-13	6.99e-11	10.1555
movement of cell or subcellular component (GO:0006928)	1588	147	77.18	+	1.9	4.69e-13	7.78e-11	10.109
response to stress (GO:0006950)	3633	271	176.58	+	1.53	6.3e-13	1.04e-10	9.98297
chemotaxis (GO:0006935)	546	72	26.54	+	2.71	6.79e-13	1.1e-10	9.95861
RNA processing (GO:0006396)	923	6	44.86	-	0.13	7.37e-13	1.19e-10	9.92445
taxis (GO:0042330)	549	72	26.68	+	2.7	8.13e-13	1.3e-10	9.88606
cell-cell adhesion (GO:0098609)	514	69	24.98	+	2.76	8.27e-13	1.3e-10	9.88606
negative regulation of cell communication (GO:0010648)	1374	132	66.78	+	1.98	8.36e-13	1.31e-10	9.88273
negative regulation of signaling (GO:0023057)	1377	132	66.93	+	1.97	9.08e-13	1.4e-10	9.85387
regulation of biological process (GO:0050789)	11860	689	576.44	+	1.2	9.2e-13	1.41e-10	9.85078
positive regulation of cellular process (GO:0048522)	5657	382	274.95	+	1.39	9.6e-13	1.46e-10	9.83565
programmed cell death (GO:0012501)	1044	109	50.74	+	2.15	1.09e-12	1.64e-10	9.78516
positive regulation of cell adhesion (GO:0045785)	435	62	21.14	+	2.93	1.27e-12	1.89e-10	9.72354
signaling (GO:0023052)	5485	372	266.59	+	1.4	1.31e-12	1.93e-10	9.71444
biological regulation (GO:0065007)	12576	721	611.24	+	1.18	1.44e-12	2.1e-10	9.67778
positive regulation of cell differentiation (GO:0045597)	827	93	40.2	+	2.31	1.68e-12	2.43e-10	9.61439
cell communication (GO:0007154)	5572	376	270.82	+	1.39	1.7e-12	2.43e-10	9.61439
negative regulation of response to stimulus (GO:0048585)	1805	159	87.73	+	1.81	1.8e-12	2.56e-10	9.59176
signal transduction (GO:0007165)	5138	352	249.73	+	1.41	2.26e-12	3.19e-10	9.49621
RNA metabolic process (GO:0016070)	1599	25	77.72	-	0.32	3.42e-12	4.78e-10	9.32057
homeostatic process (GO:0042592)	1660	148	80.68	+	1.83	7.11e-12	9.84e-10	9.007
tissue morphogenesis (GO:0048729)	532	68	25.86	+	2.63	9.29e-12	1.26e-09	8.89963
response to growth factor (GO:0070848)	532	68	25.86	+	2.63	9.29e-12	1.27e-09	8.8962
regulation of molecular function (GO:0065009)	3180	239	154.56	+	1.55	1.24e-11	1.67e-09	8.77728
positive regulation of intracellular signal transduction (GO:1902533)	1019	104	49.53	+	2.1	1.46e-11	1.95e-09	8.70997
morphogenesis of an epithelium (GO:0002009)	430	59	20.9	+	2.82	1.8e-11	2.38e-09	8.62342
response to wounding (GO:0009611)	543	68	26.39	+	2.58	2.57e-11	3.38e-09	8.47108
inflammatory response (GO:0006954)	496	64	24.11	+	2.65	2.83e-11	3.68e-09	8.43415
negative regulation of signal transduction (GO:0009968)	1277	120	62.07	+	1.93	4.12e-11	5.32e-09	8.27409
collagen fibril organization (GO:0030199)	103	27	5.01	+	5.39	4.22e-11	5.41e-09	8.2668
positive regulation of vasculature development (GO:1904018)	156	33	7.58	+	4.35	4.33e-11	5.46e-09	8.26281
positive regulation of angiogenesis (GO:0045766)	156	33	7.58	+	4.35	4.33e-11	5.5e-09	8.25964
response to oxygen-containing compound (GO:1901700)	1584	140	76.99	+	1.82	4.72e-11	5.9e-09	8.22915
export from cell (GO:0140352)	996	100	48.41	+	2.07	7.18e-11	8.92e-09	8.04964
regulation of epithelial cell migration (GO:0010632)	231	40	11.23	+	3.56	8.69e-11	1.07e-08	7.97062
collagen metabolic process (GO:0032963)	61	21	2.96	+	7.08	9.79e-11	1.2e-08	7.92082
regulation of cytokine production (GO:0001817)	707	79	34.36	+	2.3	1.04e-10	1.27e-08	7.8962
cell chemotaxis (GO:0060326)	202	37	9.82	+	3.77	1.1e-10	1.33e-08	7.87615
biological_process (GO:0008150)	17849	933	867.53	+	1.08	1.23e-10	1.46e-08	7.83565
Unclassified (UNCLASSIFIED)	2746	68	133.47	-	0.51	1.23e-10	1.47e-08	7.83268
cell activation (GO:0001775)	1084	105	52.69	+	1.99	1.54e-10	1.81e-08	7.74232
negative regulation of developmental process (GO:0051093)	870	90	42.29	+	2.13	1.68e-10	1.96e-08	7.70774
regulation of immune system process (GO:0002682)	1701	145	82.68	+	1.75	1.95e-10	2.27e-08	7.64397
negative regulation of cell death (GO:0060548)	1000	99	48.6	+	2.04	2.03e-10	2.34e-08	7.63078
defense response to other organism (GO:0098542)	1032	101	50.16	+	2.01	2.33e-10	2.67e-08	7.57349
regulation of cell-cell adhesion (GO:0022407)	434	57	21.09	+	2.7	2.38e-10	2.7e-08	7.56864
regulation of cell death (GO:0010941)	1654	142	80.39	+	1.77	2.41e-10	2.71e-08	7.56703
secretion (GO:0046903)	1061	103	51.57	+	2	2.47e-10	2.76e-08	7.55909
regulation of wound healing (GO:0061041)	131	29	6.37	+	4.55	2.59e-10	2.87e-08	7.54212
leukocyte migration (GO:0050900)	378	52	18.37	+	2.83	2.67e-10	2.94e-08	7.53165
cellular response to stimulus (GO:0051716)	6770	427	329.05	+	1.3	2.97e-10	3.25e-08	7.48812
secretion by cell (GO:0032940)	948	95	46.08	+	2.06	3.1e-10	3.37e-08	7.47237
cellular response to growth factor stimulus (GO:0071363)	503	62	24.45	+	2.54	3.33e-10	3.6e-08	7.4437
regulation of smooth muscle cell proliferation (GO:0048660)	133	29	6.46	+	4.49	3.52e-10	3.78e-08	7.42251
negative regulation of programmed cell death (GO:0043069)	907	92	44.08	+	2.09	3.59e-10	3.83e-08	7.4168
regulation of response to wounding (GO:1903034)	162	32	7.87	+	4.06	3.86e-10	4.09e-08	7.38828
sensory perception of smell (GO:0007608)	468	0	22.75	-	< 0,01	4.15e-10	4.36e-08	7.36051
heterocycle metabolic process (GO:0046483)	2904	76	141.15	-	0.54	4.78e-10	4.99e-08	7.3019
regulation of response to external stimulus (GO:0032101)	1182	110	57.45	+	1.91	5.02e-10	5.21e-08	7.28316
nucleobase-containing compound metabolic process (GO:0006139)	2720	69	132.2	-	0.52	5.14e-10	5.3e-08	7.27572
urogenital system development (GO:0001655)	320	46	15.55	+	2.96	8.3e-10	8.5e-08	7.07058
regulation of body fluid levels (GO:0050878)	494	60	24.01	+	2.5	1.01e-09	1.03e-07	6.98716
chemokine-mediated signaling pathway (GO:0070098)	79	22	3.84	+	5.73	1.02e-09	1.03e-07	6.98716
wound healing (GO:0042060)	444	56	21.58	+	2.59	1.04e-09	1.05e-07	6.97881
renal system development (GO:0072001)	288	43	14	+	3.07	1.06e-09	1.06e-07	6.97469
collagen catabolic process (GO:0030574)	43	17	2.09	+	8.13	1.08e-09	1.07e-07	6.97062
response to lipid (GO:0033993)	817	84	39.71	+	2.12	1.08e-09	1.07e-07	6.97062
detection of chemical stimulus involved in sensory perception of smell (GO:0050911)	441	0	21.43	-	< 0,01	1.31e-09	1.29e-07	6.88941
regulation of programmed cell death (GO:0043067)	1517	130	73.73	+	1.76	1.62e-09	1.58e-07	6.80134
regulation of cellular process (GO:0050794)	11308	646	549.61	+	1.18	1.9e-09	1.84e-07	6.73518
negative regulation of apoptotic process (GO:0043066)	888	88	43.16	+	2.04	1.92e-09	1.85e-07	6.73283
regulation of cell-substrate adhesion (GO:0010810)	217	36	10.55	+	3.41	2.1e-09	2.01e-07	6.6968
mRNA metabolic process (GO:0016071)	694	5	33.73	-	0.15	2.25e-09	2.14e-07	6.66959
biomineral tissue development (GO:0031214)	92	23	4.47	+	5.14	2.52e-09	2.37e-07	6.62525
biomineralization (GO:0110148)	92	23	4.47	+	5.14	2.52e-09	2.38e-07	6.62342
regulation of catalytic activity (GO:0050790)	2518	190	122.38	+	1.55	2.73e-09	2.55e-07	6.59346
skeletal system development (GO:0001501)	471	57	22.89	+	2.49	3.05e-09	2.83e-07	6.54821
positive regulation of epithelial cell migration (GO:0010634)	150	29	7.29	+	3.98	3.91e-09	3.6e-07	6.4437
response to bacterium (GO:0009617)	718	75	34.9	+	2.15	4.39e-09	4.03e-07	6.39469
regulation of intracellular signal transduction (GO:1902531)	1776	144	86.32	+	1.67	5.25e-09	4.79e-07	6.31966
positive regulation of epithelial cell proliferation (GO:0050679)	194	33	9.43	+	3.5	5.68e-09	5.15e-07	6.28819
positive regulation of cytokine production (GO:0001819)	440	54	21.39	+	2.53	6.01e-09	5.42e-07	6.266
response to chemokine (GO:1990868)	89	22	4.33	+	5.09	6.66e-09	5.94e-07	6.22621
cellular response to chemokine (GO:1990869)	89	22	4.33	+	5.09	6.66e-09	5.97e-07	6.22403
establishment of skin barrier (GO:0061436)	25	13	1.22	+	10.7	7.75e-09	6.87e-07	6.16304
cellular nitrogen compound metabolic process (GO:0034641)	3407	100	165.59	-	0.6	7.85e-09	6.91e-07	6.16052
biological process involved in interspecies interaction between organisms (GO:0044419)	2118	164	102.94	+	1.59	7.94e-09	6.96e-07	6.15739
cellular aromatic compound metabolic process (GO:0006725)	2949	82	143.33	-	0.57	8.48e-09	7.39e-07	6.13136
cell junction organization (GO:0034330)	500	58	24.3	+	2.39	9.08e-09	7.87e-07	6.10403
ncRNA metabolic process (GO:0034660)	517	2	25.13	-	0.08	9.25e-09	7.97e-07	6.09854
negative regulation of peptidase activity (GO:0010466)	255	38	12.39	+	3.07	1.04e-08	8.88e-07	6.05159
positive regulation of response to external stimulus (GO:0032103)	503	58	24.45	+	2.37	1.07e-08	9.14e-07	6.03905
kidney development (GO:0001822)	279	40	13.56	+	2.95	1.12e-08	9.46e-07	6.02411
regulation of chemotaxis (GO:0050920)	222	35	10.79	+	3.24	1.12e-08	9.47e-07	6.02365
ameboidal-type cell migration (GO:0001667)	179	31	8.7	+	3.56	1.13e-08	9.51e-07	6.02182
myeloid leukocyte activation (GO:0002274)	587	64	28.53	+	2.24	1.33e-08	1.11e-06	5.95468
regulation of hydrolase activity (GO:0051336)	1307	113	63.53	+	1.78	1.44e-08	1.19e-06	5.92445
regulation of apoptotic process (GO:0042981)	1479	124	71.89	+	1.72	1.45e-08	1.2e-06	5.92082
gene expression (GO:0010467)	2187	54	106.3	-	0.51	1.51e-08	1.23e-06	5.91009
cell-cell adhesion via plasma-membrane adhesion molecules (GO:0098742)	259	38	12.59	+	3.02	1.5e-08	1.23e-06	5.91009
regulation of water loss via skin (GO:0033561)	27	13	1.31	+	9.91	1.58e-08	1.28e-06	5.89279
leukocyte chemotaxis (GO:0030595)	141	27	6.85	+	3.94	1.59e-08	1.29e-06	5.88941
positive regulation of smooth muscle cell proliferation (GO:0048661)	86	21	4.18	+	5.02	1.76e-08	1.41e-06	5.85078
ossification (GO:0001503)	262	38	12.73	+	2.98	1.98e-08	1.58e-06	5.80134
organic cyclic compound metabolic process (GO:1901360)	3190	93	155.05	-	0.6	2e-08	1.59e-06	5.7986
regulation of endothelial cell proliferation (GO:0001936)	134	26	6.51	+	3.99	2.32e-08	1.84e-06	5.73518
epithelial cell migration (GO:0010631)	88	21	4.28	+	4.91	2.47e-08	1.95e-06	5.70997
epithelial cell proliferation (GO:0050673)	89	21	4.33	+	4.85	2.92e-08	2.28e-06	5.64207
regulation of hemostasis (GO:1900046)	72	19	3.5	+	5.43	2.92e-08	2.29e-06	5.64016
epithelium migration (GO:0090132)	91	21	4.42	+	4.75	4.06e-08	3.16e-06	5.50031
chromosome organization (GO:0051276)	1061	17	51.57	-	0.33	4.1e-08	3.17e-06	5.49894
response to transforming growth factor beta (GO:0071559)	159	28	7.73	+	3.62	4.21e-08	3.24e-06	5.48945
leukocyte activation (GO:0045321)	935	87	45.44	+	1.91	4.25e-08	3.25e-06	5.48812
mRNA processing (GO:0006397)	486	2	23.62	-	0.08	4.28e-08	3.26e-06	5.48678
extracellular matrix disassembly (GO:0022617)	66	18	3.21	+	5.61	4.4e-08	3.33e-06	5.47756
neutrophil activation (GO:0042119)	495	56	24.06	+	2.33	4.43e-08	3.34e-06	5.47625
positive regulation of immune system process (GO:0002684)	1053	95	51.18	+	1.86	4.46e-08	3.35e-06	5.47496
granulocyte activation (GO:0036230)	499	56	24.25	+	2.31	5.15e-08	3.85e-06	5.41454
negative regulation of proteolysis (GO:0045861)	344	44	16.72	+	2.63	5.24e-08	3.89e-06	5.41005
regulated exocytosis (GO:0045055)	693	70	33.68	+	2.08	5.43e-08	4.02e-06	5.39577
negative regulation of molecular function (GO:0044092)	1172	102	56.96	+	1.79	6.26e-08	4.62e-06	5.33536
endothelial cell migration (GO:0043542)	68	18	3.31	+	5.45	6.46e-08	4.67e-06	5.33068
positive regulation of phosphate metabolic process (GO:0045937)	990	90	48.12	+	1.87	6.4e-08	4.67e-06	5.33068
positive regulation of chemotaxis (GO:0050921)	142	26	6.9	+	3.77	6.45e-08	4.69e-06	5.32883
positive regulation of phosphorus metabolic process (GO:0010562)	990	90	48.12	+	1.87	6.4e-08	4.7e-06	5.3279
regulation of peptidase activity (GO:0052547)	452	52	21.97	+	2.37	7.24e-08	5.22e-06	5.28233
regulation of hormone levels (GO:0010817)	532	58	25.86	+	2.24	7.58e-08	5.43e-06	5.2652
cellular response to oxygen-containing compound (GO:1901701)	1058	94	51.42	+	1.83	7.63e-08	5.45e-06	5.2636
negative regulation of cell migration (GO:0030336)	267	37	12.98	+	2.85	8.62e-08	6.12e-06	5.21325
endothelium development (GO:0003158)	96	21	4.67	+	4.5	8.94e-08	6.32e-06	5.19928
negative regulation of endopeptidase activity (GO:0010951)	245	35	11.91	+	2.94	9.92e-08	6.99e-06	5.15552
negative regulation of cell motility (GO:2000146)	282	38	13.71	+	2.77	1.11e-07	7.75e-06	5.1107
regulation of blood coagulation (GO:0030193)	71	18	3.45	+	5.22	1.13e-07	7.86e-06	5.10458
negative regulation of locomotion (GO:0040013)	314	41	15.26	+	2.69	1.18e-07	8.2e-06	5.08619
tissue migration (GO:0090130)	98	21	4.76	+	4.41	1.21e-07	8.37e-06	5.07727
regulation of transport (GO:0051049)	1758	137	85.45	+	1.6	1.23e-07	8.49e-06	5.07109
positive regulation of molecular function (GO:0044093)	1767	138	85.88	+	1.61	1.26e-07	8.67e-06	5.06198
circulatory system process (GO:0003013)	476	53	23.14	+	2.29	1.51e-07	1.03e-05	4.98716
cell population proliferation (GO:0008283)	477	53	23.18	+	2.29	1.58e-07	1.07e-05	4.97062
embryo development (GO:0009790)	971	87	47.19	+	1.84	1.77e-07	1.2e-05	4.92082
immune effector process (GO:0002252)	1095	95	53.22	+	1.78	1.82e-07	1.22e-05	4.91364
regulation of cell activation (GO:0050865)	658	66	31.98	+	2.06	1.88e-07	1.26e-05	4.89963
negative regulation of cell-cell adhesion (GO:0022408)	184	29	8.94	+	3.24	2e-07	1.34e-05	4.8729
regulation of proteolysis (GO:0030162)	734	71	35.68	+	1.99	2.02e-07	1.34e-05	4.8729
cellular response to transforming growth factor beta stimulus (GO:0071560)	152	26	7.39	+	3.52	2.1e-07	1.39e-05	4.85699
negative regulation of cellular component movement (GO:0051271)	290	38	14.1	+	2.7	2.1e-07	1.39e-05	4.85699
cellular response to endogenous stimulus (GO:0071495)	1146	98	55.7	+	1.76	2.21e-07	1.45e-05	4.83863
regulation of leukocyte migration (GO:0002685)	208	31	10.11	+	3.07	2.32e-07	1.52e-05	4.81816
supramolecular fiber organization (GO:0097435)	596	61	28.97	+	2.11	2.41e-07	1.57e-05	4.8041
cell junction assembly (GO:0034329)	280	37	13.61	+	2.72	2.51e-07	1.63e-05	4.78781
regulation of coagulation (GO:0050818)	76	18	3.69	+	4.87	2.69e-07	1.74e-05	4.75945
positive regulation of cell-cell adhesion (GO:0022409)	281	37	13.66	+	2.71	2.72e-07	1.75e-05	4.75696
regulation of leukocyte proliferation (GO:0070663)	245	34	11.91	+	2.86	2.77e-07	1.78e-05	4.74958
exocytosis (GO:0006887)	785	74	38.15	+	1.94	3.07e-07	1.96e-05	4.70774
negative regulation of catalytic activity (GO:0043086)	815	76	39.61	+	1.92	3.21e-07	2.04e-05	4.69037
mononuclear cell migration (GO:0071674)	105	21	5.1	+	4.11	3.3e-07	2.09e-05	4.67985
positive regulation of gene expression (GO:0010628)	2381	172	115.73	+	1.49	3.66e-07	2.31e-05	4.63639
negative regulation of hemostasis (GO:1900047)	53	15	2.58	+	5.82	3.9e-07	2.45e-05	4.61083
ncRNA processing (GO:0034470)	432	2	21	-	0.1	3.97e-07	2.48e-05	4.60555
positive regulation of phosphorylation (GO:0042327)	914	82	44.42	+	1.85	4.07e-07	2.54e-05	4.59517
neutrophil mediated immunity (GO:0002446)	493	53	23.96	+	2.21	4.34e-07	2.69e-05	4.57025
regulation of leukocyte cell-cell adhesion (GO:1903037)	324	40	15.75	+	2.54	4.38e-07	2.7e-05	4.56864
response to hormone (GO:0009725)	807	75	39.22	+	1.91	4.37e-07	2.71e-05	4.56703
regulation of endothelial cell migration (GO:0010594)	170	27	8.26	+	3.27	4.57e-07	2.8e-05	4.55284
negative regulation of viral genome replication (GO:0045071)	54	15	2.62	+	5.72	4.77e-07	2.9e-05	4.5376
negative regulation of hydrolase activity (GO:0051346)	455	50	22.11	+	2.26	4.79e-07	2.91e-05	4.53611
innate immune response (GO:0045087)	840	77	40.83	+	1.89	4.76e-07	2.91e-05	4.53611
regulation of cellular protein metabolic process (GO:0032268)	2447	175	118.93	+	1.47	5e-07	3.02e-05	4.51999
positive regulation of MAPK cascade (GO:0043410)	521	55	25.32	+	2.17	5.13e-07	3.09e-05	4.51004
ion homeostasis (GO:0050801)	765	72	37.18	+	1.94	5.35e-07	3.21e-05	4.49349
neutrophil degranulation (GO:0043312)	482	52	23.43	+	2.22	5.57e-07	3.33e-05	4.47756
organelle organization (GO:0006996)	3574	115	173.71	-	0.66	5.66e-07	3.37e-05	4.47237
regulation of cellular component organization (GO:0051128)	2363	170	114.85	+	1.48	5.68e-07	3.37e-05	4.47237
endodermal cell differentiation (GO:0035987)	40	13	1.94	+	6.69	6.31e-07	3.71e-05	4.43063
neutrophil activation involved in immune response (GO:0002283)	486	52	23.62	+	2.2	6.31e-07	3.72e-05	4.42946
response to lipopolysaccharide (GO:0032496)	317	39	15.41	+	2.53	6.59e-07	3.87e-05	4.41229
RNA splicing, via transesterification reactions (GO:0000375)	305	0	14.82	-	< 0,01	7.41e-07	4.33e-05	4.36351
myeloid leukocyte mediated immunity (GO:0002444)	515	54	25.03	+	2.16	7.56e-07	4.4e-05	4.35655
positive regulation of metabolic process (GO:0009893)	3720	245	180.81	+	1.36	7.61e-07	4.41e-05	4.35556
regulation of protein metabolic process (GO:0051246)	2605	183	126.61	+	1.45	7.72e-07	4.46e-05	4.35067
regulation of cellular response to growth factor stimulus (GO:0090287)	292	37	14.19	+	2.61	7.78e-07	4.48e-05	4.34872
protein modification by small protein conjugation or removal (GO:0070647)	1031	19	50.11	-	0.38	8.09e-07	4.64e-05	4.33348
viral entry into host cell (GO:0046718)	102	20	4.96	+	4.03	8.21e-07	4.69e-05	4.32883
morphogenesis of a branching structure (GO:0001763)	165	26	8.02	+	3.24	8.48e-07	4.83e-05	4.31605
regulation of protein phosphorylation (GO:0001932)	1212	100	58.91	+	1.7	8.81e-07	5e-05	4.30103
lung development (GO:0030324)	166	26	8.07	+	3.22	9.38e-07	5.3e-05	4.27572
positive regulation of protein phosphorylation (GO:0001934)	829	75	40.29	+	1.86	9.74e-07	5.48e-05	4.26122
ribonucleoprotein complex biogenesis (GO:0022613)	465	3	22.6	-	0.13	1e-06	5.62e-05	4.25026
regulation of epithelial cell differentiation (GO:0030856)	145	24	7.05	+	3.41	1.03e-06	5.75e-05	4.24033
regulation of MAPK cascade (GO:0043408)	696	66	33.83	+	1.95	1.04e-06	5.76e-05	4.23958
homophilic cell adhesion via plasma membrane adhesion molecules (GO:0007156)	167	26	8.12	+	3.2	1.04e-06	5.78e-05	4.23807
RNA splicing, via transesterification reactions with bulged adenosine as nucleophile (GO:0000377)	302	0	14.68	-	< 0,01	1.16e-06	6.36e-05	4.19654
regulation of lymphocyte proliferation (GO:0050670)	226	31	10.98	+	2.82	1.15e-06	6.36e-05	4.19654
response to molecule of bacterial origin (GO:0002237)	334	40	16.23	+	2.46	1.15e-06	6.37e-05	4.19586
mRNA splicing, via spliceosome (GO:0000398)	302	0	14.68	-	< 0,01	1.16e-06	6.38e-05	4.19518
cellular response to molecule of bacterial origin (GO:0071219)	191	28	9.28	+	3.02	1.18e-06	6.42e-05	4.19246
RNA splicing (GO:0008380)	407	2	19.78	-	0.1	1.21e-06	6.59e-05	4.18111
cellular response to lipopolysaccharide (GO:0071222)	181	27	8.8	+	3.07	1.35e-06	7.32e-05	4.13549
regulation of mononuclear cell proliferation (GO:0032944)	228	31	11.08	+	2.8	1.36e-06	7.33e-05	4.1349
respiratory tube development (GO:0030323)	170	26	8.26	+	3.15	1.4e-06	7.51e-05	4.12436
negative regulation of blood coagulation (GO:0030195)	52	14	2.53	+	5.54	1.57e-06	8.41e-05	4.0752
aminoglycan biosynthetic process (GO:0006023)	107	20	5.2	+	3.85	1.58e-06	8.42e-05	4.07469
positive regulation of peptidyl-tyrosine phosphorylation (GO:0050731)	195	28	9.48	+	2.95	1.69e-06	9.02e-05	4.04479
leukocyte degranulation (GO:0043299)	506	52	24.59	+	2.11	1.82e-06	9.68e-05	4.01412
intracellular transport (GO:0046907)	1500	36	72.91	-	0.49	2.02e-06	0.000107	3.97062
positive regulation of immune effector process (GO:0002699)	221	30	10.74	+	2.79	2.06e-06	0.000109	3.96257
regulation of T cell activation (GO:0050863)	332	39	16.14	+	2.42	2.11e-06	0.000111	3.95468
cell killing (GO:0001906)	120	21	5.83	+	3.6	2.21e-06	0.000116	3.93554
regulation of phosphorus metabolic process (GO:0051174)	1613	123	78.4	+	1.57	2.25e-06	0.000117	3.93181
regulation of phosphate metabolic process (GO:0019220)	1613	123	78.4	+	1.57	2.25e-06	0.000118	3.92812
entry into host (GO:0044409)	110	20	5.35	+	3.74	2.29e-06	0.000119	3.92445
regulation of phosphorylation (GO:0042325)	1402	110	68.14	+	1.61	2.32e-06	0.000119	3.92445
glycosaminoglycan biosynthetic process (GO:0006024)	100	19	4.86	+	3.91	2.31e-06	0.000119	3.92445
tissue remodeling (GO:0048771)	100	19	4.86	+	3.91	2.31e-06	0.00012	3.92082
microtubule-based process (GO:0007017)	803	13	39.03	-	0.33	2.46e-06	0.000126	3.89963
regulation of leukocyte chemotaxis (GO:0002688)	121	21	5.88	+	3.57	2.48e-06	0.000126	3.89963
divalent inorganic cation homeostasis (GO:0072507)	483	50	23.48	+	2.13	2.9e-06	0.000148	3.82974
regulation of peptidyl-tyrosine phosphorylation (GO:0050730)	259	33	12.59	+	2.62	3.13e-06	0.000159	3.7986
morphogenesis of a branching epithelium (GO:0061138)	156	24	7.58	+	3.17	3.21e-06	0.000162	3.79048
antimicrobial humoral response (GO:0019730)	156	24	7.58	+	3.17	3.21e-06	0.000162	3.79048
endothelial cell differentiation (GO:0045446)	83	17	4.03	+	4.21	3.24e-06	0.000163	3.78781
cellular divalent inorganic cation homeostasis (GO:0072503)	462	48	22.46	+	2.14	3.26e-06	0.000163	3.78781
negative regulation of coagulation (GO:0050819)	56	14	2.72	+	5.14	3.29e-06	0.000164	3.78516
negative regulation of viral process (GO:0048525)	93	18	4.52	+	3.98	3.38e-06	0.000168	3.77469
cell activation involved in immune response (GO:0002263)	634	60	30.81	+	1.95	3.44e-06	0.000171	3.767
positive chemotaxis (GO:0050918)	48	13	2.33	+	5.57	3.49e-06	0.000172	3.76447
regulation of cell adhesion mediated by integrin (GO:0033628)	48	13	2.33	+	5.57	3.49e-06	0.000172	3.76447
regulation of response to stress (GO:0080134)	1547	118	75.19	+	1.57	3.53e-06	0.000173	3.76195
respiratory system development (GO:0060541)	192	27	9.33	+	2.89	3.66e-06	0.000179	3.74715
positive regulation of wound healing (GO:0090303)	57	14	2.77	+	5.05	3.93e-06	0.000192	3.7167
negative regulation of wound healing (GO:0061045)	75	16	3.65	+	4.39	3.98e-06	0.000194	3.7122
enzyme linked receptor protein signaling pathway (GO:0007167)	726	66	35.29	+	1.87	4e-06	0.000194	3.7122
movement in host environment (GO:0052126)	115	20	5.59	+	3.58	4.16e-06	0.000201	3.6968
endoderm formation (GO:0001706)	49	13	2.38	+	5.46	4.23e-06	0.000203	3.6925
regulation of transforming growth factor beta production (GO:0071634)	41	12	1.99	+	6.02	4.22e-06	0.000204	3.69037
primary alcohol metabolic process (GO:0034308)	85	17	4.13	+	4.11	4.28e-06	0.000205	3.68825
sensory perception of chemical stimulus (GO:0007606)	542	6	26.34	-	0.23	4.46e-06	0.000213	3.67162
myeloid cell activation involved in immune response (GO:0002275)	524	52	25.47	+	2.04	4.56e-06	0.000217	3.66354
protein localization to organelle (GO:0033365)	791	13	38.45	-	0.34	4.61e-06	0.000219	3.65956
regulation of T cell proliferation (GO:0042129)	172	25	8.36	+	2.99	4.96e-06	0.000235	3.62893
multi-multicellular organism process (GO:0044706)	208	28	10.11	+	2.77	5.15e-06	0.000243	3.61439
positive regulation of macromolecule metabolic process (GO:0010604)	3432	224	166.81	+	1.34	5.55e-06	0.000262	3.5817
positive regulation of response to wounding (GO:1903036)	68	15	3.31	+	4.54	5.58e-06	0.000262	3.5817
cellular chemical homeostasis (GO:0055082)	750	67	36.45	+	1.84	5.7e-06	0.000267	3.57349
odontogenesis (GO:0042476)	118	20	5.74	+	3.49	5.85e-06	0.000273	3.56384
retinoid metabolic process (GO:0001523)	108	19	5.25	+	3.62	6.2e-06	0.000289	3.5391
integrin-mediated signaling pathway (GO:0007229)	98	18	4.76	+	3.78	6.41e-06	0.000297	3.52724
glycosaminoglycan metabolic process (GO:0030203)	152	23	7.39	+	3.11	6.52e-06	0.000302	3.51999
cellular response to lipid (GO:0071396)	474	48	23.04	+	2.08	6.81e-06	0.000314	3.50307
negative regulation of cell activation (GO:0050866)	200	27	9.72	+	2.78	7.21e-06	0.000331	3.48017
gland morphogenesis (GO:0022612)	99	18	4.81	+	3.74	7.26e-06	0.000333	3.47756
negative regulation of growth (GO:0045926)	246	31	11.96	+	2.59	7.36e-06	0.000336	3.47366
negative regulation of epithelial cell proliferation (GO:0050680)	131	21	6.37	+	3.3	7.43e-06	0.000338	3.47108
leukocyte activation involved in immune response (GO:0002366)	630	59	30.62	+	1.93	7.53e-06	0.000342	3.46597
regulation of smooth muscle cell migration (GO:0014910)	61	14	2.96	+	4.72	7.7e-06	0.000349	3.45717
cell-substrate junction assembly (GO:0007044)	44	12	2.14	+	5.61	7.78e-06	0.000351	3.45469
regulation of biological process involved in symbiotic interaction (GO:0043903)	201	27	9.77	+	2.76	7.82e-06	0.000352	3.45346
aminoglycan metabolic process (GO:0006022)	166	24	8.07	+	2.97	8.25e-06	0.000371	3.43063
positive regulation of catalytic activity (GO:0043085)	1415	108	68.77	+	1.57	8.69e-06	0.000389	3.41005
negative regulation of cellular response to growth factor stimulus (GO:0090288)	111	19	5.4	+	3.52	8.78e-06	0.000392	3.40671
cellular response to biotic stimulus (GO:0071216)	215	28	10.45	+	2.68	9.01e-06	0.0004	3.39794
negative regulation of cell-substrate adhesion (GO:0010812)	62	14	3.01	+	4.65	9.04e-06	0.0004	3.39794
negative regulation of protein metabolic process (GO:0051248)	1057	86	51.37	+	1.67	8.99e-06	0.0004	3.39794
epithelial tube morphogenesis (GO:0060562)	302	35	14.68	+	2.38	9.38e-06	0.000414	3.383
negative regulation of response to wounding (GO:1903035)	91	17	4.42	+	3.84	9.46e-06	0.000415	3.38195
cell-substrate junction organization (GO:0150115)	45	12	2.19	+	5.49	9.44e-06	0.000415	3.38195
cell development (GO:0048468)	1615	120	78.5	+	1.53	9.5e-06	0.000415	3.38195
regulation of transmembrane receptor protein serine/threonine kinase signaling pathway (GO:0090092)	251	31	12.2	+	2.54	9.43e-06	0.000415	3.38195
regulation of endopeptidase activity (GO:0052548)	424	44	20.61	+	2.14	9.96e-06	0.000434	3.36251
detection of chemical stimulus involved in sensory perception (GO:0050907)	486	5	23.62	-	0.21	1.01e-05	0.00044	3.35655
heart morphogenesis (GO:0003007)	237	30	11.52	+	2.6	1.01e-05	0.000441	3.35556
positive regulation of endothelial cell proliferation (GO:0001938)	92	17	4.47	+	3.8	1.07e-05	0.000464	3.33348
blood circulation (GO:0008015)	385	41	18.71	+	2.19	1.11e-05	0.000477	3.32148
multicellular organismal water homeostasis (GO:0050891)	73	15	3.55	+	4.23	1.17e-05	0.000501	3.30016
inorganic ion homeostasis (GO:0098771)	717	64	34.85	+	1.84	1.17e-05	0.000502	3.2993
antimicrobial humoral immune response mediated by antimicrobial peptide (GO:0061844)	103	18	5.01	+	3.6	1.17e-05	0.000503	3.29843
hormone metabolic process (GO:0042445)	194	26	9.43	+	2.76	1.19e-05	0.000506	3.29585
regulation of biomineral tissue development (GO:0070167)	93	17	4.52	+	3.76	1.22e-05	0.000517	3.28651
granulocyte chemotaxis (GO:0071621)	83	16	4.03	+	3.97	1.22e-05	0.000517	3.28651
diterpenoid metabolic process (GO:0016101)	114	19	5.54	+	3.43	1.23e-05	0.000519	3.28483
positive regulation of leukocyte migration (GO:0002687)	136	21	6.61	+	3.18	1.23e-05	0.000521	3.28316
myeloid leukocyte migration (GO:0097529)	125	20	6.08	+	3.29	1.25e-05	0.000524	3.28067
negative regulation of cellular protein metabolic process (GO:0032269)	985	81	47.87	+	1.69	1.26e-05	0.000527	3.27819
visual system development (GO:0150063)	370	40	17.98	+	2.22	1.27e-05	0.000533	3.27327
cellular metal ion homeostasis (GO:0006875)	556	53	27.02	+	1.96	1.28e-05	0.000534	3.27246
intracellular protein transport (GO:0006886)	974	20	47.34	-	0.42	1.3e-05	0.000541	3.2668
negative regulation of vasculature development (GO:1901343)	104	18	5.05	+	3.56	1.32e-05	0.000546	3.26281
leukocyte mediated immunity (GO:0002443)	755	66	36.7	+	1.8	1.33e-05	0.000552	3.25806
regulation of phosphatidylinositol 3-kinase signaling (GO:0014066)	126	20	6.12	+	3.27	1.38e-05	0.000571	3.24336
regulation of viral genome replication (GO:0045069)	84	16	4.08	+	3.92	1.39e-05	0.000571	3.24336
hemidesmosome assembly (GO:0031581)	12	7	0.58	+	12	1.39e-05	0.000572	3.2426
regulation of leukocyte activation (GO:0002694)	616	57	29.94	+	1.9	1.43e-05	0.000585	3.23284
embryonic morphogenesis (GO:0048598)	561	53	27.27	+	1.94	1.43e-05	0.000585	3.23284
sensory system development (GO:0048880)	376	40	18.28	+	2.19	1.5e-05	0.000611	3.21396
regulation of biomineralization (GO:0110149)	95	17	4.62	+	3.68	1.55e-05	0.000631	3.19997
positive regulation of leukocyte proliferation (GO:0070665)	150	22	7.29	+	3.02	1.59e-05	0.000644	3.19111
cellular ion homeostasis (GO:0006873)	651	59	31.64	+	1.86	1.59e-05	0.000644	3.19111
cell-cell signaling (GO:0007267)	1124	89	54.63	+	1.63	1.62e-05	0.000652	3.18575
retinol metabolic process (GO:0042572)	48	12	2.33	+	5.14	1.64e-05	0.000661	3.1798
cell-cell junction organization (GO:0045216)	186	25	9.04	+	2.77	1.66e-05	0.000667	3.17587
negative regulation of cytokine production (GO:0001818)	285	33	13.85	+	2.38	1.81e-05	0.000726	3.13906
protein modification by small protein removal (GO:0070646)	295	1	14.34	-	0.07	1.93e-05	0.000772	3.11238
eye development (GO:0001654)	366	39	17.79	+	2.19	1.98e-05	0.00079	3.10237
neutrophil chemotaxis (GO:0030593)	77	15	3.74	+	4.01	2.03e-05	0.000808	3.09259
positive regulation of endothelial cell migration (GO:0010595)	108	18	5.25	+	3.43	2.06e-05	0.000818	3.08725
regulation of neuroinflammatory response (GO:0150077)	33	10	1.6	+	6.23	2.08e-05	0.00082	3.08619
response to abiotic stimulus (GO:0009628)	1163	91	56.53	+	1.61	2.16e-05	0.000851	3.07007
connective tissue development (GO:0061448)	202	26	9.82	+	2.65	2.23e-05	0.000878	3.05651
cation homeostasis (GO:0055080)	706	62	34.31	+	1.81	2.28e-05	0.000893	3.04915
metanephros development (GO:0001656)	78	15	3.79	+	3.96	2.32e-05	0.000909	3.04144
positive regulation of cellular component organization (GO:0051130)	1135	89	55.17	+	1.61	2.39e-05	0.000934	3.02965
female pregnancy (GO:0007565)	179	24	8.7	+	2.76	2.52e-05	0.000983	3.00745
intermediate filament cytoskeleton organization (GO:0045104)	51	12	2.48	+	4.84	2.76e-05	0.00107	2.97062
epithelial cell development (GO:0002064)	193	25	9.38	+	2.67	2.9e-05	0.00112	2.95078
multicellular organismal homeostasis (GO:0048871)	360	38	17.5	+	2.17	2.95e-05	0.00114	2.9431
cellular cation homeostasis (GO:0030003)	637	57	30.96	+	1.84	3.01e-05	0.00116	2.93554
negative regulation of response to external stimulus (GO:0032102)	550	51	26.73	+	1.91	3.05e-05	0.00117	2.93181
blood vessel remodeling (GO:0001974)	35	10	1.7	+	5.88	3.17e-05	0.00122	2.91364
intermediate filament-based process (GO:0045103)	52	12	2.53	+	4.75	3.25e-05	0.00124	2.90658
second-messenger-mediated signaling (GO:0019932)	338	36	16.43	+	2.19	3.31e-05	0.00126	2.89963
positive regulation of phosphatidylinositol 3-kinase signaling (GO:0014068)	91	16	4.42	+	3.62	3.31e-05	0.00126	2.89963
positive regulation of cytosolic calcium ion concentration (GO:0007204)	283	32	13.75	+	2.33	3.34e-05	0.00127	2.8962
cilium assembly (GO:0060271)	378	3	18.37	-	0.16	3.47e-05	0.0013	2.88606
water homeostasis (GO:0030104)	81	15	3.94	+	3.81	3.42e-05	0.0013	2.88606
regulation of BMP signaling pathway (GO:0030510)	102	17	4.96	+	3.43	3.47e-05	0.0013	2.88606
negative regulation of angiogenesis (GO:0016525)	102	17	4.96	+	3.43	3.47e-05	0.0013	2.88606
peptide cross-linking (GO:0018149)	102	17	4.96	+	3.43	3.47e-05	0.0013	2.88606
positive regulation of lymphocyte differentiation (GO:0045621)	102	17	4.96	+	3.43	3.47e-05	0.00131	2.88273
nephron development (GO:0072006)	124	19	6.03	+	3.15	3.47e-05	0.00131	2.88273
terpenoid metabolic process (GO:0006721)	124	19	6.03	+	3.15	3.47e-05	0.00131	2.88273
metal ion homeostasis (GO:0055065)	622	56	30.23	+	1.85	3.61e-05	0.00134	2.8729
detection of chemical stimulus (GO:0009593)	522	7	25.37	-	0.28	3.65e-05	0.00135	2.86967
nervous system development (GO:0007399)	2189	150	106.39	+	1.41	3.66e-05	0.00136	2.86646
bone development (GO:0060348)	184	24	8.94	+	2.68	3.76e-05	0.00139	2.85699
regulation of vascular associated smooth muscle cell proliferation (GO:1904705)	53	12	2.58	+	4.66	3.82e-05	0.00141	2.85078
negative regulation of blood vessel morphogenesis (GO:2000181)	103	17	5.01	+	3.4	3.87e-05	0.00142	2.84771
protein deubiquitination (GO:0016579)	278	1	13.51	-	0.07	4.12e-05	0.00151	2.82102
regulation of viral life cycle (GO:1903900)	149	21	7.24	+	2.9	4.15e-05	0.00152	2.81816
positive regulation of leukocyte chemotaxis (GO:0002690)	93	16	4.52	+	3.54	4.18e-05	0.00152	2.81816
calcium ion homeostasis (GO:0055074)	440	43	21.39	+	2.01	4.2e-05	0.00153	2.81531
positive regulation of cell-substrate adhesion (GO:0010811)	126	19	6.12	+	3.1	4.22e-05	0.00153	2.81531
regulation of extracellular matrix organization (GO:1903053)	45	11	2.19	+	5.03	4.39e-05	0.00159	2.7986
positive regulation of lymphocyte proliferation (GO:0050671)	138	20	6.71	+	2.98	4.42e-05	0.0016	2.79588
positive regulation of inflammatory response (GO:0050729)	127	19	6.17	+	3.08	4.64e-05	0.00168	2.77469
sensory organ development (GO:0007423)	555	51	26.98	+	1.89	4.72e-05	0.0017	2.76955
positive regulation of protein modification process (GO:0031401)	1062	83	51.62	+	1.61	4.83e-05	0.00174	2.75945
positive regulation of mononuclear cell proliferation (GO:0032946)	139	20	6.76	+	2.96	4.85e-05	0.00174	2.75945
killing of cells of other organism (GO:0031640)	84	15	4.08	+	3.67	4.94e-05	0.00177	2.75203
positive regulation of leukocyte cell-cell adhesion (GO:1903039)	238	28	11.57	+	2.42	5.05e-05	0.0018	2.74473
lymphocyte migration (GO:0072676)	74	14	3.6	+	3.89	5.05e-05	0.0018	2.74473
cell morphogenesis (GO:0000902)	711	61	34.56	+	1.77	5.19e-05	0.00184	2.73518
regulation of lymphocyte differentiation (GO:0045619)	176	23	8.55	+	2.69	5.28e-05	0.00187	2.72816
negative regulation of transmembrane receptor protein serine/threonine kinase signaling pathway (GO:0090101)	140	20	6.8	+	2.94	5.3e-05	0.00187	2.72816
regulation of lymphocyte activation (GO:0051249)	532	49	25.86	+	1.9	5.31e-05	0.00187	2.72816
response to toxic substance (GO:0009636)	239	28	11.62	+	2.41	5.36e-05	0.00189	2.72354
humoral immune response (GO:0006959)	386	39	18.76	+	2.08	5.54e-05	0.00195	2.70997
cellular hormone metabolic process (GO:0034754)	129	19	6.27	+	3.03	5.61e-05	0.00196	2.70774
negative regulation of leukocyte cell-cell adhesion (GO:1903038)	129	19	6.27	+	3.03	5.61e-05	0.00196	2.70774
biological process involved in interaction with host (GO:0051701)	177	23	8.6	+	2.67	5.71e-05	0.00199	2.70115
regulation of bone mineralization (GO:0030500)	75	14	3.65	+	3.84	5.74e-05	0.00199	2.70115
regulation of tissue remodeling (GO:0034103)	75	14	3.65	+	3.84	5.74e-05	0.002	2.69897
localization (GO:0051179)	5805	342	282.15	+	1.21	5.78e-05	0.002	2.69897
negative regulation of T cell activation (GO:0050868)	118	18	5.74	+	3.14	5.82e-05	0.00201	2.6968
granulocyte migration (GO:0097530)	96	16	4.67	+	3.43	5.85e-05	0.00202	2.69465
negative regulation of apoptotic signaling pathway (GO:2001234)	227	27	11.03	+	2.45	5.98e-05	0.00206	2.68613
DNA replication (GO:0006260)	271	1	13.17	-	0.08	6.04e-05	0.00208	2.68194
regulation of growth (GO:0040008)	657	57	31.93	+	1.78	6.1e-05	0.00209	2.67985
cilium organization (GO:0044782)	402	4	19.54	-	0.2	6.31e-05	0.00216	2.66555
response to steroid hormone (GO:0048545)	281	31	13.66	+	2.27	6.33e-05	0.00216	2.66555
regulation of cytosolic calcium ion concentration (GO:0051480)	322	34	15.65	+	2.17	6.45e-05	0.0022	2.65758
regulation of CD4-positive, alpha-beta T cell activation (GO:2000514)	66	13	3.21	+	4.05	6.48e-05	0.0022	2.65758
nephron epithelium development (GO:0072009)	97	16	4.71	+	3.39	6.53e-05	0.00221	2.65561
negative regulation of cell differentiation (GO:0045596)	638	56	31.01	+	1.81	6.66e-05	0.00225	2.64782
regulation of ion transport (GO:0043269)	1338	99	65.03	+	1.52	6.95e-05	0.00235	2.62893
neutrophil migration (GO:1990266)	87	15	4.23	+	3.55	7.04e-05	0.00237	2.62525
positive regulation of epithelial to mesenchymal transition (GO:0010718)	48	11	2.33	+	4.71	7.27e-05	0.00244	2.61261
heterophilic cell-cell adhesion via plasma membrane cell adhesion molecules (GO:0007157)	48	11	2.33	+	4.71	7.27e-05	0.00244	2.61261
mucopolysaccharide metabolic process (GO:1903510)	109	17	5.3	+	3.21	7.26e-05	0.00244	2.61261
positive regulation of protein kinase B signaling (GO:0051897)	181	23	8.8	+	2.61	7.76e-05	0.00259	2.5867
intermediate filament organization (GO:0045109)	24	8	1.17	+	6.86	8.06e-05	0.00269	2.57025
regulation of nitric oxide biosynthetic process (GO:0045428)	58	12	2.82	+	4.26	8.16e-05	0.00271	2.56703
heart development (GO:0007507)	508	47	24.69	+	1.9	8.22e-05	0.00273	2.56384
positive regulation of defense response (GO:0031349)	354	36	17.21	+	2.09	8.23e-05	0.00273	2.56384
chromatin organization (GO:0006325)	697	13	33.88	-	0.38	8.27e-05	0.00273	2.56384
response to estrogen (GO:0043627)	78	14	3.79	+	3.69	8.33e-05	0.00275	2.56067
regulation of protein modification process (GO:0031399)	1636	116	79.52	+	1.46	8.65e-05	0.00285	2.54516
formation of primary germ layer (GO:0001704)	111	17	5.4	+	3.15	8.87e-05	0.00291	2.53611
cardiac chamber development (GO:0003205)	158	21	7.68	+	2.73	8.86e-05	0.00291	2.53611
negative regulation of metabolic process (GO:0009892)	3105	198	150.92	+	1.31	8.93e-05	0.00292	2.53462
regulation of cell-matrix adhesion (GO:0001952)	123	18	5.98	+	3.01	9.38e-05	0.00306	2.51428
regulation of mononuclear cell migration (GO:0071675)	112	17	5.44	+	3.12	9.78e-05	0.00319	2.49621
monocyte chemotaxis (GO:0002548)	41	10	1.99	+	5.02	9.88e-05	0.00321	2.49349
positive regulation of T cell proliferation (GO:0042102)	101	16	4.91	+	3.26	9.97e-05	0.00323	2.4908
regulation of alpha-beta T cell activation (GO:0046634)	101	16	4.91	+	3.26	9.97e-05	0.00324	2.48945
cell adhesion mediated by integrin (GO:0033627)	25	8	1.22	+	6.58	0.000102	0.0033	2.48149
positive regulation of cellular protein metabolic process (GO:0032270)	1457	105	70.82	+	1.48	0.000103	0.00332	2.47886
regulation of T cell differentiation (GO:0045580)	148	20	7.19	+	2.78	0.000105	0.0034	2.46852
cellular homeostasis (GO:0019725)	889	71	43.21	+	1.64	0.000107	0.00344	2.46344
regulation of nitric oxide metabolic process (GO:0080164)	60	12	2.92	+	4.11	0.000108	0.00347	2.45967
molting cycle (GO:0042303)	91	15	4.42	+	3.39	0.00011	0.00351	2.45469
hair cycle (GO:0042633)	91	15	4.42	+	3.39	0.00011	0.00352	2.45346
vascular process in circulatory system (GO:0003018)	246	28	11.96	+	2.34	0.00011	0.00352	2.45346
regulation of immune effector process (GO:0002697)	473	44	22.99	+	1.91	0.000113	0.0036	2.4437
translation (GO:0006412)	384	4	18.66	-	0.21	0.000123	0.00391	2.40782
cellular calcium ion homeostasis (GO:0006874)	427	41	20.75	+	1.98	0.000125	0.00396	2.4023
positive regulation of cell death (GO:0010942)	627	54	30.47	+	1.77	0.000127	0.00403	2.39469
regulation of ossification (GO:0030278)	115	17	5.59	+	3.04	0.00013	0.00411	2.38616
regulation of ERK1 and ERK2 cascade (GO:0070372)	291	31	14.14	+	2.19	0.000133	0.00419	2.37779
response to peptide (GO:1901652)	480	44	23.33	+	1.89	0.000136	0.00427	2.36957
negative regulation of bone mineralization (GO:0030502)	19	7	0.92	+	7.58	0.000136	0.00427	2.36957
glycosaminoglycan catabolic process (GO:0006027)	62	12	3.01	+	3.98	0.000142	0.00443	2.3536
regulation of cytokine-mediated signaling pathway (GO:0001959)	164	21	7.97	+	2.63	0.000142	0.00444	2.35262
negative regulation of lymphocyte activation (GO:0051250)	152	20	7.39	+	2.71	0.000146	0.00455	2.34199
response to organic cyclic compound (GO:0014070)	886	70	43.06	+	1.63	0.000147	0.00459	2.33819
regulation of epithelial cell apoptotic process (GO:1904035)	83	14	4.03	+	3.47	0.000149	0.00462	2.33536
negative regulation of extrinsic apoptotic signaling pathway (GO:2001237)	105	16	5.1	+	3.14	0.000149	0.00463	2.33442
positive regulation of protein metabolic process (GO:0051247)	1539	109	74.8	+	1.46	0.00015	0.00464	2.33348
camera-type eye development (GO:0043010)	318	33	15.46	+	2.14	0.000152	0.00468	2.32975
aging (GO:0007568)	276	30	13.41	+	2.24	0.000154	0.00474	2.32422
gland development (GO:0048732)	409	39	19.88	+	1.96	0.000154	0.00474	2.32422
mammary gland development (GO:0030879)	129	18	6.27	+	2.87	0.000161	0.00493	2.30715
regulation of collagen metabolic process (GO:0010712)	44	10	2.14	+	4.68	0.000163	0.00499	2.3019
apoptotic cell clearance (GO:0043277)	44	10	2.14	+	4.68	0.000163	0.005	2.30103
response to temperature stimulus (GO:0009266)	166	21	8.07	+	2.6	0.000165	0.00504	2.29757
cellular macromolecule metabolic process (GO:0044260)	4964	190	241.27	-	0.79	0.000168	0.0051	2.29243
positive regulation of T cell activation (GO:0050870)	217	25	10.55	+	2.37	0.000169	0.00512	2.29073
protein targeting (GO:0006605)	370	4	17.98	-	0.22	0.000169	0.00513	2.28988
positive regulation of hemopoiesis (GO:1903708)	154	20	7.49	+	2.67	0.000171	0.00515	2.28819
cartilage development (GO:0051216)	154	20	7.49	+	2.67	0.000171	0.00516	2.28735
positive regulation of leukocyte differentiation (GO:1902107)	154	20	7.49	+	2.67	0.000171	0.00517	2.28651
positive regulation of cell migration involved in sprouting angiogenesis (GO:0090050)	20	7	0.97	+	7.2	0.000177	0.00532	2.27409
neurogenesis (GO:0022008)	1369	99	66.54	+	1.49	0.00018	0.00539	2.26841
regulation of viral process (GO:0050792)	189	23	9.19	+	2.5	0.00018	0.0054	2.26761
positive regulation of blood vessel endothelial cell migration (GO:0043536)	54	11	2.62	+	4.19	0.000181	0.0054	2.26761
regulation of defense response (GO:0031347)	838	67	40.73	+	1.64	0.000182	0.00544	2.2644
gastrulation (GO:0007369)	155	20	7.53	+	2.65	0.000185	0.00551	2.25885
cellular macromolecule localization (GO:0070727)	1649	49	80.15	-	0.61	0.000185	0.00552	2.25806
regulation of platelet activation (GO:0010543)	36	9	1.75	+	5.14	0.000187	0.00555	2.25571
isoprenoid metabolic process (GO:0006720)	143	19	6.95	+	2.73	0.000189	0.00561	2.25104
ribonucleoprotein complex assembly (GO:0022618)	190	0	9.23	-	< 0,01	0.000191	0.00564	2.24872
negative regulation of smooth muscle cell proliferation (GO:0048662)	45	10	2.19	+	4.57	0.000191	0.00565	2.24795
ribosome biogenesis (GO:0042254)	332	3	16.14	-	0.19	0.000193	0.00568	2.24565
negative regulation of biomineral tissue development (GO:0070168)	28	8	1.36	+	5.88	0.000197	0.00579	2.23732
regulation of extrinsic apoptotic signaling pathway (GO:2001236)	156	20	7.58	+	2.64	0.0002	0.00586	2.2321
endoderm development (GO:0007492)	75	13	3.65	+	3.57	0.000201	0.00588	2.23062
nuclear-transcribed mRNA catabolic process (GO:0000956)	196	0	9.53	-	< 0,01	0.000205	0.00598	2.2233
protein modification by small protein conjugation (GO:0032446)	821	18	39.9	-	0.45	0.000205	0.00599	2.22257
positive regulation of alpha-beta T cell activation (GO:0046635)	65	12	3.16	+	3.8	0.000209	0.0061	2.21467
ribonucleoprotein complex subunit organization (GO:0071826)	197	0	9.57	-	< 0,01	0.00021	0.00611	2.21396
cellular response to DNA damage stimulus (GO:0006974)	787	17	38.25	-	0.44	0.000213	0.00619	2.20831
response to UV-A (GO:0070141)	14	6	0.68	+	8.82	0.000216	0.00627	2.20273
regulation of sprouting angiogenesis (GO:1903670)	37	9	1.8	+	5	0.000223	0.00642	2.19246
regulation of cell migration involved in sprouting angiogenesis (GO:0090049)	37	9	1.8	+	5	0.000223	0.00643	2.19179
positive regulation of CD4-positive, alpha-beta T cell activation (GO:2000516)	37	9	1.8	+	5	0.000223	0.00644	2.19111
negative regulation of cell-matrix adhesion (GO:0001953)	37	9	1.8	+	5	0.000223	0.00645	2.19044
regulation of endocytosis (GO:0030100)	208	24	10.11	+	2.37	0.000225	0.00645	2.19044
positive regulation of cell adhesion mediated by integrin (GO:0033630)	21	7	1.02	+	6.86	0.000226	0.00649	2.18776
cellular protein localization (GO:0034613)	1643	49	79.86	-	0.61	0.000227	0.00651	2.18642
regulation of cell development (GO:0060284)	490	44	23.82	+	1.85	0.000229	0.00654	2.18442
cellular response to interferon-gamma (GO:0071346)	158	20	7.68	+	2.6	0.000232	0.00662	2.17914
negative regulation of leukocyte activation (GO:0002695)	179	22	8.7	+	2.53	0.000238	0.00679	2.16813
regulation of monocyte chemotaxis (GO:0090025)	29	8	1.41	+	5.68	0.000241	0.00683	2.16558
negative regulation of biomineralization (GO:0110150)	29	8	1.41	+	5.68	0.000241	0.00684	2.16494
regulation of protein kinase activity (GO:0045859)	799	64	38.83	+	1.65	0.00025	0.00708	2.14997
positive regulation of protein serine/threonine kinase activity (GO:0071902)	317	32	15.41	+	2.08	0.000256	0.00722	2.14146
artery development (GO:0060840)	88	14	4.28	+	3.27	0.000256	0.00723	2.14086
DNA repair (GO:0006281)	530	9	25.76	-	0.35	0.000258	0.00726	2.13906
response to interferon-gamma (GO:0034341)	181	22	8.8	+	2.5	0.000258	0.00727	2.13847
positive regulation of smooth muscle cell migration (GO:0014911)	38	9	1.85	+	4.87	0.000265	0.00743	2.12901
transmembrane receptor protein serine/threonine kinase signaling pathway (GO:0007178)	197	23	9.57	+	2.4	0.000268	0.00752	2.12378
neural crest cell development (GO:0014032)	78	13	3.79	+	3.43	0.000282	0.00789	2.10292
positive regulation of T cell differentiation (GO:0045582)	89	14	4.33	+	3.24	0.000284	0.00792	2.10127
regulation of hemopoiesis (GO:1903706)	393	37	19.1	+	1.94	0.000289	0.00805	2.0942
tRNA metabolic process (GO:0006399)	187	0	9.09	-	< 0,01	0.0003	0.00833	2.07935
positive regulation of alpha-beta T cell differentiation (GO:0046638)	48	10	2.33	+	4.29	0.000301	0.00835	2.07831
aminoglycan catabolic process (GO:0006026)	68	12	3.31	+	3.63	0.000302	0.00836	2.07779
type I interferon signaling pathway (GO:0060337)	68	12	3.31	+	3.63	0.000302	0.00837	2.07727
cell-substrate adhesion (GO:0031589)	185	22	8.99	+	2.45	0.00031	0.00856	2.06753
regulation of leukocyte mediated cytotoxicity (GO:0001910)	79	13	3.84	+	3.39	0.000315	0.00866	2.06248
regulation of cell killing (GO:0031341)	113	16	5.49	+	2.91	0.000314	0.00867	2.06198
regulation of lipid metabolic process (GO:0019216)	403	38	19.59	+	1.94	0.00032	0.00881	2.05502
regulation of kinase activity (GO:0043549)	910	70	44.23	+	1.58	0.000324	0.00889	2.0511
regulation of reactive oxygen species metabolic process (GO:2000377)	186	22	9.04	+	2.43	0.000326	0.00892	2.04964
eye morphogenesis (GO:0048592)	150	19	7.29	+	2.61	0.000327	0.00894	2.04866
cell cycle (GO:0007049)	1391	40	67.61	-	0.59	0.000331	0.00904	2.04383
negative regulation of macromolecule metabolic process (GO:0010605)	2862	181	139.1	+	1.3	0.000332	0.00905	2.04335
transforming growth factor beta receptor signaling pathway (GO:0007179)	102	15	4.96	+	3.03	0.000334	0.00909	2.04144
regulation of inflammatory response (GO:0050727)	516	45	25.08	+	1.79	0.000337	0.00914	2.03905
cellular response to type I interferon (GO:0071357)	69	12	3.35	+	3.58	0.00034	0.00921	2.03574
regulation of blood vessel endothelial cell migration (GO:0043535)	91	14	4.42	+	3.17	0.000347	0.0094	2.02687
renal tubule development (GO:0061326)	80	13	3.89	+	3.34	0.000351	0.00947	2.02365
amyloid-beta clearance (GO:0097242)	23	7	1.12	+	6.26	0.000359	0.00967	2.01457
odontogenesis of dentin-containing tooth (GO:0042475)	81	13	3.94	+	3.3	0.00039	0.0105	1.97881
stem cell development (GO:0048864)	81	13	3.94	+	3.3	0.00039	0.0105	1.97881
regulation of response to cytokine stimulus (GO:0060759)	175	21	8.51	+	2.47	0.000404	0.0108	1.96658
branching morphogenesis of an epithelial tube (GO:0048754)	128	17	6.22	+	2.73	0.000405	0.0108	1.96658
platelet degranulation (GO:0002576)	128	17	6.22	+	2.73	0.000405	0.0109	1.96257
rRNA metabolic process (GO:0016072)	270	2	13.12	-	0.15	0.000408	0.0109	1.96257
positive regulation of protein kinase activity (GO:0045860)	535	46	26	+	1.77	0.000415	0.011	1.95861
regulation of leukocyte apoptotic process (GO:2000106)	82	13	3.99	+	3.26	0.000433	0.0115	1.9393
mesenchymal cell development (GO:0014031)	82	13	3.99	+	3.26	0.000433	0.0115	1.9393
establishment of protein localization to organelle (GO:0072594)	449	7	21.82	-	0.32	0.00044	0.0117	1.93181
regulation of actin filament-based process (GO:0032970)	396	37	19.25	+	1.92	0.000443	0.0117	1.93181
lymph vessel development (GO:0001945)	24	7	1.17	+	6	0.000445	0.0117	1.93181
cardiac chamber morphogenesis (GO:0003206)	117	16	5.69	+	2.81	0.000445	0.0118	1.92812
positive regulation of protein tyrosine kinase activity (GO:0061098)	61	11	2.96	+	3.71	0.000454	0.0119	1.92445
regeneration (GO:0031099)	161	20	7.83	+	2.56	0.000469	0.0123	1.91009
negative regulation of transport (GO:0051051)	427	39	20.75	+	1.88	0.000469	0.0123	1.91009
microtubule-based movement (GO:0007018)	350	4	17.01	-	0.24	0.000471	0.0124	1.90658
interferon-gamma-mediated signaling pathway (GO:0060333)	72	12	3.5	+	3.43	0.000478	0.0125	1.90309
[truncated: 240 more rows]
