# Supplementary material for: Organoids from human tooth showing epithelial stemness phenotype and differentiation potential
Source: Cell Mol Life Sci. 2022 Feb 26;79(3):153. doi: 10.1007/s00018-022-04183-8 (PMC8881251; doi:10.1007/s00018-022-04183-8)
Supplement: Supplementary file 5 — Supplementary file5 (XLSX 153 KB) [file 18_2022_4183_MOESM5_ESM.xlsx]

## Sheet: P1 vs P4
DEGs P1 organoids versus P4 organoids
Gene	p_val	avg_logFC	pct.1	pct.2	p_val_adj
HIST1H4C	0	0.984931	0.906	0.553	0
CXCL14	0	0.981407	0.893	0.532	0
LGALS7B	0	0.882938	0.833	0.237	0
MT-ND6	0	0.75878	0.873	0.739	0
DST	5.87228e-255	0.671545	0.869	0.637	1.17446e-251
CENPF	0	0.643413	0.703	0.318	0
TOP2A	0	0.599973	0.736	0.344	0
AKR1B10	5.34684e-292	0.516003	0.73	0.401	1.06937e-288
DSG1	0	0.502469	0.629	0.159	0
DSP	4.36601e-186	0.457735	0.986	0.947	8.73203e-183
DAPL1	0	0.454332	0.939	0.752	0
AP002884.1	1.37686e-306	0.452697	0.802	0.604	2.75372e-303
MKI67	1.25271e-306	0.449401	0.694	0.359	2.50542e-303
MEG3	2.3541e-158	0.436737	0.829	0.657	4.70821e-155
COL17A1	8.15366e-226	0.4308	0.77	0.528	1.63073e-222
HSPA2	9.05175e-289	0.419304	0.717	0.445	1.81035e-285
LY6D	1.734e-180	0.41798	0.664	0.37	3.46801e-177
PTTG1	4.43531e-260	0.407713	0.892	0.705	8.87061e-257
SESN3	0	0.396963	0.817	0.542	0
NDUFA4L2	7.19919e-250	0.388245	0.506	0.12	1.43984e-246
SMC4	5.13473e-246	0.382966	0.735	0.444	1.02695e-242
PTHLH	1.55499e-201	0.368875	0.71	0.466	3.10997e-198
ASPM	7.55918e-259	0.36137	0.608	0.284	1.51184e-255
CCNB1	4.76276e-204	0.360202	0.724	0.445	9.52551e-201
HMGB2	1.09447e-253	0.351339	0.772	0.449	2.18894e-250
KIF20B	6.00498e-219	0.351156	0.742	0.486	1.201e-215
SNCA	2.37082e-235	0.348766	0.79	0.571	4.74163e-232
CENPE	6.18075e-291	0.343683	0.577	0.231	1.23615e-287
DUSP2	0	0.339402	0.669	0.323	0
BTG2	6.76358e-143	0.3312	0.884	0.774	1.35272e-139
CTNNAL1	1.25721e-171	0.319723	0.681	0.432	2.51442e-168
NMU	9.55531e-201	0.315582	0.804	0.617	1.91106e-197
BMP7	4.60748e-291	0.314066	0.774	0.546	9.21495e-288
NUSAP1	1.72604e-258	0.303734	0.665	0.341	3.45208e-255
SLC7A5	1.73547e-156	0.303412	0.59	0.337	3.47094e-153
MTRNR2L8	0	0.302986	0.739	0.234	0
TPX2	5.82817e-297	0.300172	0.652	0.305	1.16563e-293
ITGA6	2.32425e-142	0.299406	0.793	0.598	4.64849e-139
HMMR	2.08236e-167	0.297663	0.551	0.25	4.16472e-164
SLC2A1	6.179e-115	0.295553	0.838	0.717	1.2358e-111
KRT75	7.4354e-99	0.295218	0.481	0.217	1.48708e-95
KLK7	0	0.289595	0.618	0.217	0
CDKN3	9.45992e-161	0.284388	0.629	0.355	1.89198e-157
CKAP2	5.1067e-213	0.278646	0.76	0.497	1.02134e-209
KRT6C	9.26753e-150	0.2775	0.984	0.781	1.85351e-146
CITED4	7.46581e-164	0.273624	0.79	0.624	1.49316e-160
CDC20	1.76462e-138	0.267912	0.572	0.293	3.52923e-135
BIRC5	1.66375e-154	0.261425	0.618	0.333	3.32749e-151
PCLAF	1.03351e-196	0.252828	0.75	0.466	2.06703e-193
MT1E	3.14622e-142	0.251862	0.657	0.394	6.29245e-139
LINC00958	3.00695e-195	0.2449	0.718	0.483	6.0139e-192
UBE2S	1.07103e-69	0.24059	0.856	0.764	2.14205e-66
KRT10	9.33585e-24	0.239238	0.928	0.874	1.86717e-20
EGR3	5.5382e-280	0.238148	0.653	0.335	1.10764e-276
CAV1	2.81314e-139	0.237133	0.808	0.573	5.62627e-136
CALML3	1.02487e-106	0.233241	0.799	0.657	2.04974e-103
NEFL	5.6186e-186	0.232138	0.641	0.37	1.12372e-182
SMC2	6.82818e-132	0.22856	0.658	0.437	1.36564e-128
HIST1H1B	2.92198e-237	0.226501	0.491	0.167	5.84396e-234
TK1	1.42201e-143	0.226204	0.639	0.387	2.84401e-140
NRARP	5.07512e-245	0.224485	0.571	0.237	1.01502e-241
CDC25B	1.85986e-136	0.224194	0.726	0.512	3.71973e-133
CYR61	3.46948e-73	0.223096	0.609	0.414	6.93896e-70
DLGAP5	1.83832e-179	0.218914	0.514	0.195	3.67663e-176
CCNB2	1.35643e-131	0.217701	0.565	0.306	2.71286e-128
KLK11	6.77365e-203	0.217462	0.556	0.243	1.35473e-199
ID3	5.38961e-84	0.203478	0.761	0.593	1.07792e-80
TMPO	1.37611e-125	0.20332	0.741	0.544	2.75221e-122
METRNL	2.58828e-167	0.201554	0.652	0.36	5.17656e-164
CKS1B	9.14001e-107	0.201243	0.801	0.624	1.828e-103
NCAPD2	2.72034e-149	0.200578	0.626	0.384	5.44068e-146
DLX5	2.07464e-169	0.198491	0.513	0.199	4.14927e-166
DNMT1	1.84936e-122	0.197699	0.776	0.596	3.69871e-119
ITGB4	1.88146e-69	0.196927	0.76	0.605	3.76292e-66
GMNN	3.51265e-120	0.194891	0.678	0.455	7.0253e-117
ASS1	6.4917e-97	0.194786	0.721	0.551	1.29834e-93
TP53AIP1	1.59036e-108	0.190638	0.685	0.492	3.18071e-105
ALDH3A1	4.99044e-63	0.18665	0.504	0.29	9.98087e-60
CSRP2	8.14773e-99	0.186255	0.698	0.507	1.62955e-95
EMP3	1.41208e-237	0.185761	0.665	0.35	2.82416e-234
ANLN	6.73452e-148	0.184232	0.519	0.249	1.3469e-144
MCM4	1.1128e-153	0.181204	0.692	0.456	2.2256e-150
TUBA1B	3.58229e-77	0.17871	0.945	0.884	7.16459e-74
PMEPA1	7.65232e-293	0.175391	0.656	0.312	1.53046e-289
AURKA	3.99341e-159	0.172223	0.532	0.254	7.98683e-156
HIST2H2AC	6.3528e-306	0.171195	0.566	0.213	1.27056e-302
CEP55	1.24419e-145	0.168973	0.504	0.231	2.48839e-142
PBK	1.16491e-138	0.168604	0.524	0.265	2.32982e-135
MSH6	5.99864e-140	0.168161	0.675	0.435	1.19973e-136
TIMP3	1.75446e-132	0.167359	0.501	0.234	3.50891e-129
DHFR	3.30791e-105	0.166569	0.633	0.418	6.61582e-102
UBE2C	1.10779e-189	0.162286	0.625	0.315	2.21558e-186
ATAD2	1.6958e-147	0.161571	0.638	0.378	3.3916e-144
H2AFX	1.26711e-78	0.158007	0.696	0.514	2.53423e-75
DEPDC1	5.9323e-115	0.157695	0.456	0.18	1.18646e-111
CENPW	1.40562e-89	0.154854	0.694	0.506	2.81125e-86
BRCA2	1.40665e-225	0.153223	0.565	0.26	2.8133e-222
KNL1	3.69702e-95	0.153121	0.483	0.252	7.39405e-92
NEFM	7.9565e-246	0.149834	0.583	0.263	1.5913e-242
NRP2	9.75082e-59	0.149203	0.662	0.486	1.95016e-55
SGO2	5.35281e-48	0.147743	0.466	0.278	1.07056e-44
KLK10	2.44087e-271	0.143852	0.594	0.262	4.88174e-268
SPARC	9.68054e-66	0.141075	0.714	0.523	1.93611e-62
KCNQ1OT1	1.65226e-123	0.140335	0.627	0.391	3.30451e-120
PRR11	1.40398e-216	0.140032	0.506	0.185	2.80795e-213
AURKB	1.55218e-117	0.139204	0.492	0.236	3.10436e-114
CKS2	1.11785e-62	0.13856	0.807	0.672	2.23571e-59
HIST1H1D	3.55564e-213	0.13848	0.49	0.186	7.11129e-210
IRX4	1.72257e-108	0.137515	0.398	0.079	3.44514e-105
KPNA2	1.11608e-21	0.136519	0.756	0.648	2.23216e-18
UBE2T	5.06122e-86	0.136436	0.666	0.465	1.01224e-82
HIST1H1E	3.44693e-197	0.136113	0.537	0.243	6.89386e-194
PRC1	3.67842e-142	0.135899	0.471	0.184	7.35684e-139
CA2	6.18765e-75	0.135266	0.43	0.195	1.23753e-71
BRCA1	2.93747e-104	0.13478	0.541	0.315	5.87494e-101
HIST1H1A	1.51145e-37	0.134624	0.383	0.187	3.02289e-34
NR4A2	6.21056e-82	0.133338	0.645	0.465	1.24211e-78
CDK1	3.18649e-153	0.132423	0.585	0.306	6.37297e-150
DBF4	2.0054e-105	0.132031	0.604	0.383	4.0108e-102
GJB6	2.82241e-90	0.131978	0.523	0.296	5.64481e-87
NUF2	1.76303e-83	0.131768	0.455	0.226	3.52606e-80
GTSE1	2.19813e-145	0.131128	0.468	0.212	4.39625e-142
MT1X	2.0145e-39	0.130912	0.851	0.723	4.02901e-36
GPX3	1.04141e-153	0.129263	0.548	0.255	2.08281e-150
DIAPH3	1.00105e-101	0.129206	0.477	0.238	2.00209e-98
CDCA2	1.14844e-104	0.126958	0.508	0.264	2.29688e-101
MCM3	1.2806e-72	0.12613	0.647	0.455	2.5612e-69
NCAPD3	3.19558e-136	0.122923	0.625	0.383	6.39115e-133
CLSPN	6.21851e-96	0.12072	0.507	0.276	1.2437e-92
ORC6	3.82465e-95	0.120332	0.57	0.352	7.6493e-92
SGO1	2.43695e-95	0.119739	0.439	0.214	4.8739e-92
KIF11	2.10307e-84	0.119115	0.476	0.251	4.20614e-81
FANCI	3.23223e-131	0.118887	0.543	0.291	6.46446e-128
BUB1B	1.63905e-123	0.117906	0.457	0.192	3.2781e-120
ECT2	1.79664e-64	0.117317	0.556	0.362	3.59329e-61
NCAPG	1.79734e-132	0.117116	0.483	0.223	3.59467e-129
TGFBR2	1.12769e-123	0.116672	0.695	0.45	2.25538e-120
EGR2	6.21902e-115	0.116251	0.599	0.378	1.2438e-111
TYMS	1.06303e-52	0.115913	0.573	0.391	2.12606e-49
DLK1	1.03822e-181	0.115844	0.38	0.078	2.07644e-178
HELLS	6.04184e-99	0.115808	0.608	0.376	1.20837e-95
SELENOP	3.7474e-64	0.11496	0.464	0.249	7.49481e-61
KIFC1	5.86076e-39	0.113249	0.413	0.221	1.17215e-35
RRM2	1.04225e-80	0.113041	0.536	0.298	2.08449e-77
CENPM	1.74983e-133	0.111154	0.55	0.295	3.49965e-130
ALCAM	7.99488e-144	0.110922	0.606	0.342	1.59898e-140
ATAD5	5.34474e-112	0.110463	0.506	0.272	1.06895e-108
BUB1	1.32961e-193	0.10834	0.491	0.19	2.65921e-190
CKAP2L	1.5645e-128	0.107761	0.469	0.206	3.129e-125
SFRP1	4.59793e-75	0.107098	0.71	0.508	9.19586e-72
LMNB1	1.40604e-65	0.107071	0.514	0.317	2.81207e-62
CCNA2	2.88489e-112	0.10697	0.499	0.253	5.76977e-109
CDCA3	3.97912e-76	0.105649	0.428	0.211	7.95823e-73
COL1A2	0	0.105335	0.43	0.082	0
MCM7	9.39064e-46	0.104623	0.629	0.47	1.87813e-42
TACC3	5.80284e-112	0.103549	0.465	0.224	1.16057e-108
PLK1	2.73171e-85	0.103338	0.463	0.242	5.46343e-82
TMEM158	2.34108e-62	0.102733	0.578	0.37	4.68217e-59
ANKRD37	5.5296e-45	0.102515	0.666	0.497	1.10592e-41
PITX2	4.44876e-47	0.102443	0.784	0.673	8.89751e-44
STMN1	9.62331e-72	0.101916	0.91	0.76	1.92466e-68
CCDC18	1.55698e-118	0.101202	0.472	0.22	3.11397e-115
KIF2C	1.46951e-159	0.100903	0.45	0.164	2.93902e-156
KIF18A	9.80196e-129	0.100757	0.434	0.172	1.96039e-125
SPDL1	1.48879e-92	0.100424	0.487	0.247	2.97758e-89
FGFR1	5.69737e-97	0.0991162	0.62	0.371	1.13947e-93
FAM111B	6.48545e-81	0.0982397	0.444	0.209	1.29709e-77
ZWINT	2.44129e-53	0.0974048	0.547	0.362	4.88259e-50
IGFBP6	1.0653e-39	0.0967688	0.52	0.327	2.13061e-36
KNSTRN	7.52853e-118	0.096625	0.554	0.313	1.50571e-114
CENPA	1.69793e-72	0.0965185	0.432	0.208	3.39587e-69
PLCG2	3.17251e-263	0.0956157	0.508	0.16	6.34502e-260
VRK1	8.53636e-64	0.0954794	0.625	0.439	1.70727e-60
FBXO5	4.41582e-119	0.0954659	0.515	0.283	8.83164e-116
KCNK7	7.77696e-112	0.0945303	0.505	0.263	1.55539e-108
TCF4	9.74728e-153	0.0939421	0.5	0.225	1.94946e-149
TTK	5.08846e-96	0.0931114	0.438	0.204	1.01769e-92
IGFBP7	8.78804e-23	0.0930886	0.691	0.528	1.75761e-19
MCM5	3.55258e-67	0.0929253	0.525	0.336	7.10517e-64
ADM	3.69417e-74	0.0925188	0.542	0.309	7.38835e-71
IGFBP5	1.61352e-53	0.0916805	0.772	0.594	3.22705e-50
KIF4A	2.13452e-119	0.0915715	0.454	0.193	4.26904e-116
HIST1H1C	2.70643e-46	0.0915304	0.703	0.514	5.41287e-43
GINS2	9.5718e-92	0.0912468	0.555	0.326	1.91436e-88
COL6A3	3.29416e-248	0.0906522	0.434	0.129	6.58833e-245
PCNA	5.63456e-41	0.0905106	0.725	0.588	1.12691e-37
EPPK1	3.38769e-151	0.0901174	0.672	0.401	6.77538e-148
MCAM	6.49228e-135	0.0893119	0.457	0.192	1.29846e-131
NDC80	8.41813e-90	0.0889664	0.453	0.226	1.68363e-86
C21orf58	9.68076e-78	0.0886463	0.463	0.258	1.93615e-74
FOXQ1	2.51213e-48	0.0882783	0.601	0.429	5.02427e-45
MND1	1.34136e-112	0.0878452	0.481	0.237	2.68272e-109
MGP	1.65475e-71	0.0878068	0.16	0.035	3.3095e-68
ESCO2	1.07247e-95	0.0872489	0.443	0.199	2.14493e-92
GPX2	4.44314e-09	0.0869913	0.309	0.139	8.88629e-06
MAD2L1	8.50241e-52	0.0868969	0.576	0.387	1.70048e-48
IGFBP3	0.000823586	0.0863139	0.307	0.173	1
PTN	2.2716e-58	0.0860804	0.768	0.624	4.5432e-55
CLEC11A	0	0.0860305	0.535	0.177	0
ID4	4.28275e-151	0.0852035	0.383	0.116	8.5655e-148
IVNS1ABP	6.38696e-116	0.084844	0.685	0.453	1.27739e-112
SPON2	0.474442	0.0843638	0.278	0.159	1
KIF14	7.76267e-108	0.0842734	0.414	0.186	1.55253e-104
KIF23	7.66477e-81	0.0837921	0.423	0.195	1.53295e-77
LOR	2.82926e-53	0.0833669	0.319	0.123	5.65852e-50
CDCA8	9.73094e-105	0.0821325	0.426	0.189	1.94619e-101
CDC6	1.42121e-85	0.0817281	0.467	0.238	2.84243e-82
SPC25	1.71859e-100	0.0815339	0.439	0.202	3.43718e-97
KIF15	1.03579e-87	0.0812763	0.409	0.174	2.07159e-84
SHCBP1	1.44742e-98	0.081054	0.424	0.168	2.89484e-95
ACP5	1.05615e-218	0.08053	0.508	0.215	2.11231e-215
COL6A1	0	0.0804503	0.615	0.259	0
ARHGAP11A	1.09188e-54	0.0783916	0.441	0.261	2.18376e-51
SERPINE1	6.28849e-128	0.0780141	0.543	0.285	1.2577e-124
LUM	7.76337e-197	0.0776913	0.279	0.041	1.55267e-193
XRCC2	2.69653e-186	0.0776087	0.485	0.204	5.39307e-183
FOXM1	2.3493e-59	0.0775528	0.434	0.215	4.6986e-56
CHAF1A	4.72194e-25	0.076708	0.494	0.348	9.44389e-22
TGFBR3	4.52351e-222	0.0763255	0.553	0.251	9.04703e-219
FBLN1	3.59067e-161	0.0756769	0.584	0.31	7.18134e-158
SLC2A3	5.24131e-48	0.0754615	0.575	0.4	1.04826e-44
RACGAP1	4.02371e-108	0.0752702	0.5	0.252	8.04742e-105
MCM6	5.90922e-83	0.0752289	0.59	0.375	1.18184e-79
CDT1	2.32954e-77	0.0745781	0.478	0.245	4.65907e-74
NCAPH	9.095e-138	0.074215	0.461	0.208	1.819e-134
DSC2	3.04507e-42	0.0741478	0.936	0.797	6.09014e-39
AKR1C2	1.46567e-20	0.0739374	0.434	0.267	2.93135e-17
TROAP	1.34219e-41	0.073412	0.398	0.197	2.68437e-38
TMPRSS11D	6.86316e-137	0.0722048	0.601	0.325	1.37263e-133
C10orf99	1.21262e-52	0.0718939	0.356	0.162	2.42525e-49
MCM10	3.59233e-115	0.0717572	0.474	0.231	7.18465e-112
RFC3	3.10644e-51	0.0716638	0.488	0.304	6.21287e-48
KRT76	6.98226e-08	0.0709442	0.247	0.095	0.000139645
HJURP	1.09492e-68	0.0699629	0.358	0.129	2.18984e-65
CCNF	2.26904e-123	0.0686285	0.443	0.194	4.53808e-120
CTSH	8.48968e-94	0.0671704	0.478	0.255	1.69794e-90
LGR6	1.62244e-270	0.066691	0.421	0.103	3.24489e-267
CENPK	1.59482e-78	0.0664238	0.489	0.265	3.18963e-75
COL1A1	2.10311e-141	0.06623	0.489	0.22	4.20621e-138
NEFH	6.06165e-49	0.0657495	0.374	0.171	1.21233e-45
APOC1	1.15975e-207	0.0655374	0.509	0.204	2.3195e-204
NEK2	2.39142e-43	0.0647836	0.342	0.14	4.78285e-40
CIP2A	1.77008e-138	0.0645935	0.482	0.225	3.54015e-135
SOCS3	3.39212e-29	0.0641476	0.701	0.568	6.78424e-26
LGALS7	0.530645	0.0636785	0.159	0.043	1
KRT1	3.03827e-43	0.0635321	0.27	0.053	6.07653e-40
AKR1C1	6.79659e-09	0.0634942	0.608	0.509	1.35932e-05
IRX1	1.1656e-77	0.0633719	0.428	0.2	2.3312e-74
LRP1	5.08642e-170	0.0633514	0.546	0.247	1.01728e-166
CTSV	6.22994e-35	0.0629582	0.633	0.477	1.24599e-31
SLC6A15	2.56878e-180	0.0620284	0.503	0.231	5.13755e-177
FAM83D	1.07518e-57	0.0618831	0.426	0.221	2.15036e-54
EXPH5	2.90998e-155	0.0612589	0.612	0.33	5.81995e-152
PEG10	3.16056e-71	0.0607703	0.585	0.396	6.32112e-68
KLF2	2.70999e-18	0.0606747	0.326	0.165	5.41997e-15
SLC16A9	9.73067e-101	0.0604895	0.385	0.147	1.94613e-97
MELK	5.69376e-42	0.0601368	0.463	0.288	1.13875e-38
WDR76	9.14407e-75	0.059576	0.415	0.175	1.82881e-71
KIF20A	4.27537e-113	0.0591996	0.384	0.149	8.55073e-110
PTPRN	0	0.0582668	0.46	0.119	0
FEN1	1.83284e-11	0.0582275	0.486	0.367	3.66568e-08
PIMREG	2.8689e-41	0.0577078	0.348	0.132	5.73781e-38
SPAG5	4.62584e-87	0.057573	0.386	0.144	9.25168e-84
INCENP	4.08485e-111	0.0573756	0.457	0.219	8.16971e-108
NMB	2.3998e-44	0.0566233	0.445	0.245	4.7996e-41
CYP24A1	2.22167e-42	0.0560216	0.51	0.336	4.44334e-39
SLC20A1	2.00045e-34	0.0552777	0.671	0.511	4.00089e-31
PSRC1	1.4254e-28	0.0548836	0.341	0.168	2.85081e-25
SERPINI1	1.69734e-18	0.0547382	0.278	0.109	3.39468e-15
DCLK1	1.66174e-164	0.0545785	0.376	0.104	3.32347e-161
CIT	4.02935e-137	0.0545554	0.454	0.212	8.0587e-134
PIF1	2.83372e-96	0.0543819	0.368	0.131	5.66744e-93
HSPA1A	3.19172e-16	0.0542615	0.76	0.699	6.38344e-13
COL3A1	4.49151e-171	0.054175	0.266	0.051	8.98302e-168
KLK8	8.92368e-79	0.0538954	0.31	0.092	1.78474e-75
FN1	1.40014e-104	0.0537129	0.424	0.19	2.80028e-101
CCK	7.27336e-68	0.0536343	0.432	0.223	1.45467e-64
ST3GAL5	2.1202e-143	0.0534763	0.468	0.213	4.2404e-140
SLC26A2	4.26071e-116	0.0534448	0.496	0.262	8.52143e-113
HIST1H2AH	1.44874e-127	0.0523378	0.359	0.105	2.89747e-124
SLC16A3	6.7402e-42	0.051788	0.372	0.196	1.34804e-38
SERPINE2	6.46463e-15	0.0516175	0.637	0.52	1.29293e-11
DEPDC1B	8.58768e-138	0.0511257	0.422	0.15	1.71754e-134
ARHGDIB	0.451512	0.0499682	0.262	0.135	1
RAD51AP1	5.63583e-42	0.049783	0.413	0.228	1.12717e-38
CDCA5	2.55791e-101	0.0494242	0.418	0.175	5.11582e-98
SPINK6	3.20542e-10	0.0490596	0.198	0.06	6.41084e-07
KLK5	6.5095e-277	0.0484271	0.426	0.116	1.3019e-273
GBP6	1.22543e-13	0.0474394	0.799	0.69	2.45086e-10
CDCA7	4.70493e-46	0.0472798	0.546	0.362	9.40985e-43
STC1	3.94787e-85	0.0470974	0.631	0.39	7.89573e-82
CWH43	5.71008e-37	0.0458398	0.457	0.289	1.14202e-33
ARHGEF39	1.27697e-49	0.0454566	0.329	0.132	2.55394e-46
KCNJ15	6.8706e-50	0.0454519	0.56	0.367	1.37412e-46
PPP1R14A	2.12934e-21	0.0452987	0.3	0.13	4.25869e-18
INSIG1	7.56738e-37	0.0452773	0.584	0.41	1.51348e-33
SPRR2G	5.66759e-164	0.0448404	0.265	0.056	1.13352e-160
PDGFA	2.74105e-88	0.0441415	0.461	0.239	5.4821e-85
PRSS23	2.64423e-80	0.0441134	0.503	0.265	5.28846e-77
SULF1	2.69854e-175	0.0438975	0.396	0.125	5.39709e-172
CCDC91	1.58441e-06	0.0437885	0.621	0.531	0.00316882
FHL1	1.25428e-24	0.043776	0.533	0.385	2.50855e-21
CDC45	2.26724e-72	0.0428611	0.394	0.154	4.53449e-69
MYBL2	8.44045e-78	0.042653	0.464	0.228	1.68809e-74
CA9	8.34874e-58	0.0424337	0.477	0.286	1.66975e-54
BMP4	1.49331e-42	0.041906	0.488	0.315	2.98662e-39
EPHX3	4.43604e-55	0.041884	0.378	0.197	8.87208e-52
ABCG2	4.16251e-80	0.0418545	0.348	0.116	8.32502e-77
CARD18	4.63463e-70	0.0407543	0.414	0.216	9.26925e-67
JAG1	6.674e-10	0.0404695	0.848	0.806	1.3348e-06
MSX2	3.64304e-69	0.0400662	0.303	0.085	7.28608e-66
TGFBI	6.27848e-44	0.040047	0.313	0.132	1.2557e-40
COL6A2	1.3292e-231	0.0389764	0.482	0.182	2.6584e-228
HES5	2.20993e-69	0.0384752	0.288	0.081	4.41986e-66
KRTDAP	6.36881e-88	0.0384149	0.596	0.343	1.27376e-84
CNTNAP2	2.88662e-94	0.0380997	0.44	0.22	5.77323e-91
FLRT2	4.88134e-110	0.0379307	0.504	0.265	9.76268e-107
ANGPT2	4.40424e-58	0.037772	0.331	0.157	8.80848e-55
CCNA1	0.000140618	0.0375783	0.372	0.252	0.281235
COL7A1	1.4231e-78	0.0373666	0.521	0.309	2.8462e-75
GEM	4.00195e-12	0.0370282	0.55	0.437	8.0039e-09
SLC40A1	1.30262e-131	0.0370282	0.38	0.138	2.60525e-128
RGCC	0.41575	0.0368957	0.269	0.168	1
COL5A3	7.90559e-41	0.0364783	0.581	0.385	1.58112e-37
TNFAIP8L1	2.10716e-23	0.0363231	0.362	0.201	4.21433e-20
MOB3B	2.19928e-58	0.036112	0.389	0.195	4.39857e-55
ABCA12	4.14058e-13	0.0357454	0.357	0.214	8.28115e-10
DNAJB4	1.63862e-92	0.0348268	0.472	0.239	3.27725e-89
PDE4B	3.32026e-46	0.0347008	0.5	0.312	6.64051e-43
LAMA4	3.57883e-24	0.0341321	0.314	0.163	7.15766e-21
HSPA1B	8.64672e-27	0.0340554	0.742	0.593	1.72934e-23
ETV1	2.01544e-50	0.034042	0.366	0.169	4.03089e-47
NT5E	5.1932e-10	0.0339469	0.468	0.327	1.03864e-06
SLC7A11	3.95868e-42	0.0337683	0.47	0.281	7.91736e-39
KHDRBS3	3.14317e-65	0.0336319	0.493	0.282	6.28634e-62
TSPYL2	2.11683e-67	0.0333483	0.425	0.218	4.23366e-64
PDGFRB	1.2203e-91	0.0332487	0.15	0.022	2.4406e-88
PLVAP	2.36662e-65	0.0327197	0.09	0.009	4.73324e-62
ASF1B	7.39736e-39	0.0323748	0.418	0.231	1.47947e-35
SPRR1A	1.29637e-101	0.0320307	0.401	0.171	2.59274e-98
SRRD	4.81006e-08	0.0316025	0.558	0.433	9.62012e-05
EGR4	2.31924e-05	0.031405	0.273	0.135	0.0463848
ZNF331	4.12872e-46	0.0313701	0.391	0.201	8.25745e-43
SPRY1	4.35134e-21	0.0313371	0.516	0.366	8.70268e-18
SDC2	4.50941e-110	0.0312241	0.385	0.151	9.01881e-107
PKMYT1	7.98406e-46	0.0310732	0.382	0.182	1.59681e-42
COL4A2	1.31457e-70	0.0309413	0.475	0.264	2.62915e-67
DKK4	1.20743e-91	0.0306224	0.232	0.038	2.41486e-88
NPPC	3.53551e-44	0.0302324	0.219	0.056	7.07101e-41
IFITM2	0.00194569	0.0301386	0.167	0.049	1
CPVL	3.88915e-05	0.0300913	0.356	0.229	0.077783
AL118508.1	2.8559e-12	0.0299093	0.323	0.18	5.7118e-09
HMGA1	1.16564e-31	0.0299048	0.799	0.736	2.33128e-28
ANGPTL4	2.15845e-60	0.0297361	0.42	0.224	4.3169e-57
SMYD3	1.63641e-40	0.0297131	0.564	0.384	3.27282e-37
DCN	2.72354e-25	0.0293762	0.128	0.041	5.44708e-22
THBD	3.67905e-35	0.029296	0.534	0.364	7.3581e-32
SLC39A14	9.88016e-47	0.0291208	0.418	0.23	1.97603e-43
NRG1	1.9058e-52	0.029046	0.339	0.131	3.8116e-49
TCIM	2.21102e-23	0.0278989	0.176	0.103	4.42203e-20
GAS2L3	7.89236e-81	0.0278719	0.301	0.098	1.57847e-77
ITGA1	1.11176e-94	0.0272708	0.311	0.115	2.22352e-91
POSTN	6.09622e-91	0.0272102	0.211	0.06	1.21924e-87
GLS	9.29952e-14	0.0266866	0.709	0.581	1.8599e-10
COL12A1	9.85519e-13	0.0264568	0.331	0.192	1.97104e-09
SDR16C5	2.4363e-12	0.0264	0.727	0.586	4.8726e-09
COX7A1	1.20873e-32	0.0261787	0.287	0.121	2.41745e-29
KRT16	3.29409e-12	0.0261175	0.997	0.983	6.58817e-09
COL4A1	9.62832e-91	0.0260439	0.412	0.198	1.92566e-87
ARC	0.0126488	0.025985	0.236	0.116	1
COL5A2	1.04744e-22	0.025893	0.356	0.2	2.09487e-19
PRRX2	1.11381e-59	0.0254186	0.31	0.112	2.22763e-56
DNAJB1	1.76124e-05	0.0249886	0.783	0.747	0.0352247
RAB27B	2.77854e-14	0.0249161	0.658	0.531	5.55708e-11
RNF39	5.04928e-75	0.0248811	0.401	0.194	1.00986e-71
WDR66	0.000793737	0.0245772	0.293	0.165	1
AL139246.5	2.96657e-18	0.0242305	0.249	0.087	5.93313e-15
MAP1B	1.6075e-29	0.0239734	0.549	0.377	3.215e-26
UHRF1	1.18296e-52	0.0239086	0.397	0.205	2.36592e-49
ENPP1	1.78873e-124	0.0235708	0.331	0.099	3.57746e-121
PTK2	4.72417e-18	0.0235207	0.62	0.461	9.44834e-15
MMP3	2.3927e-23	0.0230266	0.072	0.047	4.78539e-20
GMPR	2.79913e-23	0.0228889	0.283	0.128	5.59826e-20
NTRK2	8.17954e-32	0.022838	0.238	0.086	1.63591e-28
IGFL1	1.02738e-08	0.0228256	0.323	0.201	2.05475e-05
PTGS2	0.231152	0.0227663	0.239	0.134	1
AXL	9.43229e-129	0.022386	0.436	0.177	1.88646e-125
SLC9A3R2	2.2976e-07	0.0223646	0.453	0.314	0.000459519
TWIST1	4.03791e-48	0.0219789	0.078	0.025	8.07581e-45
AC023157.3	1.71226e-23	0.0219536	0.39	0.233	3.42453e-20
PMP22	5.01831e-26	0.0218823	0.348	0.185	1.00366e-22
APOD	8.3953e-34	0.0218734	0.036	0.006	1.67906e-30
ADAP2	0.00546391	0.0218171	0.319	0.246	1
THBS1	2.24708e-51	0.0216086	0.367	0.19	4.49416e-48
DTL	1.16603e-45	0.0213788	0.351	0.174	2.33206e-42
CLEC2B	2.46389e-115	0.021125	0.335	0.093	4.92778e-112
MAF	5.86535e-09	0.0210312	0.796	0.705	1.17307e-05
BARX1	3.3104e-85	0.0209327	0.164	0.037	6.6208e-82
SUGCT	4.73784e-17	0.020587	0.355	0.19	9.47568e-14
HEG1	3.21177e-65	0.0200025	0.299	0.105	6.42353e-62
FERMT1	2.22454e-33	0.0199399	0.627	0.441	4.44907e-30
CRIP1	2.33977e-99	0.0198755	0.294	0.07	4.67953e-96
CKB	7.89233e-48	0.019757	0.689	0.477	1.57847e-44
CCNE2	3.80369e-36	0.0194705	0.345	0.166	7.60738e-33
ALOX15B	5.72289e-41	0.0191551	0.47	0.294	1.14458e-37
KRBOX1	3.77662e-18	0.0188703	0.575	0.448	7.55323e-15
ACTA2	1.37068e-11	0.0187003	0.308	0.156	2.74136e-08
CDH11	1.00746e-09	0.0186288	0.18	0.054	2.01492e-06
LINC00473	3.53349e-176	0.0184304	0.383	0.131	7.06698e-173
DSC1	7.41411e-91	0.0177463	0.312	0.1	1.48282e-87
THY1	6.54847e-48	0.0174905	0.364	0.176	1.30969e-44
AMIGO2	2.96935e-50	0.0174795	0.35	0.16	5.9387e-47
SOD3	4.64273e-18	0.0169108	0.262	0.125	9.28546e-15
THEM5	1.01966e-41	0.0165854	0.204	0.034	2.03932e-38
EMILIN1	3.40172e-12	0.0164611	0.308	0.166	6.80344e-09
PLIN2	0.609142	0.0164289	0.225	0.116	1
TENT5B	5.64659e-24	0.0158411	0.406	0.235	1.12932e-20
CHN1	2.39874e-05	0.0155002	0.261	0.147	0.0479748
PTPRM	2.55759e-108	0.015404	0.281	0.08	5.11519e-105
GMFG	0.103144	0.015108	0.149	0.054	1
SOSTDC1	2.49012e-68	0.0150842	0.294	0.103	4.98023e-65
KRT3	1.65144e-21	0.0148662	0.238	0.125	3.30288e-18
PLCXD1	5.87026e-50	0.0147481	0.413	0.224	1.17405e-46
HPGD	8.05298e-12	0.0146272	0.238	0.123	1.6106e-08
TNNT1	1.14951e-05	0.0145551	0.122	0.035	0.0229902
PLXND1	1.70884e-116	0.014549	0.325	0.107	3.41769e-113
DDR2	6.63152e-83	0.0145009	0.32	0.117	1.3263e-79
KDR	2.4825e-13	0.014445	0.026	0.001	4.96499e-10
ZEB1	9.99214e-93	0.0143983	0.293	0.087	1.99843e-89
SOX18	1.86559e-13	0.0142198	0.116	0.006	3.73119e-10
PRKG1	0.227989	0.0139614	0.139	0.059	1
COL8A1	5.00284e-70	0.0135792	0.267	0.067	1.00057e-66
FAM198B	1.83118e-138	0.0135456	0.294	0.072	3.66235e-135
CRYGS	0.128269	0.0132723	0.158	0.04	1
PECAM1	7.85265e-51	0.0128605	0.043	0.003	1.57053e-47
DEGS2	4.21346e-07	0.0128423	0.24	0.116	0.000842692
HGF	1.53069e-93	0.0128138	0.185	0.046	3.06137e-90
ESM1	2.25924e-55	0.0127588	0.043	0.006	4.51848e-52
INPP4B	1.56886e-24	0.0126983	0.33	0.177	3.13771e-21
COL5A1	2.12218e-81	0.0126141	0.329	0.119	4.24436e-78
TGM3	5.91642e-14	0.0125652	0.128	0.012	1.18328e-10
LSAMP	3.28506e-79	0.0125125	0.345	0.168	6.57011e-76
BBOX1-AS1	6.2595e-221	0.0122187	0.344	0.101	1.2519e-217
FLT1	1.71603e-55	0.0121126	0.096	0.007	3.43207e-52
CCDC102B	6.55444e-09	0.01185	0.252	0.117	1.31089e-05
MYADM	9.3023e-107	0.011844	0.202	0.044	1.86046e-103
NOV	0.24689	0.0116841	0.239	0.153	1
TSC22D3	5.52096e-27	0.0116444	0.405	0.249	1.10419e-23
RCN3	1.02171e-87	0.0114646	0.353	0.142	2.04343e-84
AEBP1	5.18782e-32	0.0113411	0.178	0.049	1.03756e-28
PASK	4.20056e-49	0.0113182	0.319	0.146	8.40111e-46
PRSS35	2.9183e-28	0.011245	0.071	0.016	5.8366e-25
CLDN5	1.76993e-15	0.0112283	0.066	0.021	3.53986e-12
TFPI	2.68734e-53	0.0111679	0.18	0.06	5.37467e-50
DDIT4-AS1	1.77431e-68	0.0110563	0.263	0.082	3.54862e-65
CREM	0.47218	0.0110499	0.481	0.379	1
MSX1	8.69017e-90	0.0110233	0.171	0.031	1.73803e-86
IFIT1	0.0194332	0.0110004	0.23	0.092	1
EDIL3	4.3043e-88	0.0109188	0.168	0.025	8.6086e-85
BGN	2.68716e-67	0.0108224	0.166	0.024	5.37432e-64
A2M	3.50062e-80	0.010709	0.105	0.016	7.00124e-77
FLI1	6.57443e-129	0.0105796	0.251	0.055	1.31489e-125
RDH12	1.87312e-23	0.0105297	0.273	0.124	3.74624e-20
RGS5	8.13247e-10	0.0104875	0.238	0.122	1.62649e-06
RGS2	2.24823e-13	0.0103778	0.314	0.176	4.49645e-10
TUBB2A	0.0181932	0.0103192	0.761	0.704	1
CDSN	1.84695e-24	0.0101712	0.149	0.048	3.69391e-21
MYL9	7.93112e-43	0.0101348	0.298	0.125	1.58622e-39
MCF2	5.97484e-19	0.0101188	0.25	0.087	1.19497e-15
NR2F1	9.7399e-59	0.00996474	0.127	0.037	1.94798e-55
RASD1	0.907571	0.00981006	0.221	0.101	1
GRASP	3.76794e-72	0.00973322	0.236	0.05	7.53589e-69
CD93	0.00763815	0.00971503	0.065	0.043	1
PORCN	5.39596e-20	0.0094717	0.359	0.211	1.07919e-16
DIRAS3	1.28328e-15	0.00941977	0.539	0.389	2.56656e-12
C11orf96	0.0274301	0.00938701	0.231	0.207	1
POF1B	5.99976e-122	0.00934531	0.371	0.134	1.19995e-118
SLC16A6	9.88434e-18	0.00928766	0.242	0.128	1.97687e-14
ADGRL4	3.53355e-16	0.00922355	0.031	0.012	7.0671e-13
SFRP4	8.96361e-49	0.00921068	0.036	0.002	1.79272e-45
PSORS1C2	0.558022	0.00910846	0.064	0.018	1
SLC38A5	0.174368	0.00909414	0.283	0.187	1
TBX2	7.7331e-65	0.00897462	0.12	0.029	1.54662e-61
AC104051.2	9.99783e-30	0.00894738	0.053	0.017	1.99957e-26
ANGPTL2	4.82687e-61	0.00879133	0.343	0.165	9.65375e-58
HMCN1	3.23568e-122	0.00871534	0.277	0.054	6.47135e-119
CARMN	1.04975e-45	0.00871289	0.202	0.022	2.0995e-42
RBP7	6.61256e-26	0.00860373	0.399	0.243	1.32251e-22
LDB2	2.26902e-37	0.00849905	0.09	0.03	4.53804e-34
SCUBE3	3.38989e-50	0.0083996	0.191	0.043	6.77978e-47
NR4A3	6.80017e-64	0.00833138	0.265	0.07	1.36003e-60
ENG	1.39321e-45	0.00821978	0.295	0.116	2.78643e-42
AL078639.1	1.94952e-09	0.00812164	0.05	0.028	3.89904e-06
HLA-DPB1	0.0138406	0.00803827	0.171	0.061	1
IFI6	1.10322e-11	0.00801002	0.316	0.186	2.20643e-08
FBN1	1.30255e-05	0.0080085	0.204	0.079	0.0260509
PRR9	1.98891e-55	0.00795076	0.16	0.063	3.97782e-52
CRISPLD2	7.94548e-66	0.00794891	0.299	0.115	1.5891e-62
GYPC	8.57294e-35	0.00780104	0.075	0.021	1.71459e-31
CHL1	9.26786e-13	0.00770146	0.151	0.069	1.85357e-09
TCHH	1.66421e-22	0.00767986	0.317	0.178	3.32843e-19
CALCRL	2.72681e-36	0.00767113	0.335	0.165	5.45361e-33
ACE	2.2457e-14	0.00759886	0.036	0.05	4.4914e-11
RARRES2	0.000769835	0.00758799	0.173	0.14	1
PCOLCE	2.37743e-22	0.00750765	0.279	0.099	4.75486e-19
KCNN3	1.14153e-56	0.00750438	0.216	0.06	2.28307e-53
ADAMTS4	2.35447e-07	0.0074644	0.077	0.014	0.000470893
IGFL3	1.02552e-71	0.00744136	0.178	0.071	2.05105e-68
CHST1	3.71524e-29	0.00730252	0.155	0.037	7.43047e-26
SERPING1	1.94163e-83	0.00719581	0.323	0.138	3.88325e-80
CRABP1	1.45708e-22	0.00704187	0.143	0.068	2.91416e-19
CYP1A1	0.00247	0.00702308	0.125	0.024	1
OLFML3	1.09862e-16	0.00699496	0.132	0.056	2.19724e-13
NID1	6.56401e-48	0.00697538	0.267	0.096	1.3128e-44
TNFAIP6	2.97792e-14	0.00697253	0.089	0.042	5.95584e-11
FGF7	2.58282e-78	0.00695957	0.332	0.132	5.16564e-75
C1QL1	2.80007e-20	0.00686084	0.232	0.057	5.60014e-17
PYDC1	0.175817	0.00673699	0.086	0.022	1
HLA-DQB1	1.46403e-107	0.00666555	0.47	0.256	2.92807e-104
BCL6B	2.80182e-29	0.00664459	0.04	0	5.60364e-26
THBS4	6.29801e-34	0.00657604	0.218	0.052	1.2596e-30
ANO1	3.55633e-67	0.00654976	0.193	0.047	7.11266e-64
RAB32	2.74943e-07	0.00653633	0.51	0.367	0.000549885
ZEB2	5.15161e-11	0.00651552	0.137	0.045	1.03032e-07
VIM	1.34658e-225	0.00649557	0.701	0.349	2.69316e-222
FKBP10	5.60199e-73	0.0064428	0.306	0.142	1.1204e-69
AQP1	0.0134603	0.00625608	0.135	0.08	1
MEF2C	2.54119e-44	0.00624135	0.124	0.038	5.08237e-41
PEG3	1.11698e-125	0.00616701	0.246	0.029	2.23396e-122
EPSTI1	1.38519e-105	0.00615355	0.419	0.202	2.77038e-102
RFX8	1.31408e-77	0.0060982	0.151	0.028	2.62817e-74
SYT1	1.09412e-42	0.00609214	0.15	0.037	2.18823e-39
KLRB1	1.00666e-20	0.00608486	0.021	0	2.01333e-17
LRRN3	8.93046e-50	0.00600619	0.111	0.026	1.78609e-46
DEFB1	3.44585e-09	0.00581695	0.126	0.032	6.8917e-06
HLA-DMA	2.09633e-08	0.00568644	0.245	0.119	4.19266e-05
PDGFD	7.45502e-60	0.00561491	0.23	0.064	1.491e-56
CTXN3	0.476615	0.00559238	0.164	0.017	1
LY6K	4.05395e-28	0.00556142	0.136	0.078	8.1079e-25
SPON1	0.835487	0.00547837	0.206	0.107	1
ESAM	1.3466e-40	0.00545279	0.068	0.014	2.6932e-37
CH25H	0.0612941	0.00543216	0.178	0.072	1
RGS3	1.26435e-14	0.00531277	0.32	0.17	2.5287e-11
TM4SF18	1.26383e-32	0.00530046	0.02	0	2.52765e-29
PPP1R1C	2.35597e-12	0.00526162	0.278	0.158	4.71194e-09
SNCAIP	1.03094e-23	0.00513544	0.174	0.049	2.06189e-20
MYH11	1.02774e-14	0.00501213	0.201	0.07	2.05548e-11
GIMAP4	0.00298752	0.00501145	0.002	0	1
FXYD1	2.40359e-64	0.00498084	0.273	0.102	4.80719e-61
TAGLN3	2.47688e-30	0.0049528	0.466	0.306	4.95376e-27
NID2	7.47145e-13	0.00489418	0.06	0.031	1.49429e-09
SEMA3D	0.336869	0.00488567	0.018	0.014	1
2004-09-01	0.0426918	0.00484287	0.193	0.073	1
IFI27	0.278578	0.00484014	0.218	0.121	1
MMP19	5.29482e-87	0.00480448	0.272	0.082	1.05896e-83
ADAMTS6	0.00252352	0.0047638	0.168	0.072	1
CPXM2	1.22255e-53	0.00473672	0.174	0.055	2.44509e-50
LSP1	1.01778e-12	0.00469755	0.209	0.097	2.03556e-09
C5AR1	2.486e-15	0.00464137	0.22	0.084	4.972e-12
EFNB2	2.96743e-13	0.00459936	0.695	0.568	5.93485e-10
RASGRP3	1.25111e-17	0.00454876	0.069	0.028	2.50222e-14
ROBO4	6.96395e-14	0.00454519	0.059	0.006	1.39279e-10
SLIT3	6.08194e-14	0.00447087	0.251	0.119	1.21639e-10
ADGRF5	1.10161e-20	0.00443813	0.027	0.003	2.20323e-17
TNFRSF10D	1.26975e-37	0.00440265	0.306	0.141	2.53951e-34
HAS2	2.73141e-35	0.00432544	0.101	0.025	5.46282e-32
CCL13	0.000847052	0.00430865	0.001	0.006	1
CAVIN2	0.969249	0.00429485	0.155	0.077	1
MMRN2	4.8895e-113	0.00425622	0.377	0.146	9.77899e-110
CMKLR1	6.31277e-06	0.00423937	0.036	0.021	0.0126255
CDH2	2.81358e-32	0.00422675	0.216	0.083	5.62717e-29
CDKN1C	2.53364e-27	0.00420401	0.328	0.168	5.06729e-24
FLG2	1.50167e-30	0.00420296	0.167	0.048	3.00333e-27
MXRA8	1.78148e-24	0.00419746	0.083	0.033	3.56295e-21
ITIH5	1.81417e-73	0.00414805	0.231	0.098	3.62835e-70
LTBP2	0.00234915	0.00413582	0.237	0.131	1
SCARA5	6.30253e-07	0.00411118	0.058	0.021	0.00126051
ARHGAP22	2.69256e-11	0.00410525	0.297	0.147	5.38511e-08
FBLN2	1.34942e-51	0.00400009	0.239	0.064	2.69883e-48
CALB1	2.85595e-14	0.00398314	0.052	0.012	5.71191e-11
PTGER3	2.72781e-28	0.00393952	0.096	0.02	5.45562e-25
LINC00707	1.998e-90	0.00384811	0.383	0.162	3.99599e-87
LOX	2.1264e-91	0.00384156	0.292	0.097	4.25279e-88
ARSI	7.805e-84	0.0037827	0.322	0.128	1.561e-80
VGF	0.00036676	0.00377522	0.155	0.038	0.73352
IFI30	1.68616e-24	0.00373826	0.205	0.038	3.37233e-21
MROH8	1.51962e-43	0.00371272	0.29	0.141	3.03923e-40
CXorf36	4.2488e-51	0.0036941	0.084	0.01	8.49761e-48
CTSK	1.1459e-22	0.00369219	0.388	0.231	2.2918e-19
FRZB	0.00225796	0.00368488	0.159	0.076	1
HRNR	5.50604e-135	0.00366853	0.208	0.03	1.10121e-131
GZMA	0.112705	0.00366829	0.001	0	1
MT1A	4.34974e-80	0.00365948	0.233	0.028	8.69947e-77
COL11A1	4.17435e-15	0.00361752	0.042	0.015	8.3487e-12
FAT3	4.34354e-24	0.00360451	0.132	0.038	8.68709e-21
TNFRSF1B	9.43034e-50	0.00360379	0.113	0.02	1.88607e-46
MFAP4	4.73463e-18	0.00360155	0.051	0.017	9.46926e-15
LCE3D	5.90595e-36	0.00356824	0.132	0.03	1.18119e-32
EMCN	0.000231023	0.00356423	0.016	0.001	0.462047
C5AR2	0.000355477	0.00356147	0.144	0.08	0.710954
PCP4	9.10495e-51	0.0035501	0.202	0.055	1.82099e-47
CDH5	1.54888e-19	0.00353382	0.02	0.001	3.09776e-16
FAH	1.3294e-15	0.00351334	0.446	0.285	2.6588e-12
RGS4	3.20296e-88	0.00350318	0.38	0.182	6.40592e-85
TMEM204	2.60906e-05	0.00349808	0.023	0.013	0.0521811
PODXL	3.2688e-55	0.00348968	0.24	0.096	6.53761e-52
IL1R2	0.24955	0.00345044	0.05	0.03	1
ECSCR	5.22311e-13	0.00342085	0.006	0	1.04462e-09
CD52	9.47291e-45	0.00341095	0.3	0.145	1.89458e-41
PLAC9	7.02996e-49	0.00336522	0.322	0.16	1.40599e-45
AFAP1-AS1	2.07816e-65	0.00336275	0.161	0.038	4.15632e-62
SIX1	5.06282e-28	0.00333248	0.208	0.069	1.01256e-24
TMEM92	4.23442e-12	0.00331216	0.223	0.123	8.46884e-09
TAC1	1.7379e-39	0.00330097	0.028	0.002	3.47581e-36
NTRK1	1.44535e-16	0.00329031	0.038	0.012	2.89069e-13
RSPO3	0.238109	0.00323314	0.025	0.021	1
DHRS9	1.59051e-88	0.00321879	0.144	0.015	3.18102e-85
CD37	6.11708e-85	0.00320008	0.172	0.016	1.22342e-81
VCAM1	0.0266356	0.00314577	0.035	0.028	1
PLPP4	1.53453e-19	0.00310265	0.206	0.089	3.06905e-16
BBOX1	0.00104057	0.00309793	0.238	0.174	1
CR2	0.00456725	0.00308243	0.073	0.018	1
LIFR	1.46824e-31	0.00306312	0.25	0.114	2.93648e-28
SLC13A5	0.00770772	0.00300428	0.164	0.075	1
MPZ	2.63318e-12	0.00291511	0.229	0.078	5.26635e-09
HMGA2	4.24709e-24	0.00289735	0.527	0.366	8.49419e-21
PDGFRL	0.653992	0.00289382	0.155	0.085	1
MIR503HG	0.0185998	0.0028784	0.192	0.101	1
PDGFRA	1.31341e-62	0.00287483	0.148	0.051	2.62682e-59
CD7	4.06594e-13	0.00284607	0.056	0.023	8.13188e-10
KANK3	4.87429e-05	0.002823	0.184	0.059	0.0974857
GDA	1.38244e-49	0.00279806	0.156	0.028	2.76488e-46
ZNF385D	7.75813e-62	0.00278573	0.185	0.085	1.55163e-58
PCDH12	7.52863e-23	0.00276756	0.179	0.085	1.50573e-19
JAM2	2.87225e-10	0.00274438	0.093	0.034	5.74449e-07
ITGBL1	4.38901e-35	0.00273297	0.159	0.059	8.77802e-32
CLDN17	1.22803e-09	0.00272522	0.026	0.003	2.45607e-06
DCBLD2	6.54368e-05	0.00268841	0.752	0.663	0.130874
SLURP2	7.92803e-33	0.00263243	0.039	0.013	1.58561e-29
APOLD1	3.34789e-17	0.00262344	0.219	0.09	6.69579e-14
TMEM119	6.43552e-06	0.0026151	0.027	0.014	0.012871
KCNE4	4.56664e-64	0.00260469	0.089	0.008	9.13328e-61
ANTXR2	8.80855e-11	0.00260468	0.301	0.241	1.76171e-07
TIE1	6.2263e-15	0.00259793	0.041	0.001	1.24526e-11
KCNE3	5.01791e-37	0.00259069	0.081	0.01	1.00358e-33
MIAT	0.077497	0.0025822	0.223	0.097	1
S100B	2.17591e-113	0.00257566	0.138	0.009	4.35182e-110
SLC27A6	5.88193e-23	0.00255925	0.106	0.009	1.17639e-19
MCF2L	2.8565e-22	0.00255567	0.207	0.044	5.713e-19
GPRIN3	3.75205e-21	0.00255234	0.062	0.004	7.50409e-18
GPR183	8.16068e-27	0.0025326	0.067	0.019	1.63214e-23
RAI14	1.46026e-33	0.0025243	0.481	0.303	2.92052e-30
FOXF2	3.37895e-41	0.00251653	0.053	0.017	6.75791e-38
LINC01094	7.41679e-18	0.00249936	0.231	0.088	1.48336e-14
MXRA5	2.5637e-14	0.00247629	0.088	0.034	5.12741e-11
ODAPH	3.51373e-07	0.00247299	0.108	0.082	0.000702745
FETUB	2.72522e-31	0.00243355	0.049	0.015	5.45044e-28
APLN	7.34205e-59	0.00241683	0.252	0.097	1.46841e-55
DPT	3.30261e-06	0.00240943	0.003	0.005	0.00660523
AL603756.1	2.84537e-69	0.00240673	0.148	0.034	5.69075e-66
NRXN1	3.81749e-31	0.00240139	0.077	0.015	7.63497e-28
DLL4	1.20825e-08	0.00239402	0.051	0.024	2.41651e-05
MMP28	6.94021e-22	0.00236129	0.296	0.152	1.38804e-18
ENPP2	1.23738e-34	0.00235851	0.087	0.011	2.47476e-31
ICAM2	1.14018e-06	0.00234962	0.025	0.012	0.00228037
EBF1	0.00327439	0.00233692	0.003	0.003	1
KPRP	8.39046e-07	0.00229027	0.037	0.017	0.00167809
CLDN19	1.1477e-64	0.00227665	0.134	0.008	2.29539e-61
OMD	3.1363e-28	0.00224841	0.064	0.005	6.2726e-25
GUCY1A2	9.33667e-51	0.00221894	0.033	0.022	1.86733e-47
SRGN	0.856257	0.00221344	0.055	0.067	1
AC004687.1	5.80208e-17	0.00217489	0.054	0.019	1.16042e-13
ERG	0.000219635	0.00215885	0.12	0.064	0.439271
CREG2	0.0017367	0.0021494	0.148	0.075	1
PCDH17	1.67343e-25	0.00214595	0.069	0.013	3.34687e-22
C1orf162	7.7033e-35	0.00212893	0.185	0.065	1.54066e-31
CORO2B	3.00116e-17	0.00212461	0.113	0.07	6.00231e-14
ALOX5AP	0.00224372	0.00211015	0.017	0.016	1
IGSF6	1.0891e-23	0.00209546	0.239	0.12	2.1782e-20
RUNX3	6.57968e-26	0.00208085	0.122	0.044	1.31594e-22
MAFA	2.14818e-16	0.00207703	0.183	0.036	4.29635e-13
LAMP5	1.69555e-12	0.00206076	0.004	0.014	3.3911e-09
AL451085.1	0.00254504	0.00205884	0.169	0.049	1
TRBC1	3.62312e-13	0.00203824	0.013	0	7.24624e-10
TSPAN2	4.82546e-62	0.00203665	0.25	0.057	9.65092e-59
TNFRSF4	0.346719	0.00203463	0.005	0.004	1
ARHGAP6	2.9528e-06	0.00203424	0.146	0.052	0.0059056
SLC14A1	2.59101e-11	0.00201887	0.004	0.015	5.18203e-08
CX3CR1	1.54354e-27	0.00200896	0.037	0	3.08708e-24
SYNPO2	2.23222e-22	0.0019971	0.172	0.058	4.46444e-19
TMEM233	2.86527e-37	0.00199517	0.034	0.001	5.73053e-34
GALNT9	2.38054e-07	0.00198456	0.03	0.015	0.000476107
PREX2	0.00298752	0.00194984	0.002	0	1
HBB	1.56683e-09	0.00194309	0.039	0.011	3.13366e-06
IL3RA	7.2459e-57	0.00192493	0.206	0.05	1.44918e-53
RHOJ	9.13416e-07	0.00191872	0.003	0.016	0.00182683
PCAT19	7.29919e-28	0.00190955	0.03	0.001	1.45984e-24
SERPINF1	9.60616e-18	0.00190778	0.218	0.18	1.92123e-14
TBX3	1.34282e-70	0.00189851	0.297	0.135	2.68564e-67
FMOD	1.37635e-07	0.00188944	0.063	0.02	0.000275269
CST7	2.38148e-11	0.00188568	0.021	0.006	4.76296e-08
STAB1	0.00458794	0.00188146	0.034	0.001	1
LINC01235	5.30667e-19	0.00182584	0.039	0.001	1.06133e-15
FAP	0.230419	0.00182223	0.019	0.023	1
SLC4A4	5.77789e-08	0.00180944	0.06	0.017	0.000115558
FCN3	1.15685e-33	0.00178254	0.065	0.002	2.31369e-30
SPP1	0.00188166	0.00176295	0.018	0.003	1
VSIG8	5.50077e-26	0.00175313	0.255	0.109	1.10015e-22
TCEAL2	1.91234e-39	0.00175151	0.128	0.031	3.82469e-36
ICAM4	1.01978e-50	0.00171767	0.171	0.03	2.03956e-47
CD2	0.00021603	0.00170552	0.008	0	0.432059
CCDC168	1.0256e-16	0.00164266	0.173	0.048	2.0512e-13
CLEC14A	0.00598704	0.00162882	0.002	0	1
CYTL1	0.0219928	0.00162839	0.02	0.014	1
FILIP1	0.630121	0.00162593	0.148	0.094	1
WFDC1	1.23694e-11	0.00161156	0.053	0.027	2.47388e-08
LRAT	2.95124e-35	0.00161081	0.201	0.06	5.90249e-32
ASPN	7.10298e-26	0.00161078	0.07	0.003	1.4206e-22
ZNF521	3.57949e-12	0.00156547	0.056	0.03	7.15898e-09
DCSTAMP	2.30868e-10	0.00151313	0.002	0.01	4.61737e-07
MYLK	8.57717e-09	0.00150812	0.283	0.223	1.71543e-05
PTPRC	0.0538789	0.00150592	0.009	0.006	1
SLITRK4	9.4441e-09	0.00150054	0.035	0.017	1.88882e-05
HTRA3	2.51917e-21	0.00148473	0.113	0.042	5.03835e-18
STMN4	2.46369e-30	0.00143228	0.014	0.002	4.92738e-27
CCR1	3.85944e-07	0.00142559	0.003	0.009	0.000771889
MEDAG	2.07975e-39	0.00140715	0.163	0.06	4.1595e-36
MEGF10	0.000141644	0.00138931	0.054	0.042	0.283289
WISP1	0.274782	0.00138629	0.011	0.013	1
SMOC2	1.16311e-17	0.00138199	0.06	0.013	2.32622e-14
HCAR2	8.99586e-23	0.00138161	0.224	0.109	1.79917e-19
CYP7B1	8.22466e-32	0.00136303	0.215	0.092	1.64493e-28
EFHD1	1.10093e-14	0.00136272	0.101	0.019	2.20186e-11
HHEX	2.78048e-13	0.00135704	0.074	0.023	5.56096e-10
SEMA3G	7.30339e-17	0.00134562	0.102	0.02	1.46068e-13
DNASE1L2	2.40493e-08	0.00133197	0.156	0.038	4.80987e-05
LAPTM5	1.71184e-11	0.00132235	0.014	0.023	3.42368e-08
LCP2	0.0121158	0.00131695	0.001	0	1
CD48	0.0422882	0.00131196	0.009	0.006	1
CD200	0.138039	0.00131126	0.075	0.024	1
PLA2G4D	2.69615e-47	0.00129355	0.091	0.019	5.39229e-44
CYP26B1	7.19832e-10	0.00126202	0.135	0.051	1.43966e-06
HLA-DMB	2.46845e-34	0.00123642	0.187	0.054	4.9369e-31
RNASE1	0.0248543	0.00123325	0.001	0	1
CD3G	0.000155062	0.00123005	0.022	0.019	0.310124
CLNK	7.3526e-26	0.00117043	0.099	0.025	1.47052e-22
TRPA1	0.153828	0.00115862	0.018	0.015	1
CXCR6	1.24846e-18	0.00115854	0.052	0.014	2.49692e-15
CTSW	0.0171673	0.0011515	0.026	0.01	1
TRBC2	0.280436	0.00114369	0.001	0	1
SMPD3	2.67719e-32	0.00113806	0.129	0.03	5.35438e-29
PCDH9	0.00129661	0.00113217	0.161	0.059	1
PTP4A3	1.4288e-30	0.00113091	0.173	0.017	2.8576e-27
PCDH11X	1.45629e-19	0.00111849	0.108	0.04	2.91259e-16
IGF2.1	4.47835e-10	0.00111699	0.004	0.013	8.9567e-07
NRN1	0.311822	0.00110505	0.012	0.001	1
XCL1	0.000288197	0.00109696	0.012	0	0.576395
PCDH8	1.16377e-11	0.00108014	0.011	0	2.32754e-08
SCARF1	4.86886e-36	0.00107615	0.104	0.034	9.73773e-33
C5orf46	2.93835e-12	0.00106859	0.069	0.033	5.8767e-09
IL17RB	2.94848e-23	0.00105605	0.075	0.004	5.89696e-20
GFRA3	3.01443e-19	0.00104675	0.052	0.019	6.02885e-16
VCAN	4.67293e-12	0.00102861	0.214	0.076	9.34586e-09
LCE2B	1.46396e-09	0.0010257	0.011	0	2.92791e-06
CFAP58	8.0881e-104	0.00101745	0.157	0.037	1.61762e-100
GIMAP8	0.00239911	0.00101372	0.005	0	1
S1PR1	0.0105613	0.00101221	0.033	0.029	1
ANGPTL1	1.18916e-42	0.000977794	0.112	0.032	2.37831e-39
CD274	1.52788e-25	0.000974978	0.225	0.1	3.05577e-22
CD3D	8.02407e-26	0.000969604	0.028	0.001	1.60481e-22
SPINK9	6.98447e-25	0.000965313	0.085	0.027	1.39689e-21
FLT4	0.0331504	0.000955327	0.018	0.013	1
SGCD	0.446955	0.000941715	0.034	0.027	1
SLC13A4	0.000794325	0.000940579	0.088	0.042	1
MIA	0.00389188	0.000936366	0.035	0.028	1
KCTD16	7.73841e-17	0.000935129	0.143	0.059	1.54768e-13
PXDNL	0.0117963	0.000921812	0.055	0.069	1
LRRC15	1.02472e-16	0.000919088	0.002	0.014	2.04944e-13
GPR65	2.21496e-10	0.000908153	0.013	0.028	4.42992e-07
CCL8	0.085184	0.000878862	0.009	0	1
CD8A	2.42213e-08	0.000876372	0.065	0.017	4.84425e-05
SPIB	3.4476e-13	0.00087522	0.051	0.034	6.8952e-10
HOXB2	3.80438e-46	0.000875193	0.055	0.003	7.60877e-43
ABI3BP	0.00335313	0.000872041	0.087	0.042	1
FAM167B	1.58139e-44	0.000848902	0.084	0.019	3.16278e-41
CD3E	0.200449	0.000847144	0.026	0.023	1
PDE2A	1.20003e-36	0.000836773	0.073	0.01	2.40007e-33
LCE2C	2.45464e-12	0.000829345	0.012	0	4.90928e-09
NETO1	3.12188e-74	0.000827941	0.094	0.009	6.24375e-71
NCAM2	7.17104e-11	0.000826013	0.045	0.013	1.43421e-07
GIMAP7	1.80455e-16	0.000790243	0.016	0	3.60911e-13
CD36	3.97207e-35	0.000787209	0.142	0.054	7.94414e-32
MZB1	5.73244e-41	0.000785615	0.112	0.021	1.14649e-37
PTGDS	4.86341e-14	0.000781757	0.016	0.044	9.72681e-11
FBLN5	1.89635e-29	0.000772249	0.213	0.071	3.79271e-26
KCNK5	2.63489e-08	0.000768579	0.078	0.007	5.26979e-05
PTGFR	7.90666e-09	0.000764166	0.035	0.014	1.58133e-05
SLA	1.55418e-08	0.00075889	0.001	0.001	3.10837e-05
OCA2	5.86388e-07	0.000752214	0.073	0.02	0.00117278
MS4A7	0.679811	0.000751009	0.018	0.008	1
NOVA2	0.000528036	0.0007446	0.007	0.01	1
OIT3	7.50472e-13	0.000744392	0.023	0	1.50094e-09
CD86	0.00226485	0.00074428	0.034	0.018	1
NOSTRIN	5.45082e-16	0.00074221	0.133	0.061	1.09016e-12
AL121827.2	0.00168497	0.000733077	0.065	0.022	1
JCAD	2.96204e-34	0.000726919	0.216	0.095	5.92407e-31
THSD7A	0.36483	0.000724763	0.027	0.022	1
PROX1	3.80453e-25	0.000722209	0.158	0.065	7.60906e-22
NPR1	0.427256	0.000712174	0.011	0	1
RBP4	2.06807e-33	0.000712169	0.061	0.014	4.13613e-30
DIO2	3.44659e-23	0.000698743	0.063	0.018	6.89318e-20
SPRR5	6.10615e-38	0.000687282	0.052	0.028	1.22123e-34
AC010976.1	1.39499e-65	0.000679847	0.087	0.006	2.78998e-62
KCNH1	1.95472e-29	0.000674862	0.055	0.012	3.90943e-26
LINC02560	6.52775e-15	0.00067297	0.211	0.111	1.30555e-11
CD79A	1.28284e-19	0.000671868	0.14	0.04	2.56569e-16
SOX17	6.37264e-09	0.000671361	0.008	0	1.27453e-05
OGN	6.79276e-27	0.000664376	0.103	0.028	1.35855e-23
IGSF10	6.04707e-05	0.000663312	0.199	0.08	0.120941
DACT2	1.6952e-62	0.000656226	0.091	0.006	3.3904e-59
SFRP5	0.14605	0.000648459	0.083	0.024	1
PDGFB	0.091948	0.000637387	0.228	0.126	1
AP003351.1	0.112705	0.000634928	0.001	0	1
ITGB2	8.51053e-05	0.000630511	0.017	0.002	0.170211
ELN	3.04427e-07	0.000624965	0.047	0.006	0.000608855
PTPRB	1.37561e-23	0.000622129	0.022	0.002	2.75122e-20
WISP2	2.58556e-65	0.000620809	0.107	0.011	5.17112e-62
MIR3945HG	3.94033e-28	0.000613681	0.06	0.004	7.88066e-25
PAPPA2	0.0104736	0.000605329	0.02	0.034	1
CCR7	5.7988e-39	0.000602436	0.083	0.009	1.15976e-35
APLNR	1.85798e-18	0.000601441	0.001	0.007	3.71596e-15
HKDC1	0.0202683	0.000574316	0.018	0.02	1
MAP3K7CL	1.55975e-14	0.000546944	0.207	0.086	3.11949e-11
PRELP	1.10266e-06	0.00054559	0.034	0.001	0.00220531
MGAT4C	0.539534	0.000541646	0.01	0	1
LINC00221	8.14882e-05	0.000532139	0.033	0.007	0.162976
HPN	1.44617e-12	0.000530025	0.046	0.016	2.89235e-09
CCR6	4.90001e-22	0.000511486	0.073	0.009	9.80001e-19
SPI1	1.30313e-44	0.000502059	0.143	0.019	2.60626e-41
LINC00626	2.99955e-20	0.000499877	0.019	0	5.99911e-17
CLIC2	1.71826e-65	0.000493758	0.13	0.021	3.43652e-62
KLRC1	0.318885	0.000491197	0.023	0.002	1
IL10RA	9.66486e-09	0.000484034	0.106	0.029	1.93297e-05
OLFML2B	0.0311788	0.000482875	0.064	0.031	1
CORIN	2.57329e-18	0.000482296	0.09	0.027	5.14657e-15
SNAI1	2.74541e-16	0.000470287	0.186	0.086	5.49082e-13
CRTAC1	0.0573796	0.000469845	0.075	0.029	1
ABCC9	4.53568e-35	0.000468647	0.018	0.001	9.07135e-32
ASPRV1	0.000165709	0.00046699	0.061	0.031	0.331417
MMP13	0.0164045	0.000466031	0.042	0.035	1
TNFRSF11B	9.08874e-39	0.000456055	0.148	0.098	1.81775e-35
ADRA1D	1.26327e-24	0.0004553	0.051	0.015	2.52655e-21
GPR132	8.23298e-06	0.000453983	0.001	0.001	0.016466
CHRD	2.08255e-06	0.000448663	0.021	0.015	0.0041651
GLDN	0.0289312	0.000446447	0.011	0.015	1
AC073352.2	0.00177124	0.000444932	0.061	0.026	1
AC002456.1	0.000985219	0.000443904	0.041	0.018	1
DLC1	1.66737e-38	0.00042719	0.292	0.132	3.33473e-35
PRND	1.37267e-08	0.000409004	0.015	0.001	2.74535e-05
SPRR2B	0.0602652	0.000405227	0.036	0.007	1
AC243960.1	0.000751544	0.000396857	0.004	0.001	1
SAMSN1	0.124723	0.000376101	0.013	0.006	1
LINC01852	2.9882e-07	0.000374683	0.136	0.078	0.000597639
LMOD1	1.04371e-12	0.00037027	0.035	0.012	2.08743e-09
GPR35	2.85924e-35	0.000366311	0.07	0.002	5.71848e-32
LCE2D	2.65236e-05	0.000365467	0.036	0.023	0.0530472
PLN	2.87775e-19	0.000358951	0.02	0.001	5.7555e-16
CDH6	2.20788e-09	0.000357902	0.001	0.001	4.41576e-06
EPHB1	1.31457e-09	0.000351729	0.065	0.006	2.62914e-06
RAMP3	0.00107591	0.000350456	0.006	0.002	1
FAM155A	0.106812	0.000349815	0.019	0.018	1
COL15A1	4.64211e-70	0.00033745	0.009	0.002	9.28422e-67
DHRS2	2.11373e-24	0.000329302	0.045	0.004	4.22746e-21
MMP23B	3.71731e-06	0.000326199	0.169	0.057	0.00743463
MYRIP	2.07927e-50	0.000324049	0.129	0.041	4.15855e-47
XKR4	6.76694e-28	0.000321107	0.095	0.031	1.35339e-24
KCNJ8	0.284349	0.000317131	0.011	0.013	1
PLPPR4	4.37606e-19	0.000314134	0.003	0.017	8.75212e-16
MS4A2	7.96889e-15	0.000312946	0.056	0.016	1.59378e-11
GPR34	1.04396e-15	0.000303969	0.01	0	2.08793e-12
ITGA8	0.00305333	0.000300218	0.014	0.016	1
RHOH	0.111659	0.000295985	0.021	0.017	1
CXCL12	8.8929e-06	0.000292847	0.019	0.003	0.0177858
MYOT	3.29899e-29	0.000286835	0.029	0	6.59797e-26
GATA2	0.191957	0.000282056	0.001	0.012	1
MYCT1	1.3335e-05	0.00028157	0.009	0.018	0.02667
LINC01050	0.761432	0.00028106	0.004	0.005	1
AOC3	0.142729	0.000279245	0.079	0.043	1
CD69	0.483379	0.000278848	0.018	0.02	1
FAM110D	3.21532e-12	0.00027592	0.08	0.014	6.43064e-09
SH2D1A	8.81673e-10	0.000275787	0.021	0	1.76335e-06
IGFN1	1.36967e-05	0.000265715	0.061	0.02	0.0273934
NOS2	0.0163807	0.000265193	0.009	0.004	1
CCL26	2.15759e-18	0.00026359	0.105	0.028	4.31518e-15
VMO1	2.08031e-34	0.000262248	0.249	0.093	4.16061e-31
DACH1	9.26075e-13	0.000256463	0.006	0.002	1.85215e-09
PLEK	0.451001	0.000254153	0.018	0.006	1
NKAIN4	1.00519e-06	0.000247611	0.061	0.049	0.00201038
HOTAIRM1	0.391615	0.000242592	0.013	0.015	1
PSG4	3.32273e-32	0.000240966	0.025	0.01	6.64547e-29
CD34	3.88847e-07	0.000239464	0.026	0.004	0.000777695
KCNJ6	0.000344819	0.000238038	0.028	0.034	0.689638
LINC02377	6.44616e-09	0.000232255	0.012	0.002	1.28923e-05
AC093904.3	8.93921e-06	0.000226216	0.016	0	0.0178784
RERGL	2.44305e-09	0.000223846	0.009	0	4.88611e-06
RSAD2	1.39818e-16	0.000218558	0.068	0.04	2.79636e-13
MT1M	1.0047e-35	0.000217069	0.104	0.019	2.00941e-32
CPXM1	4.68007e-16	0.0002142	0.032	0.003	9.36014e-13
TACR1	7.69704e-05	0.000212099	0.011	0	0.153941
HAPLN1	2.17672e-05	0.000195622	0.001	0.004	0.0435343
CLEC5A	1.93212e-08	0.000193573	0.02	0	3.86423e-05
F2RL3	1.16156e-05	0.000189389	0.012	0.008	0.0232312
NCMAP	0.0377512	0.000180319	0.023	0.001	1
NBL1	0.143435	0.000178193	0.576	0.48	1
MMP2	2.1423e-19	0.000175342	0.227	0.058	4.28461e-16
ADRA2A	3.23597e-12	0.000174514	0.015	0.002	6.47194e-09
LINC00492	0.205345	0.000164535	0.011	0.001	1
DRD5	7.23027e-05	0.000163939	0.067	0.055	0.144605
TEK	0.498064	0.000159233	0.026	0.004	1
PCSK2	1.3495e-54	0.000152219	0.046	0.003	2.699e-51
IGF1	1.88561e-18	0.000151294	0.043	0.007	3.77122e-15
HIGD1B	0.00318638	0.000149102	0.051	0.009	1
PMCH	0.000416118	0.000146716	0.031	0.013	0.832235
COL28A1	0.00275264	0.000136827	0.02	0.022	1
CCRL2	0.508858	0.000134025	0.003	0.004	1
RCAN2	8.89414e-47	0.000131688	0.154	0.06	1.77883e-43
CFAP97D1	2.54947e-34	0.00013128	0.039	0.003	5.09894e-31
MAGEA1	1.15197e-15	0.000130478	0.001	0	2.30394e-12
TRGC2	0.00376312	0.000122142	0.002	0	1
FYB1	4.38099e-19	0.000121375	0.011	0.036	8.76197e-16
MRC1	1.40065e-24	0.000120021	0.017	0.001	2.8013e-21
LIMS2	0.899618	0.000118798	0.007	0.006	1
CYTIP	0.00363005	0.000115724	0.01	0.005	1
GIMAP1	4.39167e-12	0.000113564	0.052	0.016	8.78334e-09
STC2	1.8289e-32	0.00011342	0.078	0.042	3.6578e-29
CD300E	1.34783e-11	0.000111289	0.017	0.003	2.69565e-08
ACAN	3.31744e-11	0.000108749	0.012	0.001	6.63487e-08
COL2A1	6.67793e-07	0.000105122	0.052	0.017	0.00133559
AC019117.2	1.97181e-19	0.000102598	0.022	0.002	3.94362e-16
LINC01480	1.39081e-13	9.78744e-05	0.013	0	2.78161e-10
PLPP3	2.15224e-28	9.74817e-05	0.303	0.155	4.30448e-25
NKAIN3	8.11075e-18	9.5953e-05	0	0.001	1.62215e-14
KLHDC8A	1.71496e-31	9.59109e-05	0.031	0.002	3.42992e-28
CSF1R	0.655191	9.51028e-05	0.026	0.022	1
AC004817.3	0.00970973	9.43142e-05	0.066	0.052	1
CNMD	0.00314381	8.83431e-05	0.008	0	1
AC004540.2	3.24406e-05	8.83258e-05	0.009	0.001	0.0648812
PLCXD3	0.000816179	8.52232e-05	0.001	0.002	1
LINC01198	1.47632e-14	8.3593e-05	0.013	0	2.95264e-11
LGALS2	2.1212e-05	8.04199e-05	0.004	0	0.0424239
LINC01013	0.446046	7.88828e-05	0.007	0.003	1
P2RY13	3.24379e-07	7.65736e-05	0.006	0	0.000648757
FNDC1	0.281933	7.37436e-05	0.018	0.014	1
LPL	0.592009	7.29118e-05	0.005	0	1
ITGAX	1.22203e-13	7.27687e-05	0.028	0.009	2.44406e-10
SIGLEC10	4.61095e-37	7.22203e-05	0.052	0.003	9.22189e-34
LCE6A	0.0467261	7.1494e-05	0.01	0	1
P2RY14	2.07938e-15	7.09944e-05	0.016	0.006	4.15875e-12
ACP4	5.64215e-08	6.98615e-05	0.007	0	0.000112843
CST1	0.0197932	6.83335e-05	0.04	0.048	1
MT1H	1.25755e-21	5.9756e-05	0.085	0.019	2.51511e-18
AL844908.1	2.5731e-12	5.74509e-05	0.016	0.002	5.14619e-09
B4GALNT2	1.04602e-09	5.6646e-05	0.004	0.001	2.09204e-06
FOXS1	0.970869	5.59596e-05	0.031	0.001	1
PNMA5	0.0020811	5.57905e-05	0.003	0.003	1
IRF8	4.12518e-18	5.51381e-05	0.001	0.01	8.25036e-15
NGB	0.415739	4.96475e-05	0.004	0.005	1
SHANK3	7.09264e-08	4.60266e-05	0.239	0.123	0.000141853
LCE5A	7.51059e-09	4.42202e-05	0.038	0.006	1.50212e-05
AGT	2.33808e-08	4.34343e-05	0.006	0	4.67615e-05
GPIHBP1	4.89996e-05	4.3322e-05	0.006	0.001	0.0979993
RORB	6.39501e-25	4.1172e-05	0.076	0.018	1.279e-21
WIF1	0.818034	3.8151e-05	0.032	0.016	1
AC022101.1	8.23495e-15	3.59982e-05	0.043	0.003	1.64699e-11
AL034376.2	3.94361e-12	3.50864e-05	0.004	0.001	7.88723e-09
BPIFB4	2.11245e-17	3.35166e-05	0.178	0.055	4.22489e-14
NLRP3	0.00510136	3.17668e-05	0.002	0	1
STATH	0.0736133	2.99784e-05	0.009	0.009	1
CHRDL1	2.34692e-12	2.90003e-05	0.012	0	4.69384e-09
CXCL13	1.08658e-07	2.79371e-05	0.006	0	0.000217317
HLA-DQA2	1.06341e-11	2.62753e-05	0.013	0.001	2.12681e-08
ICOS	8.96631e-05	2.47474e-05	0.004	0	0.179326
ABRA	6.06651e-12	2.40699e-05	0.011	0	1.2133e-08
AIF1	8.76044e-06	2.17406e-05	0.005	0	0.0175209
AL078604.2	0.467426	2.1628e-05	0.015	0.003	1
GZMH	1.007e-08	1.95175e-05	0.01	0.001	2.014e-05
PRSS37	1.11608e-15	1.87514e-05	0	0.006	2.23216e-12
CXCR3	2.35682e-08	1.64662e-05	0.007	0	4.71363e-05
CILP	2.76081e-20	1.58579e-05	0	0.001	5.52162e-17
MMRN1	0.000483067	1.56824e-05	0.003	0	0.966133
LCE1B	1.94628e-09	1.29725e-05	0.143	0.05	3.89255e-06
PCK1	0.045174	9.62965e-06	0.01	0.006	1
GRP	7.19798e-06	9.31099e-06	0	0.003	0.014396
AL451060.1	1.25554e-12	9.1556e-06	0.068	0.025	2.51109e-09
PRRX1	8.88338e-104	6.74589e-06	0.22	0.057	1.77668e-100
IRF4	7.33709e-15	4.9459e-06	0.013	0	1.46742e-11
CCL4	0.213994	4.45647e-06	0.001	0.009	1
MMP12	3.14308e-28	2.28564e-06	0.001	0.015	6.28617e-25
AL024497.1	0.0182616	-7.70688e-06	0	0.005	1
GABRB2	8.8408e-20	-9.94313e-06	0.001	0.011	1.76816e-16
HSD11B1	0.00161939	-1.20395e-05	0.118	0.091	1
UCA1	0.000842342	-1.38575e-05	0.026	0.009	1
SMIM34B	0.0219788	-1.42898e-05	0.021	0.037	1
GJC3	1.34306e-32	-1.57844e-05	0.1	0.015	2.68611e-29
HLA-DQA1	7.59259e-09	-1.93525e-05	0.009	0	1.51852e-05
AC112250.2	5.89953e-11	-2.08067e-05	0.012	0.001	1.17991e-07
COX4I2	4.04902e-17	-2.58505e-05	0.002	0.02	8.09804e-14
AC113404.1	0.0214261	-2.92708e-05	0.001	0.003	1
FAM3B	0.0964718	-2.95671e-05	0.049	0.02	1
GALR1	0.0140802	-3.20047e-05	0.032	0.012	1
MMP8	0.0565412	-3.26158e-05	0.001	0.003	1
HLA-DRB5	6.03787e-13	-3.6205e-05	0.012	0	1.20757e-09
RNASE6	1.95003e-19	-4.66856e-05	0	0.008	3.90005e-16
ODAM	0.000139547	-4.67078e-05	0.088	0.111	0.279095
IFI44L	1.1759e-07	-5.38296e-05	0.051	0.03	0.00023518
LCE1E	1.3273e-13	-5.39495e-05	0.146	0.05	2.65461e-10
PIGR	0.000403784	-5.45778e-05	0.013	0.016	0.807569
TMEM176B	0.000583012	-6.33277e-05	0.007	0.011	1
RELN	0.0172837	-6.33557e-05	0.007	0.004	1
SPINK8	0.000370212	-6.78746e-05	0.003	0.006	0.740425
TPSB2	1.19131e-09	-8.05699e-05	0.001	0.006	2.38261e-06
LINC01191	0.000634505	-8.84728e-05	0.096	0.068	1
C1QTNF3	4.90794e-14	-9.3864e-05	0.135	0.039	9.81587e-11
CLEC3B	1.3861e-05	-9.55585e-05	0.005	0.008	0.027722
CADPS	3.49597e-06	-0.000103748	0.022	0.009	0.00699193
BTNL9	0.000384211	-0.000104008	0.048	0.015	0.768422
LINC01436	0.24269	-0.000113169	0.001	0.002	1
GPR84	5.60212e-19	-0.000114523	0.061	0.018	1.12042e-15
GNLY	3.46795e-11	-0.000118093	0.008	0.006	6.9359e-08
NKX6-2	1.21989e-05	-0.000124837	0.006	0	0.0243979
IL1RL1	8.52894e-11	-0.000125638	0.01	0.02	1.70579e-07
FCER1A	7.80232e-16	-0.000126857	0.001	0.01	1.56046e-12
CRTAM	8.92203e-29	-0.000126948	0.039	0.01	1.78441e-25
JCHAIN	0.371308	-0.00012717	0.009	0.013	1
HCG22	0.242262	-0.000130919	0.06	0.047	1
CALCB	0.546264	-0.000137265	0.007	0.015	1
ADAMTS20	0.0462365	-0.000138604	0	0.001	1
CDKN2B-AS1	1.70669e-13	-0.000145844	0.19	0.084	3.41337e-10
LCE3A	0.585455	-0.000155396	0.017	0.011	1
AADACL2	2.45359e-14	-0.000163786	0.01	0.002	4.90717e-11
TMEM255B	0.00177217	-0.000165198	0.19	0.082	1
LINC02158	4.94678e-10	-0.000167802	0.021	0.013	9.89356e-07
KLK4	9.34255e-09	-0.000172228	0.009	0.018	1.86851e-05
CNN1	2.99833e-06	-0.000174686	0.027	0.024	0.00599666
LINC02397	1.55055e-36	-0.000178355	0.001	0.017	3.10111e-33
LYZ	1.77152e-24	-0.000182167	0.048	0.011	3.54304e-21
LRMP	0.000420296	-0.000187457	0.01	0.013	0.840592
AKR1B1	1.43896e-06	-0.000189117	0.68	0.569	0.00287791
HPGDS	3.99546e-07	-0.000197761	0.001	0.006	0.000799092
ECEL1	5.40405e-06	-0.000229076	0.042	0.002	0.0108081
LINC01127	0.194402	-0.00022949	0.006	0.002	1
DKK1	8.8088e-07	-0.000231975	0.278	0.158	0.00176176
CRYBA2	0.000184816	-0.000232432	0.04	0.002	0.369632
HPCAL4	1.54113e-08	-0.000233751	0.045	0.052	3.08226e-05
FOXD3-AS1	1.79614e-30	-0.000237848	0.001	0.015	3.59227e-27
COMP	1.25238e-17	-0.000238139	0.033	0.003	2.50475e-14
IL36B	3.99597e-05	-0.000245129	0.002	0.01	0.0799195
HBA1	0.00466381	-0.000248755	0.108	0.029	1
CYGB	0.0408001	-0.00025195	0.145	0.077	1
LCE3E	1.35118e-24	-0.000255939	0.073	0.037	2.70236e-21
PENK	3.15061e-08	-0.000258064	0.003	0.001	6.30123e-05
SIGLEC15	0.342069	-0.000258717	0.011	0.015	1
ADAMTS2	0.586775	-0.00026506	0.016	0.014	1
HTN1	1.14538e-14	-0.000267122	0.013	0.032	2.29075e-11
GREM2	8.40906e-05	-0.000279945	0.002	0.005	0.168181
SDS	6.52317e-15	-0.000279983	0.004	0.001	1.30463e-11
FAM107A	0.0065235	-0.000280999	0.017	0.008	1
MYOC	4.40465e-20	-0.000284828	0	0.009	8.8093e-17
IL10	0.00142438	-0.000286526	0.018	0.011	1
BHLHE22	4.91858e-39	-0.000286572	0.001	0.021	9.83716e-36
HCST	3.53153e-09	-0.000287808	0.203	0.117	7.06306e-06
PSG2	5.36109e-10	-0.000289301	0.001	0.002	1.07222e-06
ADAM19	2.88966e-17	-0.000301977	0.058	0.11	5.77932e-14
RGS1	9.72136e-07	-0.000302522	0.001	0.006	0.00194427
MYO16	0.00041784	-0.000314476	0.054	0.018	0.835679
MAB21L2	2.60342e-47	-0.000315277	0.058	0.011	5.20683e-44
HECW2	1.57544e-50	-0.000348104	0.161	0.078	3.15087e-47
DES	4.8259e-09	-0.000371535	0.001	0.015	9.6518e-06
PLP1	2.10875e-10	-0.000377175	0.011	0.022	4.21749e-07
FCER1G	3.09059e-11	-0.000384138	0.09	0.051	6.18118e-08
DEFB4A	0.0767784	-0.00039772	0	0.004	1
EDNRB	1.84402e-10	-0.000397779	0.034	0.018	3.68804e-07
FMO3	8.50123e-11	-0.000399383	0.001	0.007	1.70025e-07
C1orf68	0.710391	-0.000401074	0.001	0.011	1
S100A7A	6.39549e-27	-0.000404803	0.035	0.013	1.2791e-23
LINC02448	1.49931e-29	-0.000412379	0.076	0.028	2.99861e-26
HOXD8	1.22668e-21	-0.000419972	0.009	0.002	2.45337e-18
CD79B	3.04623e-08	-0.000425998	0.076	0.015	6.09245e-05
HLA-DRB1	3.47709e-28	-0.000427597	0.116	0.048	6.95418e-25
MARCO	0.000965957	-0.000428287	0.007	0.02	1
SLN	5.62588e-26	-0.000428765	0.094	0.032	1.12518e-22
MUCL1	4.33912e-24	-0.000432776	0.127	0.026	8.67824e-21
SPESP1	0.890688	-0.000432881	0.478	0.401	1
SNCG	3.81742e-40	-0.000449188	0.312	0.15	7.63485e-37
SPINK1	1.29803e-21	-0.00046037	0.012	0.04	2.59606e-18
AC024597.1	0.000240178	-0.00046241	0.001	0.011	0.480356
COL6A5	0.000133374	-0.000463874	0	0.004	0.266747
FCGR2A	6.26798e-35	-0.000466912	0.144	0.069	1.2536e-31
LINC00302	9.8574e-07	-0.000470265	0.002	0.014	0.00197148
TMEM176A	6.84144e-31	-0.000481401	0.003	0.025	1.36829e-27
RAMP2	4.49789e-21	-0.000492271	0.164	0.026	8.99578e-18
PURPL	1.04534e-12	-0.000493707	0.069	0.029	2.09069e-09
SLCO2A1	1.72346e-28	-0.000521157	0.09	0.027	3.44693e-25
LCP1	0.0805991	-0.000521487	0.096	0.107	1
DCT	0.0460659	-0.000530431	0.033	0.02	1
S100A1	0.184363	-0.000530968	0.065	0.075	1
COL14A1	7.20795e-39	-0.000539618	0.355	0.202	1.44159e-35
PLA2G4E	0.00299477	-0.00055118	0.211	0.131	1
TNXB	1.21145e-06	-0.000557059	0.046	0.026	0.0024229
CCL17	1.49272e-11	-0.000560759	0.01	0.04	2.98544e-08
KRTAP1-5	0.403011	-0.00056192	0.003	0.013	1
SGCA	1.86704e-11	-0.000567261	0.027	0.045	3.73408e-08
LINC02273	1.71599e-18	-0.00057115	0.066	0.022	3.43199e-15
FOXB1	6.04971e-31	-0.000601611	0.001	0.022	1.20994e-27
NLRP10	8.67389e-05	-0.000614212	0.054	0.059	0.173478
F13A1	1.6772e-22	-0.000653666	0.003	0.019	3.3544e-19
MX2	1.12949e-09	-0.000656265	0.071	0.038	2.25898e-06
AC025419.1	9.32868e-20	-0.000656529	0.143	0.045	1.86574e-16
ADH7	9.18122e-06	-0.000668441	0.072	0.008	0.0183624
ADD2	1.07989e-16	-0.000668721	0.091	0.04	2.15978e-13
SPANXN5	2.16476e-09	-0.0006709	0.002	0.009	4.32953e-06
CCL22	6.51774e-12	-0.0006771	0.001	0.014	1.30355e-08
LINC01871	2.04952e-47	-0.000683437	0.008	0.042	4.09904e-44
TMEM213	5.61037e-15	-0.000711418	0.02	0.029	1.12207e-11
PAMR1	1.82851e-15	-0.000716465	0.043	0.011	3.65702e-12
LST1	0.182973	-0.00073612	0.081	0.012	1
LRFN5	7.87018e-15	-0.000745385	0.044	0.018	1.57404e-11
TNFSF14	1.54068e-22	-0.000784748	0.013	0.028	3.08137e-19
CAMP	6.68212e-30	-0.000786141	0.242	0.116	1.33642e-26
PADI2	5.51761e-24	-0.000799647	0.003	0.013	1.10352e-20
CYP4F22	2.2979e-72	-0.000808363	0.137	0.031	4.5958e-69
MECOM	0.119892	-0.000810262	0.071	0.05	1
COL22A1	2.5573e-17	-0.000811533	0.048	0.03	5.11461e-14
AGTR1	0.0141163	-0.000842521	0.01	0.014	1
TNFRSF9	0.0419512	-0.000899103	0.029	0.045	1
LINC01559	1.25378e-21	-0.000903422	0	0.005	2.50757e-18
PREX1	9.4332e-56	-0.000938697	0.156	0.042	1.88664e-52
AMTN	1.34711e-06	-0.000951045	0.082	0.079	0.00269421
KRT2	1.41537e-24	-0.0009768	0.211	0.097	2.83075e-21
ACP7	0.0177682	-0.0010268	0.066	0.053	1
LYPD5	6.16331e-07	-0.00105196	0.172	0.072	0.00123266
KIAA1147	7.74527e-16	-0.00105513	0.394	0.259	1.54905e-12
MUC1	4.46783e-08	-0.0010765	0.196	0.118	8.93566e-05
AL355607.2	2.78941e-05	-0.001088	0.111	0.088	0.0557881
C2CD4B	0.00170465	-0.0010942	0.13	0.082	1
AC099342.1	6.33671e-43	-0.00113239	0.001	0.022	1.26734e-39
IL1F10	5.18355e-17	-0.0011364	0.054	0.027	1.03671e-13
ALPL	3.8405e-07	-0.00115163	0.001	0.005	0.000768101
GPC3	0.858695	-0.00117077	0.141	0.092	1
ADAMTS5	1.3322e-13	-0.00120444	0.016	0.046	2.66439e-10
ACTG2	7.45878e-05	-0.00121702	0.088	0.068	0.149176
VEPH1	0.00339237	-0.00131637	0.012	0.013	1
GGT5	0.915125	-0.00138721	0.068	0.053	1
CRISP3	2.08732e-25	-0.00139718	0.001	0.012	4.17464e-22
C7	6.55237e-29	-0.00144222	0	0.014	1.31047e-25
ALKAL2	1.42088e-12	-0.00144496	0.178	0.08	2.84177e-09
TAGAP	0.0617894	-0.00145031	0.084	0.083	1
GCNT3	0.242889	-0.0014557	0.023	0.018	1
AC092810.3	2.42829e-24	-0.00146304	0.009	0.049	4.85659e-21
HLA-DPA1	0.0116046	-0.0015078	0.107	0.027	1
PNOC	2.76496e-13	-0.00153658	0.046	0.001	5.52993e-10
ALDH1A2	1.10005e-09	-0.00157186	0.061	0.035	2.20011e-06
COLEC10	9.12806e-18	-0.0015985	0.032	0.061	1.82561e-14
CYP4F3	3.66033e-31	-0.0016374	0.19	0.073	7.32066e-28
IFIT2	8.10649e-63	-0.00168569	0.27	0.08	1.6213e-59
GAL	0.15016	-0.00176642	0.185	0.11	1
GALNT15	1.94692e-14	-0.00181005	0.093	0.057	3.89384e-11
GUCY1A1	1.07492e-13	-0.00183913	0.096	0.106	2.14985e-10
MMP7	0.12531	-0.0018424	0.034	0.058	1
SSPN	2.39367e-05	-0.00187242	0.299	0.179	0.0478734
ALOX12	1.61875e-10	-0.00187759	0.046	0.032	3.2375e-07
SFTA2	0.0310341	-0.00189759	0.011	0.036	1
TMC1	2.20933e-14	-0.00191988	0.041	0.031	4.41866e-11
AL359764.1	3.63026e-09	-0.00192698	0	0.003	7.26053e-06
ANGPTL7	0.0210495	-0.00195502	0.018	0.031	1
LIF	9.48682e-21	-0.00196015	0.103	0.134	1.89736e-17
PDLIM3	0.0695845	-0.00197066	0.2	0.102	1
CCL7	4.42814e-16	-0.00201109	0.046	0.043	8.85628e-13
ATP12A	0.445408	-0.00201289	0.019	0.016	1
PKIB	1.04119e-51	-0.00203219	0.289	0.121	2.08238e-48
PMP2	1.56729e-07	-0.00209561	0.079	0.044	0.000313458
CLGN	1.84054e-05	-0.00211142	0.124	0.03	0.0368108
SDR9C7	2.4005e-14	-0.00211747	0.082	0.044	4.80099e-11
FGL2	6.90146e-45	-0.00222206	0.215	0.081	1.38029e-41
SH2D1B	1.44796e-58	-0.00224472	0	0.027	2.89591e-55
NEXN	6.43537e-31	-0.00224519	0.295	0.151	1.28707e-27
ETNPPL	1.50716e-07	-0.00225631	0.017	0.035	0.000301432
TREM1	0.000624282	-0.00228547	0.093	0.101	1
CP	1.125e-43	-0.00234859	0.209	0.076	2.25e-40
CTH	1.51455e-05	-0.0023491	0.15	0.079	0.030291
CYBB	0.138309	-0.00238018	0.017	0.017	1
ALPK2	7.91855e-05	-0.00241069	0.1	0.071	0.158371
CXCL11	0.0237851	-0.00245872	0.024	0.026	1
MIR193BHG	1.4926e-11	-0.00247366	0.374	0.236	2.98519e-08
SLC34A3	1.04784e-29	-0.00257048	0.009	0.03	2.09568e-26
GNG11	2.94976e-189	-0.00263542	0.396	0.105	5.89952e-186
DGKI	0.33296	-0.00264698	0.12	0.101	1
INHBB	0.279882	-0.00273851	0.141	0.105	1
VWF	0.115019	-0.00274966	0.122	0.077	1
AZGP1	1.27025e-12	-0.00278614	0.041	0.069	2.5405e-09
TGM2	6.29128e-08	-0.00291696	0.083	0.072	0.000125826
CFH	0.259517	-0.00291823	0.467	0.394	1
MANCR	0.242958	-0.00298149	0.102	0.093	1
KRT86	3.69712e-25	-0.00299326	0.055	0.058	7.39424e-22
HBA2	0.000333102	-0.00301152	0.08	0.005	0.666204
PHACTR1	0.482717	-0.00313567	0.219	0.153	1
BAMBI	3.08711e-13	-0.00313965	0.306	0.174	6.17422e-10
VNN2	1.77579e-36	-0.00320543	0.009	0.052	3.55159e-33
HSPB6	7.77845e-11	-0.00324681	0.109	0.018	1.55569e-07
GSTA1	8.13614e-56	-0.00325789	0.044	0.071	1.62723e-52
UNC5B-AS1	5.18584e-66	-0.00328386	0.312	0.131	1.03717e-62
ALOX12B	0.00415351	-0.00329358	0.104	0.031	1
CLDN14	6.3839e-07	-0.0033386	0.022	0.009	0.00127678
APOBEC3A	8.45437e-06	-0.00333917	0.127	0.11	0.0169087
LYNX1-SLURP2	0.0532606	-0.00335034	0.019	0.022	1
ELF3-AS1	1.07619e-09	-0.0033763	0.019	0.04	2.15238e-06
ADAM28	1.38908e-22	-0.00343034	0.248	0.142	2.77816e-19
ATP6V0D2	6.37808e-11	-0.0034831	0.156	0.117	1.27562e-07
AGR2	6.82448e-05	-0.00348914	0.502	0.387	0.13649
IGFL2-AS1	0.00392262	-0.0034964	0.124	0.084	1
HAL	0.00037727	-0.00351168	0.251	0.147	0.75454
GAST	0.000414564	-0.00352857	0.122	0.086	0.829129
OLAH	3.58233e-33	-0.00356201	0.034	0.03	7.16467e-30
FOXC2	4.42139e-11	-0.00361067	0.187	0.073	8.84278e-08
OAS1	4.72645e-10	-0.00379962	0.362	0.219	9.45291e-07
NPR3	2.40143e-19	-0.00382021	0.14	0.086	4.80286e-16
ITPKA	4.79296e-68	-0.00390956	0.298	0.12	9.58592e-65
KLRD1	0.0126666	-0.00395109	0.09	0.062	1
EDNRA	1.28132e-17	-0.00395381	0.206	0.145	2.56264e-14
AC243829.2	3.14049e-08	-0.00402763	0.001	0.011	6.28098e-05
LHFPL6	1.45441e-41	-0.00407245	0.402	0.225	2.90883e-38
MIR155HG	1.21723e-08	-0.00410811	0.155	0.086	2.43446e-05
GREM1	0.000588445	-0.00412648	0.145	0.097	1
TNFAIP2	4.73815e-11	-0.0041366	0.272	0.145	9.4763e-08
CLDN11	0.000971347	-0.00415132	0.011	0.008	1
TNFSF9	2.31573e-09	-0.00422937	0.243	0.127	4.63146e-06
LINC02154	3.15499e-17	-0.00428861	0.123	0.076	6.30998e-14
BPIFC	4.68259e-53	-0.00430026	0.187	0.075	9.36518e-50
NCF2	7.20054e-39	-0.00432808	0.255	0.133	1.44011e-35
BICC1	2.11502e-40	-0.00441811	0.243	0.086	4.23004e-37
TMEM86A	0.00106378	-0.00446258	0.203	0.119	1
HSPA6	0.00889787	-0.00455422	0.161	0.103	1
AL139393.2	1.45945e-11	-0.00458399	0.208	0.157	2.91891e-08
HLA-DRA	0.739515	-0.00459261	0.143	0.081	1
IFIT3	1.30997e-12	-0.00459623	0.281	0.145	2.61994e-09
UPK2	0.0156229	-0.00461555	0.061	0.073	1
GPM6B	3.69797e-70	-0.00463455	0.343	0.155	7.39593e-67
EEF1A2	1.18715e-43	-0.00463883	0.071	0.06	2.3743e-40
GPNMB	5.75077e-30	-0.00466174	0.417	0.229	1.15015e-26
NEURL1B	2.08698e-23	-0.00481785	0.358	0.207	4.17395e-20
KLK6	0.000561766	-0.00489856	0.049	0.037	1
FGD2	0.527517	-0.00497564	0.089	0.072	1
ACKR4	2.35905e-67	-0.00500519	0.2	0.081	4.71809e-64
CYYR1	6.54193e-13	-0.00509276	0.284	0.166	1.30839e-09
VEGFD	2.51986e-05	-0.00510785	0.061	0.014	0.0503972
GLIS3	7.81853e-14	-0.00518688	0.205	0.113	1.56371e-10
MUC21	1.91182e-65	-0.00526472	0.001	0.052	3.82364e-62
TUBB2B	0.889718	-0.0053305	0.157	0.103	1
ADAM12	0.00187917	-0.00540026	0.185	0.123	1
MYEOV	3.28978e-28	-0.00541834	0.024	0.062	6.57957e-25
COLEC12	1.35608e-22	-0.0054223	0.154	0.037	2.71217e-19
MFAP2	2.2924e-05	-0.00542936	0.266	0.187	0.045848
OASL	0.0227655	-0.00544516	0.14	0.124	1
LY6G6C	2.76021e-47	-0.00555941	0.376	0.206	5.52042e-44
PDK4	0.88859	-0.00557086	0.026	0.035	1
BX324167.1	0.00736797	-0.00559641	0.026	0.031	1
DSEL	6.96974e-26	-0.00563333	0.338	0.19	1.39395e-22
MT3	7.08258e-07	-0.00569458	0.108	0.075	0.00141652
LINC00659	3.99002e-86	-0.00597067	0.328	0.116	7.98004e-83
IL20	0.64091	-0.00599281	0.18	0.114	1
MUC16	1.01735e-80	-0.00623617	0.018	0.082	2.03471e-77
ARL6IP1	0.0177694	-0.00627877	0.832	0.801	1
CNIH3	3.36569e-27	-0.00628722	0.22	0.076	6.73139e-24
SPOCK1	0.531302	-0.00631875	0.154	0.121	1
MMP11	0.000320327	-0.0063242	0.226	0.13	0.640654
MT1G	1.18712e-13	-0.00636542	0.256	0.133	2.37424e-10
SFRP2	0.0228648	-0.0064636	0	0.01	1
AKAP12	2.2754e-42	-0.00648576	0.302	0.135	4.5508e-39
SAMD9L	0.553073	-0.00658371	0.137	0.128	1
P2RY6	0.292554	-0.0066825	0.05	0.063	1
SLCO2B1	0.00139042	-0.00671688	0.051	0.035	1
ADGRF1	2.01666e-14	-0.00675769	0.275	0.127	4.03333e-11
ELF5	1.07069e-06	-0.00686261	0.006	0.031	0.00214138
C1orf115	0.0515606	-0.00687946	0.252	0.141	1
BCAS1	2.20237e-19	-0.00690024	0.028	0.064	4.40475e-16
MIR3142HG	1.01839e-07	-0.00691178	0.077	0.101	0.000203678
PNLIPRP3	1.66839e-42	-0.00693936	0.208	0.073	3.33677e-39
STMN2	7.1288e-14	-0.00695151	0.018	0.01	1.42576e-10
ADAMTS9	0.150271	-0.00715807	0.163	0.124	1
NTNG1	1.92895e-14	-0.00717839	0.071	0.027	3.85789e-11
C6orf15	2.1472e-31	-0.00719235	0.01	0.065	4.29439e-28
CSF2	0.00394344	-0.00721087	0.027	0.056	1
TSLP	0.664531	-0.00731829	0.223	0.123	1
SHISA2	3.6369e-45	-0.00732653	0.283	0.138	7.27379e-42
ITGB6	9.32698e-19	-0.0074913	0.414	0.261	1.8654e-15
ZNF365	0.0232142	-0.0075303	0.02	0.024	1
SULT1E1	0.20258	-0.00757534	0.256	0.152	1
THBS2	0.00021831	-0.00760097	0.214	0.128	0.43662
RPTN	3.77958e-09	-0.00765035	0.088	0.061	7.55915e-06
GPAT3	4.05278e-49	-0.00789055	0.219	0.092	8.10557e-46
CREB3L1	0.0349977	-0.00796166	0.174	0.158	1
VSIG10L	0.925081	-0.0080335	0.188	0.104	1
SPARCL1	0.00588805	-0.00812888	0.298	0.201	1
ITGB7	2.21733e-21	-0.00813862	0.206	0.104	4.43465e-18
LPXN	1.44587e-05	-0.00826022	0.248	0.14	0.0289175
C1S	0.0367432	-0.00832825	0.311	0.211	1
DAB2	1.4639e-30	-0.00836609	0.388	0.229	2.9278e-27
B3GALT5	0.803949	-0.00849027	0.09	0.069	1
ADGRG1	5.22225e-23	-0.00856284	0.606	0.43	1.04445e-19
MOXD1	9.91062e-41	-0.00856724	0.286	0.142	1.98212e-37
CCL5	1.90554e-10	-0.00857988	0.166	0.081	3.81109e-07
CD83	2.22054e-05	-0.00859334	0.266	0.158	0.0444109
STX11	0.068145	-0.00873001	0.19	0.142	1
CAMK2N1	3.8158e-34	-0.00880058	0.418	0.235	7.63159e-31
EGFL6	0.0729945	-0.00885832	0.194	0.121	1
HCAR3	1.91198e-06	-0.00898861	0.193	0.14	0.00382395
LINC00973	4.03996e-09	-0.0092714	0.087	0.071	8.07992e-06
FGF2	8.69051e-05	-0.00938077	0.137	0.11	0.17381
MYCN	0.00109632	-0.00940251	0.115	0.11	1
ABCG1	1.8524e-09	-0.00949024	0.238	0.115	3.7048e-06
SCG5	3.53894e-18	-0.00949051	0.246	0.111	7.07788e-15
NOTCH4	0.000102088	-0.00949506	0.236	0.151	0.204175
DCBLD1	0.0592479	-0.00965524	0.515	0.401	1
CDH3	4.65047e-05	-0.0098165	0.619	0.501	0.0930093
IL11	0.00160969	-0.00982531	0.201	0.103	1
PLAC8	1.14782e-10	-0.00998696	0.219	0.1	2.29563e-07
RND1	9.31393e-06	-0.00999908	0.205	0.095	0.0186279
RARRES1	0.000150511	-0.0101039	0.165	0.129	0.301023
ANPEP	1.21684e-55	-0.0102328	0.13	0.04	2.43368e-52
GZMB	0.840198	-0.0102354	0.199	0.168	1
B3GNT3	0.0148909	-0.0102925	0.098	0.079	1
PID1	3.09403e-07	-0.0103414	0.413	0.295	0.000618806
SULT1B1	3.1355e-16	-0.0103941	0.05	0.098	6.27099e-13
NTM	5.6457e-36	-0.0104404	0.439	0.279	1.12914e-32
ALKAL1	3.24938e-20	-0.0104473	0.04	0.071	6.49877e-17
CHST2	0.0788605	-0.0104529	0.223	0.147	1
CHAC1	6.03741e-18	-0.0104902	0.157	0.137	1.20748e-14
KLK12	0.336658	-0.0105519	0.236	0.123	1
SLC15A1	1.32191e-12	-0.0106171	0.122	0.086	2.64382e-09
SYTL2	7.1337e-18	-0.0108777	0.306	0.173	1.42674e-14
PLA2G7	0.0204563	-0.0110221	0.239	0.164	1
LRRC10B	8.11828e-16	-0.011035	0.188	0.077	1.62366e-12
FGF1	3.329e-11	-0.011038	0.23	0.124	6.658e-08
SSTR2	2.06676e-14	-0.0111147	0.239	0.122	4.13352e-11
PTX3	0.173461	-0.0111191	0.118	0.095	1
LINC01705	7.10791e-12	-0.0112083	0.03	0.061	1.42158e-08
ALDH1A1	9.11689e-29	-0.011211	0.364	0.216	1.82338e-25
ICAM1	3.35722e-10	-0.0113925	0.164	0.119	6.71445e-07
CEMIP	2.53654e-05	-0.0114619	0.236	0.135	0.0507307
ACVR1C	1.36252e-12	-0.0114632	0.352	0.214	2.72505e-09
CEACAM5	3.53027e-44	-0.0116629	0.004	0.032	7.06054e-41
SPRR4	5.35693e-17	-0.0117861	0.014	0.014	1.07139e-13
MFAP5	5.14151e-31	-0.0119181	0.082	0.072	1.0283e-27
MX1	0.0292742	-0.0119744	0.318	0.223	1
CALB2	2.35039e-71	-0.0126614	0.157	0.055	4.70078e-68
ANKRD35	6.43874e-22	-0.0126731	0.298	0.164	1.28775e-18
DKK2	7.58836e-08	-0.0127044	0.044	0.025	0.000151767
CXCR4	1.53909e-44	-0.0127741	0.101	0.112	3.07817e-41
TRAF1	5.40856e-44	-0.0128695	0.28	0.128	1.08171e-40
TWIST2	5.27989e-14	-0.0129269	0.219	0.12	1.05598e-10
RGS16	1.15628e-09	-0.0129739	0.21	0.157	2.31257e-06
SAA4	7.67433e-71	-0.0132978	0.013	0.101	1.53487e-67
IL36RN	2.2822e-34	-0.0133471	0.324	0.187	4.5644e-31
AP001783.1	8.66791e-07	-0.0135529	0.201	0.131	0.00173358
KRT79	1.73484e-26	-0.0135842	0.035	0.089	3.46969e-23
CYP4B1	2.30241e-30	-0.0136677	0.05	0.072	4.60481e-27
ANXA9	3.01809e-11	-0.0139735	0.15	0.06	6.03617e-08
HEY1	2.95382e-51	-0.0140632	0.36	0.193	5.90764e-48
IL13RA2	6.61006e-34	-0.0142692	0.036	0.098	1.32201e-30
PDZRN4	3.0189e-49	-0.0142736	0.35	0.18	6.0378e-46
RNF222	2.50754e-35	-0.0142776	0.13	0.047	5.01508e-32
KCNC2	2.33476e-59	-0.0144952	0.007	0.046	4.66951e-56
CYP1A2	1.5336e-57	-0.0147897	0.236	0.089	3.06721e-54
GCLC	0.000327516	-0.0150312	0.74	0.636	0.655033
FGF5	3.1569e-12	-0.0150344	0.043	0.069	6.3138e-09
CD14	0.356518	-0.0152961	0.213	0.14	1
CYP2C18	0.436057	-0.0156717	0.203	0.134	1
RAB3B	2.22821e-11	-0.0159563	0.242	0.143	4.45641e-08
VTCN1	6.63068e-38	-0.0164517	0.028	0.09	1.32614e-34
CTSS	0.000207089	-0.0166112	0.246	0.2	0.414178
CTHRC1	0.0130936	-0.0170569	0.212	0.15	1
MCTP1	3.44858e-19	-0.0171919	0.313	0.189	6.89716e-16
DGAT2	1.14795e-51	-0.0173561	0.291	0.138	2.2959e-48
RRAD	4.78387e-53	-0.0174281	0.201	0.082	9.56774e-50
SH3GL3	2.10404e-52	-0.0178018	0.467	0.299	4.20808e-49
ETS1	1.32204e-14	-0.0179127	0.347	0.212	2.64407e-11
RNASE7	0.823981	-0.0180045	0.061	0.07	1
EDN2	3.68542e-05	-0.0180329	0.261	0.186	0.0737084
SLC2A12	1.0367e-21	-0.0180444	0.295	0.153	2.0734e-18
TFRC	1.69773e-15	-0.0181538	0.675	0.529	3.39546e-12
KRT81	0.00114307	-0.0184639	0.069	0.089	1
ATP6V0A4	5.003e-61	-0.0186026	0.015	0.081	1.0006e-57
GRPEL2	8.59376e-09	-0.0187123	0.442	0.315	1.71875e-05
RNF223	5.66112e-18	-0.0188496	0.214	0.127	1.13222e-14
GUCY1B1	0.508053	-0.0190647	0.216	0.171	1
CPE	0.241227	-0.0190826	0.485	0.4	1
NRP1	4.71915e-06	-0.0191218	0.292	0.183	0.0094383
ARHGAP29	2.80227e-09	-0.0193083	0.479	0.345	5.60453e-06
AL161431.1	0.647297	-0.0194579	0.217	0.128	1
ANKRD28	3.88798e-11	-0.0196853	0.467	0.329	7.77597e-08
CSGALNACT1	1.23507e-05	-0.0198516	0.221	0.18	0.0247015
MMP10	2.43178e-12	-0.0200175	0.221	0.138	4.86357e-09
PROM1	0.000389128	-0.0201886	0.104	0.112	0.778255
OLR1	0.00121979	-0.0202497	0.111	0.119	1
KLRC2	0.00475054	-0.0202553	0.111	0.074	1
YOD1	2.60192e-07	-0.0202601	0.39	0.26	0.000520385
WFDC12	3.69889e-21	-0.0210739	0.029	0.049	7.39778e-18
KCNMA1	0.000911307	-0.0212639	0.367	0.309	1
SMIM5	1.50918e-08	-0.0212869	0.093	0.1	3.01836e-05
ST6GALNAC1	0.00398764	-0.0216975	0.213	0.154	1
PRSS27	1.91853e-20	-0.0217005	0.247	0.108	3.83707e-17
IQGAP2	0.039204	-0.0223026	0.352	0.265	1
CDH13	0.0539965	-0.0223062	0.417	0.319	1
AC015912.3	0.343581	-0.0226718	0.26	0.162	1
PAPSS2	1.97118e-15	-0.02292	0.412	0.283	3.94237e-12
TCN1	2.08173e-43	-0.0231163	0.007	0.086	4.16346e-40
POU2F2	0.00120936	-0.0233802	0.24	0.135	1
FAM20A	3.71472e-09	-0.0238113	0.189	0.141	7.42943e-06
CCDC80	7.84686e-07	-0.024126	0.252	0.206	0.00156937
DUSP1	0.389698	-0.0242327	0.898	0.883	1
SMIM22	0.684843	-0.0243681	0.188	0.133	1
MMP9	0.166664	-0.0244041	0.15	0.124	1
LY6H	1.12415e-27	-0.0247157	0.147	0.078	2.2483e-24
VNN3	2.42509e-83	-0.024897	0.035	0.133	4.85018e-80
CAPN14	1.57989e-54	-0.0250838	0.069	0.125	3.15978e-51
FABP3	0.000676549	-0.0250942	0.029	0.056	1
ID2	0.137736	-0.025152	0.36	0.262	1
XYLT1	0.783765	-0.0253942	0.283	0.208	1
HS3ST6	0.684603	-0.0257187	0.163	0.1	1
KRTAP2-3	6.51496e-09	-0.0261116	0.08	0.118	1.30299e-05
RDH10	0.553277	-0.0261145	0.386	0.279	1
CD177	9.20701e-05	-0.0264602	0.052	0.081	0.18414
HMOX1	5.6131e-21	-0.0267141	0.225	0.119	1.12262e-17
AC019349.1	0.992707	-0.0267704	0.18	0.129	1
SEMA5A	0.0283681	-0.0268801	0.283	0.194	1
HSD17B2	4.92803e-05	-0.0269836	0.296	0.229	0.0985605
ATF3	0.941377	-0.0270593	0.799	0.782	1
LINC02487	1.77278e-49	-0.0279489	0.003	0.065	3.54556e-46
GDF15	1.5044e-10	-0.0279878	0.14	0.102	3.0088e-07
ELOVL7	6.82603e-06	-0.028008	0.284	0.232	0.0136521
SERPINB9	1.68411e-20	-0.0287513	0.285	0.256	3.36822e-17
DEPP1	3.03658e-13	-0.0293556	0.129	0.148	6.07316e-10
CXCL10	7.68207e-08	-0.0294301	0.173	0.122	0.000153641
KLF9	2.37451e-14	-0.0294661	0.243	0.21	4.74902e-11
ABCA1	2.4589e-45	-0.0295429	0.517	0.335	4.91781e-42
TPPP3	5.99415e-06	-0.0295621	0.224	0.116	0.0119883
AL033384.1	0.0243867	-0.0297319	0.118	0.11	1
PTPRK	0.0328312	-0.0302133	0.438	0.324	1
PLPP2	1.29566e-06	-0.0302963	0.258	0.146	0.00259133
PSCA	3.09972e-08	-0.0309128	0.154	0.095	6.19944e-05
C1R	0.000653328	-0.0309837	0.318	0.267	1
NDRG4	1.84653e-26	-0.0311036	0.276	0.156	3.69305e-23
MAMDC2	0.0353662	-0.0312732	0.342	0.249	1
BPGM	0.0174481	-0.0313502	0.415	0.337	1
GSDMA	1.05875e-06	-0.0315635	0.199	0.155	0.0021175
ISG15	2.99006e-16	-0.0318956	0.302	0.268	5.98012e-13
CYP1B1	8.87883e-34	-0.0319575	0.61	0.451	1.77577e-30
ACKR3	7.61879e-17	-0.0321688	0.206	0.22	1.52376e-13
EVA1A	6.43332e-07	-0.0324212	0.502	0.398	0.00128666
SLC7A2	0.810798	-0.0324848	0.357	0.274	1
VAMP5	7.82152e-13	-0.032595	0.527	0.376	1.5643e-09
TSPAN1	0.0121779	-0.0328065	0.254	0.161	1
PPP1R3C	8.75249e-13	-0.032973	0.518	0.379	1.7505e-09
RASGEF1B	0.783696	-0.0330674	0.362	0.285	1
CD70	4.23596e-05	-0.0332187	0.125	0.126	0.0847193
SAMD9	1.28691e-12	-0.0334322	0.425	0.286	2.57381e-09
CCL27	2.78862e-24	-0.033547	0.175	0.15	5.57724e-21
TMPRSS2	8.12348e-06	-0.0335832	0.111	0.13	0.016247
TAGLN	2.95204e-14	-0.0337494	0.231	0.187	5.90408e-11
SLC5A3	0.0701633	-0.033973	0.693	0.656	1
ADGRF4	0.107476	-0.0343913	0.302	0.225	1
FMO2	0.0102433	-0.0345555	0.047	0.079	1
C1orf74	0.79211	-0.0346435	0.351	0.273	1
LINC01405	5.37757e-37	-0.0346601	0.058	0.11	1.07551e-33
PPBP	6.60768e-09	-0.0347642	0.019	0.111	1.32154e-05
FSTL1	0.0367907	-0.0347913	0.466	0.352	1
RMND5A	0.0282719	-0.0348016	0.582	0.478	1
ATP6V1C2	2.25028e-23	-0.0351718	0.275	0.147	4.50056e-20
LCE1C	1.65503e-07	-0.0357927	0.373	0.258	0.000331006
LMCD1	0.963641	-0.0363917	0.261	0.18	1
GADD45G	8.38218e-06	-0.0368096	0.239	0.13	0.0167644
AVPI1	0.181744	-0.0368229	0.699	0.641	1
BIRC3	2.30842e-05	-0.0368887	0.297	0.253	0.0461684
CST6	1.38501e-32	-0.0369197	0.278	0.154	2.77003e-29
LOXL1	2.27221e-23	-0.0373094	0.54	0.375	4.54442e-20
CLU	0.000456032	-0.0373587	0.463	0.342	0.912065
TP53INP2	3.52577e-13	-0.03748	0.254	0.204	7.05154e-10
DUSP4	0.00222809	-0.0380268	0.709	0.638	1
ANKRD22	5.29182e-09	-0.0382302	0.341	0.301	1.05836e-05
NEDD9	0.000116832	-0.0385493	0.284	0.241	0.233665
SEC14L2	1.50439e-07	-0.038661	0.328	0.215	0.000300878
NR2F2	1.1726e-22	-0.0391665	0.625	0.621	2.34519e-19
RTKN2	0.617345	-0.0391799	0.288	0.218	1
FBXO32	0.330617	-0.0393382	0.313	0.239	1
IGFBP4	4.35738e-06	-0.0401128	0.674	0.574	0.00871475
COL10A1	1.71116e-131	-0.0408941	0.236	0.056	3.42233e-128
HIST1H4H	0.596555	-0.0414198	0.285	0.183	1
BEX1	0.0695599	-0.0414306	0.292	0.228	1
AF165147.1	2.28638e-18	-0.0414945	0.27	0.177	4.57275e-15
AL512274.1	0.0467371	-0.0416662	0.297	0.213	1
SERPINB11	0.518378	-0.0417172	0.061	0.094	1
DDIT4L	0.00397895	-0.0417935	0.258	0.197	1
PADI1	1.03145e-06	-0.0423797	0.016	0.038	0.00206289
RTTN	3.03583e-05	-0.0430466	0.369	0.256	0.0607167
IGF2BP3	1.18938e-42	-0.0431749	0.304	0.151	2.37876e-39
TNC	8.5166e-07	-0.0438863	0.554	0.427	0.00170332
ARRDC4	0.00312851	-0.0454846	0.517	0.408	1
NUAK1	5.46066e-28	-0.045607	0.276	0.27	1.09213e-24
TRPV3	9.07028e-10	-0.0457937	0.305	0.264	1.81406e-06
DDIT4	0.801533	-0.0459055	0.789	0.74	1
TMPRSS11F	0.0341032	-0.046117	0.175	0.151	1
AL121761.2	1.60816e-08	-0.0463097	0.175	0.144	3.21631e-05
TMEM154	0.350365	-0.0471764	0.776	0.679	1
ITM2A	0.636272	-0.0472541	0.405	0.321	1
MME	1.74981e-37	-0.0474502	0.369	0.225	3.49962e-34
PLOD2	0.572166	-0.0476612	0.559	0.466	1
KCTD11	4.68579e-13	-0.0485308	0.383	0.351	9.37158e-10
AC103770.1	2.655e-118	-0.0489106	0.019	0.116	5.30999e-115
SPRR2F	9.1407e-43	-0.0490017	0.071	0.118	1.82814e-39
STAP1	4.52949e-67	-0.050088	0.064	0.145	9.05898e-64
KCTD12	6.77954e-55	-0.0505818	0.553	0.34	1.35591e-51
PLAT	3.25353e-08	-0.0507321	0.635	0.525	6.50706e-05
ABL2	0.000161898	-0.0508724	0.516	0.389	0.323795
S100P	1.5191e-05	-0.0508852	0.225	0.141	0.0303819
GDPD3	0.442356	-0.0509156	0.234	0.158	1
FAM25A	0.00504344	-0.0513093	0.133	0.082	1
LMO2	1.17711e-35	-0.0518756	0.265	0.267	2.35421e-32
ALDH3B2	0.0057531	-0.0519505	0.403	0.342	1
MLLT11	5.3484e-05	-0.0520163	0.469	0.399	0.106968
LMTK3	0.000138531	-0.0534629	0.314	0.233	0.277062
ELOVL4	1.86128e-08	-0.0539918	0.535	0.475	3.72256e-05
LEMD1	0.089094	-0.0541973	0.415	0.303	1
OVOL1	0.00546205	-0.0555263	0.377	0.307	1
ERRFI1	6.11665e-07	-0.0555314	0.574	0.517	0.00122333
RCAN1	9.28701e-05	-0.0555359	0.593	0.522	0.18574
IL24	4.72149e-11	-0.0557414	0.162	0.108	9.44298e-08
INSR	2.50641e-05	-0.0558344	0.395	0.27	0.0501282
IL6	0.0293226	-0.0569371	0.278	0.222	1
GLRX	8.58656e-10	-0.0569375	0.529	0.374	1.71731e-06
ADAMTS1	1.78478e-05	-0.0573371	0.556	0.437	0.0356956
SLC26A9	2.16286e-65	-0.0573743	0.09	0.179	4.32572e-62
LBH	0.0154077	-0.0574002	0.374	0.28	1
GCHFR	3.6541e-11	-0.0577448	0.776	0.642	7.30819e-08
DHRS3	8.98535e-34	-0.0578991	0.285	0.294	1.79707e-30
SDCBP2	3.93029e-33	-0.0580409	0.192	0.19	7.86057e-30
MXD1	0.0394773	-0.0581046	0.571	0.451	1
SKIL	0.000965657	-0.0584018	0.302	0.242	1
AL355312.4	0.0743362	-0.059131	0.117	0.127	1
TGFB3	0.00253402	-0.0599304	0.342	0.284	1
TNF	2.89301e-13	-0.0599663	0.232	0.219	5.78602e-10
HAP1	0.0569888	-0.060062	0.28	0.197	1
HSPG2	0.876018	-0.0601777	0.614	0.518	1
SLURP1	0.000189564	-0.0603043	0.151	0.136	0.379128
FAM43A	3.99229e-20	-0.0605605	0.381	0.369	7.98459e-17
TNNT2	3.16712e-12	-0.0619679	0.293	0.252	6.33423e-09
ISG20	9.95724e-08	-0.0622965	0.313	0.262	0.000199145
FAM214A	2.40187e-08	-0.0626247	0.465	0.325	4.80375e-05
GALNT5	2.41448e-13	-0.0632278	0.226	0.183	4.82897e-10
IL7R	0.16086	-0.0641781	0.338	0.272	1
ITGA2	0.111918	-0.0643367	0.696	0.605	1
DAPK1	1.77897e-09	-0.0644385	0.304	0.272	3.55794e-06
SLC39A8	0.279517	-0.0651586	0.297	0.209	1
KREMEN2	0.0969024	-0.0658119	0.374	0.303	1
FABP5	0.121465	-0.0662499	0.998	0.988	1
POLR2J3	0.000323969	-0.067297	0.307	0.203	0.647938
FUT3	2.66157e-144	-0.0677383	0.042	0.172	5.32314e-141
SERPINB7	0.182632	-0.0678524	0.245	0.19	1
PGLYRP4	0.0129079	-0.0678527	0.355	0.293	1
KRT6A	0.0128776	-0.0680566	0.999	0.986	1
SVEP1	5.00965e-24	-0.0680744	0.179	0.202	1.00193e-20
WFDC5	0.00758462	-0.0682448	0.339	0.245	1
AP1S2	0.00299106	-0.0683815	0.55	0.469	1
ENC1	0.552807	-0.0692472	0.439	0.347	1
ZNF750	0.000236687	-0.0699112	0.609	0.557	0.473374
RNF19B	3.35575e-18	-0.0710494	0.383	0.357	6.7115e-15
PCDH1	1.21483e-09	-0.0712898	0.296	0.19	2.42966e-06
CXCL17	6.13146e-38	-0.0713454	0.119	0.159	1.22629e-34
FST	6.56019e-17	-0.0718254	0.298	0.275	1.31204e-13
SPTSSB	0.428767	-0.0720267	0.294	0.228	1
CLMP	0.290451	-0.0727032	0.509	0.409	1
MIR4435-2HG	5.90326e-06	-0.0729234	0.362	0.287	0.0118065
MUC15	4.08878e-11	-0.0732047	0.281	0.224	8.17757e-08
SH3KBP1	0.0101059	-0.0743308	0.447	0.336	1
ATP13A4	0.000233435	-0.074782	0.126	0.123	0.46687
CNFN	7.76e-81	-0.0748954	0.695	0.455	1.552e-77
BST2	0.178221	-0.0751775	0.359	0.3	1
VEGFC	8.93705e-34	-0.0752112	0.371	0.374	1.78741e-30
PIK3R3	5.60657e-28	-0.0755317	0.344	0.344	1.12131e-24
ADAM8	1.95054e-47	-0.0762543	0.296	0.315	3.90109e-44
LURAP1L	2.44097e-66	-0.0765819	0.166	0.194	4.88195e-63
DMKN	0.280503	-0.0766172	0.936	0.862	1
CLCA4	9.79504e-22	-0.0768093	0.177	0.167	1.95901e-18
TNFSF15	8.70216e-12	-0.0774934	0.345	0.313	1.74043e-08
TXNRD1	8.53358e-07	-0.0778771	0.59	0.528	0.00170672
FLG	4.79233e-40	-0.0784691	0.329	0.174	9.58466e-37
TTC9	0.96131	-0.0785555	0.234	0.177	1
CCL21	1.68498e-12	-0.0785651	0.256	0.223	3.36995e-09
PARD6B	6.00568e-14	-0.0791105	0.423	0.38	1.20114e-10
SMOC1	1.953e-07	-0.0799094	0.319	0.269	0.000390601
SPINK7	1.38219e-21	-0.0813845	0.153	0.068	2.76438e-18
GCLM	2.11269e-15	-0.0817017	0.622	0.573	4.22538e-12
ZNF117	7.69691e-18	-0.0819134	0.399	0.26	1.53938e-14
IL23A	6.41027e-24	-0.082658	0.28	0.275	1.28205e-20
LINC00520	8.61683e-07	-0.0831993	0.227	0.16	0.00172337
GALNT6	5.52301e-06	-0.0847552	0.526	0.419	0.011046
MAP2	4.1972e-10	-0.0851618	0.354	0.22	8.3944e-07
SEMA3C	1.42488e-06	-0.0855929	0.438	0.374	0.00284976
TFPI2	2.06267e-06	-0.0872694	0.271	0.193	0.00412533
MPZL3	0.000282413	-0.0893056	0.439	0.373	0.564827
FNDC3B	4.79249e-17	-0.0897559	0.54	0.487	9.58499e-14
MIR200CHG	4.66924e-41	-0.0920287	0.308	0.32	9.33848e-38
IRF6	1.39471e-13	-0.0923733	0.783	0.744	2.78942e-10
BMP2	2.7283e-44	-0.093125	0.342	0.364	5.45659e-41
C5orf66-AS1	6.51213e-27	-0.0931937	0.322	0.304	1.30243e-23
CEACAM1	0.0575893	-0.0933599	0.163	0.146	1
GRHL3	0.00169647	-0.0937936	0.295	0.24	1
CXCL6	0.000199361	-0.094625	0.554	0.484	0.398721
DUSP10	2.74507e-28	-0.0950187	0.271	0.26	5.49014e-25
RUNX1	4.58129e-07	-0.0954324	0.552	0.476	0.000916257
CAPNS2	1.88879e-54	-0.0966881	0.369	0.418	3.77758e-51
FOXC1	2.39902e-98	-0.0974693	0.263	0.324	4.79803e-95
FILIP1L	4.2934e-32	-0.0990626	0.329	0.318	8.5868e-29
MMP14	0.0907276	-0.099822	0.582	0.453	1
MAFF	1.69983e-15	-0.10011	0.42	0.385	3.39965e-12
DNASE1L3	3.20176e-07	-0.100179	0.665	0.533	0.000640352
DSG3	0.0545738	-0.102492	0.832	0.75	1
FAM3D	7.22579e-59	-0.103526	0.043	0.134	1.44516e-55
EDN1	3.58297e-89	-0.103707	0.198	0.245	7.16593e-86
SPRR2D	1.09367e-141	-0.103882	0.81	0.498	2.18733e-138
PGM2L1	2.33687e-14	-0.106468	0.459	0.406	4.67373e-11
CPEB4	6.32201e-06	-0.107884	0.617	0.477	0.012644
OSGIN1	0.0119505	-0.108789	0.412	0.301	1
NCCRP1	0.000528327	-0.108975	0.219	0.176	1
CALML5	0.000454267	-0.109473	0.177	0.177	0.908534
HSPB8	3.62704e-15	-0.110097	0.288	0.259	7.25408e-12
KRT7	4.3496e-22	-0.110275	0.18	0.197	8.69921e-19
BCAT1	2.31373e-143	-0.111101	0.253	0.351	4.62745e-140
RAET1L	2.5043e-07	-0.111876	0.278	0.231	0.00050086
LGALSL	2.37284e-06	-0.113481	0.595	0.532	0.00474569
GLIPR1	1.48085e-20	-0.114295	0.462	0.439	2.96169e-17
LIPH	8.62173e-21	-0.114346	0.169	0.194	1.72435e-17
S100A4	2.70722e-21	-0.114932	0.76	0.578	5.41443e-18
CYSRT1	3.60953e-14	-0.116035	0.206	0.176	7.21906e-11
LYPD2	6.30339e-21	-0.116445	0.103	0.151	1.26068e-17
SORBS2	0.787259	-0.119283	0.361	0.282	1
CYTOR	2.15331e-09	-0.121393	0.454	0.391	4.30661e-06
NEBL	0.332221	-0.122035	0.389	0.3	1
C3	1.04088e-90	-0.122215	0.283	0.357	2.08175e-87
KLHL24	7.66795e-23	-0.12388	0.456	0.431	1.53359e-19
PDPN	0.0167149	-0.126442	0.544	0.43	1
UGCG	1.69138e-35	-0.12757	0.613	0.579	3.38276e-32
NUPR1	1.82974e-08	-0.127747	0.497	0.442	3.65949e-05
C2orf54	1.74949e-89	-0.129876	0.175	0.259	3.49899e-86
AREG	0.145533	-0.132564	0.954	0.878	1
NR1D1	5.29579e-12	-0.132578	0.489	0.445	1.05916e-08
C6orf132	4.8534e-13	-0.132746	0.548	0.496	9.7068e-10
SPNS2	2.00818e-19	-0.13394	0.125	0.154	4.01636e-16
PRSS3	3.78811e-16	-0.134003	0.426	0.406	7.57622e-13
DUOXA2	0.000293653	-0.137131	0.137	0.132	0.587306
PLSCR1	4.66097e-32	-0.138666	0.522	0.497	9.32194e-29
SPHK1	5.08935e-38	-0.139801	0.506	0.503	1.01787e-34
ALDH1A3	9.55031e-54	-0.14	0.22	0.228	1.91006e-50
CDA	0.0038624	-0.140024	0.597	0.466	1
SOX11	2.64646e-27	-0.140471	0.336	0.332	5.29292e-24
ATG9B	1.55443e-34	-0.140828	0.093	0.105	3.10886e-31
TNFSF10	3.50599e-16	-0.141997	0.656	0.599	7.01197e-13
AQP3	2.02101e-09	-0.142598	0.92	0.799	4.04202e-06
IRF1	2.50938e-18	-0.145315	0.549	0.512	5.01876e-15
MMP1	1.3363e-18	-0.146287	0.248	0.244	2.67259e-15
MDK	4.78545e-14	-0.146508	0.53	0.479	9.5709e-11
IL18	0.000216437	-0.148399	0.401	0.332	0.432873
KRT15	1.44365e-28	-0.14954	0.796	0.66	2.8873e-25
KCNG1	1.28609e-57	-0.150472	0.469	0.479	2.57218e-54
TGFA	1.3368e-26	-0.151508	0.5	0.464	2.67361e-23
CCND1	1.23627e-09	-0.154809	0.792	0.739	2.47255e-06
KRT23	1.75155e-15	-0.155811	0.302	0.281	3.5031e-12
SLC5A1	4.00734e-07	-0.156796	0.188	0.199	0.000801469
PLK2	1.53461e-32	-0.156906	0.707	0.682	3.06923e-29
LMO4	2.47542e-73	-0.159572	0.824	0.842	4.95085e-70
LCMT1	2.12169e-104	-0.160077	0.617	0.656	4.24338e-101
NDRG1	1.96151e-25	-0.164706	0.698	0.651	3.92302e-22
SERPINB13	4.61275e-19	-0.16478	0.55	0.515	9.2255e-16
EVPL	0.551527	-0.165251	0.514	0.409	1
APOE	0.0500085	-0.165536	0.702	0.588	1
KYNU	1.26867e-123	-0.166164	0.272	0.381	2.53733e-120
IL36G	6.85759e-58	-0.166336	0.323	0.353	1.37152e-54
MYH14	0.708636	-0.166786	0.466	0.367	1
LAMB3	8.59716e-09	-0.167153	0.724	0.584	1.71943e-05
NNMT	4.15754e-56	-0.167271	0.373	0.399	8.31509e-53
UCHL1	1.38239e-53	-0.16755	0.376	0.407	2.76477e-50
BCL2A1	6.25038e-70	-0.169831	0.271	0.342	1.25008e-66
HES2	5.83254e-27	-0.172406	0.628	0.59	1.16651e-23
TMEM45B	4.503e-20	-0.172409	0.499	0.471	9.006e-17
TMEM40	2.86092e-24	-0.17241	0.45	0.436	5.72184e-21
LAMA3	0.392259	-0.173456	0.576	0.462	1
SH3BGRL2	2.67792e-10	-0.173487	0.332	0.295	5.35585e-07
RAB31	8.29946e-83	-0.173589	0.554	0.576	1.65989e-79
CAST	2.46852e-31	-0.176027	0.927	0.912	4.93704e-28
MAL	2.07888e-31	-0.177601	0.099	0.159	4.15775e-28
TIMP2	0.183696	-0.179858	0.437	0.344	1
TMPRSS11A	6.66243e-08	-0.180276	0.293	0.256	0.000133249
GADD45B	5.69267e-18	-0.181827	0.486	0.456	1.13853e-14
CITED2	1.65007e-44	-0.183811	0.668	0.664	3.30014e-41
CDKN2B	2.11465e-59	-0.184244	0.517	0.529	4.2293e-56
EHF	2.17138e-55	-0.186454	0.564	0.589	4.34276e-52
MRGPRX3	2.25688e-143	-0.186798	0.279	0.381	4.51376e-140
IGFL2	8.12722e-49	-0.186951	0.443	0.254	1.62544e-45
PIM1	1.24039e-50	-0.187743	0.361	0.388	2.48077e-47
PAPPA	3.66075e-146	-0.191468	0.433	0.518	7.32151e-143
HBEGF	1.65196e-32	-0.192283	0.742	0.721	3.30393e-29
G0S2	1.66436e-18	-0.194801	0.381	0.244	3.32872e-15
NDRG2	1.55044e-11	-0.195607	0.297	0.263	3.10089e-08
KRT78	0.820143	-0.197268	0.183	0.167	1
HS3ST1	6.34107e-55	-0.197523	0.365	0.376	1.26821e-51
TGM1	3.45374e-06	-0.199634	0.3	0.256	0.00690748
PRSS22	2.97357e-56	-0.199903	0.253	0.285	5.94715e-53
FABP4	0.0426796	-0.205578	0.3	0.221	1
HLA-B	1.26179e-107	-0.206343	0.495	0.574	2.52357e-104
ATP1B1	8.81697e-18	-0.207508	0.688	0.641	1.76339e-14
PRDM1	1.8939e-103	-0.210908	0.492	0.534	3.78781e-100
OCLN	6.20633e-71	-0.213737	0.323	0.361	1.24127e-67
HIST1H2AC	6.40063e-07	-0.21396	0.626	0.533	0.00128013
EREG	1.09788e-36	-0.217879	0.482	0.482	2.19577e-33
SPINK5	7.39309e-05	-0.220143	0.8	0.713	0.147862
SGK1	1.06335e-97	-0.221895	0.759	0.804	2.1267e-94
TINAGL1	4.51944e-34	-0.224581	0.435	0.418	9.03888e-31
GPRC5A	5.59617e-05	-0.226234	0.238	0.221	0.111923
CSTA	1.78878e-18	-0.226549	0.939	0.889	3.57755e-15
CDKN2A	3.62501e-136	-0.227161	0.61	0.682	7.25001e-133
GRHL1	2.30272e-86	-0.236659	0.501	0.537	4.60544e-83
FAM83A	2.17693e-222	-0.237542	0.284	0.453	4.35385e-219
TIMP1	5.36906e-09	-0.237916	0.96	0.88	1.07381e-05
PPIF	1.07881e-74	-0.238068	0.709	0.726	2.15762e-71
MACC1	2.0116e-10	-0.238513	0.408	0.355	4.02319e-07
CSF3	9.67653e-46	-0.239987	0.296	0.323	1.93531e-42
ADIRF	2.32095e-23	-0.240091	0.921	0.85	4.64189e-20
DAPP1	3.35303e-114	-0.250008	0.525	0.592	6.70606e-111
HEPHL1	8.31921e-199	-0.251315	0.252	0.394	1.66384e-195
MALL	5.96468e-27	-0.255115	0.462	0.441	1.19294e-23
S100A12	1.52083e-57	-0.255184	0.307	0.343	3.04166e-54
LMO7	0.802084	-0.255325	0.644	0.507	1
FAM84A	4.13583e-24	-0.255442	0.558	0.522	8.27167e-21
TNFAIP3	1.48752e-90	-0.25791	0.483	0.542	2.97504e-87
CTGF	8.40581e-36	-0.258411	0.421	0.433	1.68116e-32
ID1	1.2044e-24	-0.26259	0.801	0.753	2.4088e-21
CLTB	3.10425e-32	-0.265631	0.858	0.853	6.20851e-29
DUOX2	4.57493e-14	-0.269509	0.279	0.254	9.14985e-11
NECTIN4	9.68777e-46	-0.270228	0.537	0.533	1.93755e-42
PLAUR	1.10107e-10	-0.279506	0.422	0.365	2.20214e-07
CTSB	9.74393e-180	-0.282075	0.826	0.87	1.94879e-176
STEAP4	5.71947e-109	-0.283228	0.203	0.271	1.14389e-105
ODC1	0.0625973	-0.284392	0.89	0.828	1
IL1A	1.5486e-263	-0.28827	0.36	0.544	3.09719e-260
CCL2	5.58261e-07	-0.290871	0.297	0.258	0.00111652
TUBA1A	1.25092e-66	-0.291993	0.632	0.648	2.50184e-63
ECM1	7.35506e-11	-0.293269	0.274	0.217	1.47101e-07
EMP1	8.80339e-09	-0.298358	0.649	0.56	1.76068e-05
CD55	0.794431	-0.299095	0.63	0.503	1
CLDN10	5.35329e-12	-0.301688	0.487	0.345	1.07066e-08
CXCL1	0.00281224	-0.303159	0.629	0.552	1
INHBA	1.64774e-125	-0.307083	0.312	0.405	3.29547e-122
UPP1	8.30495e-49	-0.307571	0.618	0.576	1.66099e-45
KRT6B	3.73811e-11	-0.308621	0.993	0.931	7.47621e-08
PPL	0.208858	-0.316719	0.726	0.629	1
KRT19	3.02517e-07	-0.317959	0.7	0.54	0.000605034
MGLL	5.7581e-94	-0.319626	0.428	0.49	1.15162e-90
SLC6A14	1.77498e-21	-0.32349	0.274	0.281	3.54996e-18
CCND2	4.43919e-76	-0.32456	0.851	0.827	8.87838e-73
GADD45A	7.08598e-142	-0.337004	0.737	0.76	1.4172e-138
LAMC2	2.4579e-54	-0.339415	0.508	0.508	4.91581e-51
KRT80	1.11718e-45	-0.339483	0.274	0.296	2.23435e-42
TMEM45A	1.44135e-10	-0.344398	0.55	0.477	2.8827e-07
CLDN1	2.50427e-60	-0.344925	0.785	0.751	5.00855e-57
TYMP	1.50251e-59	-0.346383	0.6	0.593	3.00502e-56
EPS8L1	1.15744e-12	-0.34831	0.455	0.399	2.31488e-09
MT2A	5.84325e-35	-0.351149	0.965	0.791	1.16865e-31
CPA4	2.67439e-35	-0.35533	0.696	0.64	5.34878e-32
IL1RN	3.02983e-127	-0.356183	0.827	0.814	6.05967e-124
CD74	1.06623e-214	-0.357207	0.409	0.571	2.13245e-211
ERO1A	1.53648e-111	-0.361434	0.724	0.735	3.07295e-108
TMPRSS11E	1.64628e-28	-0.362725	0.237	0.256	3.29257e-25
KRT4	0.135825	-0.363938	0.205	0.213	1
CLDN7	1.07358e-28	-0.364599	0.274	0.267	2.14716e-25
SOD2	8.62197e-105	-0.366902	0.656	0.657	1.72439e-101
IVL	5.99537e-14	-0.370664	0.415	0.378	1.19907e-10
TPM1	3.46946e-223	-0.373926	0.766	0.806	6.93892e-220
CXCL2	1.01699e-24	-0.384375	0.446	0.441	2.03398e-21
CLIC3	0.157407	-0.384496	0.437	0.35	1
FAM129B	5.99717e-45	-0.388837	0.688	0.649	1.19943e-41
IL32	1.30078e-173	-0.390536	0.34	0.464	2.60157e-170
SCEL	3.3721e-78	-0.395266	0.394	0.438	6.74421e-75
PDZK1IP1	3.12609e-67	-0.397003	0.231	0.295	6.25218e-64
CXCL3	5.08671e-97	-0.398994	0.377	0.452	1.01734e-93
ELF3	6.08798e-119	-0.400915	0.261	0.347	1.2176e-115
ITGB8	4.24449e-117	-0.406982	0.568	0.602	8.48899e-114
SPRR2E	3.82948e-35	-0.412639	0.411	0.425	7.65896e-32
IL33	5.83135e-105	-0.415613	0.449	0.519	1.16627e-101
NFKBIA	2.86816e-164	-0.419742	0.819	0.833	5.73632e-161
CXCL8	4.87666e-67	-0.422972	0.444	0.477	9.75332e-64
SAT1	5.3511e-18	-0.430404	0.941	0.917	1.07022e-14
CCL20	1.0609e-26	-0.444712	0.239	0.269	2.1218e-23
FTH1	1.79614e-114	-0.455648	0.985	0.97	3.59227e-111
GLTP	3.77445e-45	-0.45835	0.821	0.772	7.5489e-42
SOX9	3.75303e-272	-0.466194	0.561	0.68	7.50606e-269
LYPD3	2.41962e-16	-0.471686	0.817	0.709	4.83923e-13
ANXA3	6.8786e-185	-0.486735	0.515	0.616	1.37572e-181
HES4	1.20851e-175	-0.49398	0.508	0.594	2.41702e-172
MAL2	1.20995e-14	-0.49472	0.748	0.635	2.41989e-11
SULT2B1	5.31892e-84	-0.498129	0.448	0.491	1.06378e-80
CEACAM6	7.70776e-49	-0.513757	0.109	0.203	1.54155e-45
CRCT1	0.139721	-0.517019	0.339	0.242	1
CRABP2	5.33929e-07	-0.533055	0.702	0.586	0.00106786
SERPINB2	7.47166e-142	-0.552884	0.322	0.422	1.49433e-138
RAB11FIP1	2.88042e-29	-0.557058	0.7	0.63	5.76083e-26
SBSN	0.0101786	-0.567827	0.757	0.586	1
A2ML1	1.88456e-84	-0.596967	0.332	0.388	3.76913e-81
CRYAB	1.21649e-20	-0.607397	0.306	0.293	2.43299e-17
GLUL	1.76749e-61	-0.60817	0.705	0.698	3.53498e-58
SAA2	1.03861e-62	-0.61567	0.272	0.338	2.07723e-59
HOPX	1.09806e-24	-0.618649	0.56	0.516	2.19612e-21
CLDN4	3.79053e-67	-0.634001	0.406	0.438	7.58105e-64
CTSC	3.44308e-255	-0.643957	0.872	0.861	6.88616e-252
PLAU	0	-0.644801	0.596	0.723	0
F3	4.9896e-78	-0.648475	0.541	0.557	9.97921e-75
FDCSP	4.25015e-12	-0.650624	0.204	0.23	8.50029e-09
S100A8	8.0834e-115	-0.658255	0.998	0.993	1.61668e-111
SERPINB1	3.94512e-171	-0.659669	0.825	0.794	7.89025e-168
WFDC2	0	-0.684414	0.362	0.548	0
TMPRSS11B	9.39653e-67	-0.690415	0.08	0.182	1.87931e-63
CHI3L1	2.52747e-224	-0.712412	0.439	0.576	5.05494e-221
LGALS3	4.35531e-38	-0.771259	0.907	0.898	8.71062e-35
IL1B	0	-0.804245	0.512	0.682	0
CXCL5	0	-0.823985	0.312	0.531	0
TM4SF1	0	-0.836021	0.672	0.774	0
SPRR1B	1.74625e-19	-0.843611	0.946	0.835	3.4925e-16
SAA1	0	-0.897962	0.296	0.509	0
CRNN	2.13639e-81	-0.928658	0.321	0.368	4.27278e-78
S100A7	0.247646	-0.936229	0.613	0.491	1
C15orf48	7.31228e-23	-0.943704	0.241	0.25	1.46246e-19
TACSTD2	0	-0.984047	0.861	0.895	0
LTB	1.06869e-39	-1.05193	0.372	0.404	2.13737e-36
SERPINB4	4.1893e-209	-1.08284	0.531	0.643	8.37859e-206
SLPI	1.20735e-40	-1.08574	0.946	0.826	2.4147e-37
CSTB	0	-1.09855	0.993	0.996	0
CD24	0	-1.12344	0.815	0.891	0
S100A9	0	-1.14023	0.999	0.997	0
CCL19	4.37193e-44	-1.34529	0.381	0.426	8.74387e-41
LCN2	2.38018e-156	-1.38662	0.231	0.352	4.76035e-153
ANXA1	0	-1.39429	0.967	0.978	0
RHCG	2.7778e-185	-1.40006	0.55	0.624	5.5556e-182
SERPINB3	0	-1.44605	0.756	0.849	0
PI3	8.40962e-107	-1.44669	0.795	0.731	1.68192e-103
SPRR2A	2.8562e-194	-1.45193	0.755	0.835	5.71239e-191
KRT13	0	-1.74177	0.693	0.863	0
SPRR3	9.99867e-305	-2.04237	0.405	0.611	1.99973e-301
