# Supplementary material for: Organoids from human tooth showing epithelial stemness phenotype and differentiation potential
Source: Cell Mol Life Sci. 2022 Feb 26;79(3):153. doi: 10.1007/s00018-022-04183-8 (PMC8881251; doi:10.1007/s00018-022-04183-8)
Supplement: Supplementary file 6 — Supplementary file6 (XLSX 151 KB) [file 18_2022_4183_MOESM6_ESM.xlsx]

## Sheet: P4 vs P4switch
DEGs P4 organoids versus P4-switch organoids
Gene	p_val	avg_logFC	pct.1	pct.2	p_val_adj
CCL19	1.49522e-57	1.91468	0.426	0.463	2.99043e-54
ODC1	0	1.09923	0.828	0.632	0
LTB	0.0449205	1.03664	0.404	0.569	1
TIMP1	6.23652e-132	0.947996	0.88	0.879	1.2473e-128
KRT15	1.70504e-164	0.916549	0.66	0.619	3.41009e-161
DAPL1	0	0.878178	0.752	0.622	0
AREG	3.29386e-182	0.865287	0.878	0.832	6.58771e-179
ATF3	0	0.773478	0.782	0.687	0
CHI3L1	1.96068e-80	0.702252	0.576	0.622	3.92136e-77
STMN1	3.72727e-118	0.697341	0.76	0.77	7.45455e-115
SAA1	2.92505e-14	0.666851	0.509	0.65	5.8501e-11
CXCL14	1.49933e-91	0.643856	0.532	0.456	2.99866e-88
CRABP2	1.59114e-113	0.627407	0.586	0.463	3.18228e-110
NFKBIA	7.35933e-273	0.619613	0.833	0.81	1.47187e-269
AQP3	1.66802e-117	0.56997	0.799	0.695	3.33605e-114
DUSP1	1.6599e-258	0.51921	0.883	0.897	3.3198e-255
MEG3	0	0.518753	0.657	0.483	0
IL33	7.56625e-260	0.502221	0.519	0.362	1.51325e-256
SGK1	0	0.493385	0.804	0.641	0
HBEGF	1.54405e-203	0.492328	0.721	0.653	3.0881e-200
SAA2	8.00788e-49	0.487166	0.338	0.639	1.60158e-45
PTN	5.09772e-176	0.483772	0.624	0.559	1.01954e-172
CXCL2	0.744782	0.455066	0.441	0.617	1
DDIT4	9.64869e-196	0.450081	0.74	0.69	1.92974e-192
BTG2	4.19788e-159	0.438193	0.774	0.745	8.39577e-156
IL1B	4.58217e-157	0.430566	0.682	0.55	9.16435e-154
SERPINB4	1.92611e-25	0.427331	0.643	0.611	3.85223e-22
SFRP1	0	0.424477	0.508	0.306	0
CLDN10	0.797087	0.423398	0.345	0.525	1
PLAT	1.31073e-35	0.423263	0.525	0.603	2.62146e-32
STC1	7.38907e-30	0.404346	0.39	0.46	1.47781e-26
TUBA1B	3.12174e-49	0.399974	0.884	0.905	6.24348e-46
S100A9	3.03076e-218	0.389682	0.997	0.919	6.06152e-215
PTTG1	4.09644e-83	0.37477	0.705	0.683	8.19288e-80
GBP6	7.51976e-92	0.363596	0.69	0.609	1.50395e-88
SLC2A1	2.9507e-75	0.362373	0.717	0.723	5.9014e-72
CCL2	0.545741	0.357637	0.258	0.377	1
DST	9.30857e-12	0.348616	0.637	0.714	1.86171e-08
MT-ND6	1.15918e-145	0.348032	0.739	0.665	2.31836e-142
CD74	5.59184e-176	0.34198	0.571	0.467	1.11837e-172
CCL20	2.88078e-14	0.33634	0.269	0.363	5.76155e-11
KRT19	6.41658e-12	0.332912	0.54	0.772	1.28332e-08
PCLAF	6.3036e-76	0.331936	0.466	0.439	1.26072e-72
CXCL5	0.00768098	0.328842	0.531	0.732	1
TP53AIP1	2.32113e-179	0.322368	0.492	0.39	4.64227e-176
HLA-B	1.87621e-172	0.310197	0.574	0.466	3.75241e-169
CTSC	1.23681e-90	0.305404	0.861	0.838	2.47362e-87
DNASE1L3	1.94856e-31	0.304095	0.533	0.606	3.89712e-28
BMP7	2.30767e-125	0.297963	0.546	0.566	4.61533e-122
KRT13	3.58148e-86	0.296403	0.863	0.742	7.16296e-83
CCNB1	3.96803e-56	0.296287	0.445	0.458	7.93607e-53
SOCS3	6.80896e-230	0.296188	0.568	0.447	1.36179e-226
CALML3	0.0190921	0.295427	0.657	0.735	1
UBE2C	4.42499e-09	0.294104	0.315	0.41	8.84998e-06
CPA4	9.51675e-10	0.293301	0.64	0.785	1.90335e-06
PDZK1IP1	0.256727	0.277775	0.295	0.467	1
CKS2	0.440941	0.275245	0.672	0.794	1
EREG	2.18837e-44	0.270795	0.482	0.528	4.37673e-41
GALNT6	0.0389083	0.259112	0.419	0.618	1
S100A8	2.88543e-126	0.251941	0.993	0.849	5.77085e-123
TOP2A	8.87098e-21	0.248675	0.344	0.414	1.7742e-17
ASS1	4.35332e-22	0.248343	0.551	0.692	8.70663e-19
AP002884.1	2.35866e-21	0.239115	0.604	0.729	4.71733e-18
HMGB2	1.18799e-12	0.238629	0.449	0.536	2.37598e-09
UCHL1	7.3571e-11	0.23348	0.407	0.546	1.47142e-07
FABP5	5.63326e-44	0.233421	0.988	0.961	1.12665e-40
DUOX2	4.31568e-38	0.231779	0.254	0.489	8.63136e-35
ADAMTS1	3.68024e-61	0.222434	0.437	0.461	7.36048e-58
IGFBP4	2.70857e-15	0.220272	0.574	0.703	5.41715e-12
KPNA2	2.48363e-22	0.218754	0.648	0.696	4.96727e-19
DNMT1	1.39564e-78	0.217028	0.596	0.576	2.79129e-75
TNFAIP3	1.84059e-36	0.215014	0.542	0.615	3.68117e-33
CKS1B	6.97496e-11	0.212874	0.624	0.705	1.39499e-07
CSF3	0.000142861	0.212703	0.323	0.478	0.285722
CXCL3	2.91117e-12	0.205236	0.452	0.678	5.82233e-09
UBE2T	1.62248e-72	0.205096	0.465	0.466	3.24497e-69
KIF20B	4.23709e-68	0.202887	0.486	0.472	8.47419e-65
IRF1	4.10559e-22	0.200209	0.512	0.64	8.21118e-19
UBE2S	4.12442e-19	0.197411	0.764	0.808	8.24883e-16
GEM	0.0179192	0.196907	0.437	0.635	1
HIST1H4C	0.00290679	0.190548	0.553	0.661	1
DAPP1	9.25152e-79	0.188426	0.592	0.587	1.8503e-75
CDC20	4.27712e-35	0.18778	0.293	0.348	8.55423e-32
SERPINB3	3.88061e-10	0.183707	0.849	0.766	7.76122e-07
PI3	0.00245077	0.180471	0.731	0.684	1
KREMEN2	4.16221e-28	0.17886	0.303	0.377	8.32442e-25
KRT4	3.08536e-43	0.178394	0.213	0.413	6.17072e-40
GCLC	1.00353e-21	0.177204	0.636	0.775	2.00706e-18
MAD2L1	1.76057e-39	0.174472	0.387	0.427	3.52115e-36
MCM3	8.33839e-101	0.17368	0.455	0.415	1.66768e-97
CENPF	1.24054e-24	0.172987	0.318	0.387	2.48107e-21
WFDC2	2.03455e-27	0.171398	0.548	0.643	4.0691e-24
SOD2	1.15365e-25	0.170124	0.657	0.745	2.3073e-22
BCL2A1	3.07294e-27	0.168731	0.342	0.423	6.14588e-24
CDK1	0.000295208	0.167331	0.306	0.431	0.590415
ANKRD37	3.08143e-07	0.162303	0.497	0.653	0.000616286
BIRC5	2.74854e-96	0.160957	0.333	0.303	5.49708e-93
HMMR	1.06837e-82	0.159519	0.25	0.275	2.13673e-79
HEPHL1	8.78434e-36	0.157418	0.394	0.46	1.75687e-32
NUSAP1	6.14956e-39	0.154491	0.341	0.38	1.22991e-35
BEX1	1.28587e-10	0.149102	0.228	0.391	2.57174e-07
NR4A2	0.355095	0.148663	0.465	0.647	1
PEG10	7.6686e-26	0.147752	0.396	0.493	1.53372e-22
MKI67	6.4869e-98	0.146157	0.359	0.335	1.29738e-94
CDCA7	3.17615e-177	0.145943	0.362	0.277	6.3523e-174
DUSP2	0.365136	0.145883	0.323	0.505	1
CDC25B	1.35706e-07	0.142841	0.512	0.623	0.000271412
ALDH3A1	7.07342e-71	0.142421	0.29	0.314	1.41468e-67
GMNN	1.31681e-18	0.141996	0.455	0.54	2.63362e-15
CCL21	1.00884e-202	0.141946	0.223	0.173	2.01768e-199
CDKN3	3.43726e-07	0.140227	0.355	0.464	0.000687452
LYPD3	0.00737544	0.140139	0.709	0.751	1
IGFL2	2.28829e-91	0.139702	0.254	0.579	4.57658e-88
TK1	1.96635e-75	0.136991	0.387	0.367	3.9327e-72
TNFSF15	4.66284e-38	0.132701	0.313	0.379	9.32569e-35
MRGPRX3	5.37888e-06	0.129439	0.381	0.592	0.0107578
CCNB2	1.13987e-84	0.129292	0.306	0.31	2.27975e-81
BMP4	1.3723e-08	0.128473	0.315	0.527	2.7446e-05
TMEM158	1.1998e-27	0.128088	0.37	0.461	2.39961e-24
PCNA	0.261271	0.126039	0.588	0.751	1
ASPM	1.10166e-125	0.122668	0.284	0.249	2.20332e-122
ZWINT	1.00628e-35	0.121979	0.362	0.415	2.01256e-32
EGR3	9.65341e-06	0.120604	0.335	0.47	0.0193068
SULT2B1	6.97246e-20	0.119748	0.491	0.5	1.39449e-16
NCAPD3	2.06288e-86	0.118505	0.383	0.383	4.12576e-83
MCM7	0.465369	0.117265	0.47	0.629	1
EGR2	6.57245e-09	0.116869	0.378	0.466	1.31449e-05
TMPO	3.21679e-13	0.116446	0.544	0.638	6.43358e-10
H2AFX	6.05576e-16	0.11637	0.514	0.589	1.21115e-12
VRK1	4.24442e-42	0.116108	0.439	0.475	8.48883e-39
HELLS	1.35041e-27	0.114995	0.376	0.427	2.70081e-24
S100A7	9.01681e-05	0.114573	0.491	0.606	0.180336
MDK	5.85053e-08	0.112686	0.479	0.722	0.000117011
MT2A	0.00560896	0.110107	0.791	0.872	1
NR2F2	1.68299e-13	0.109507	0.621	0.731	3.36598e-10
DUOXA2	3.69862e-39	0.107439	0.132	0.362	7.39723e-36
BST2	0.52334	0.106426	0.3	0.473	1
CPE	2.42674e-12	0.10597	0.4	0.645	4.85348e-09
NMU	3.36182e-16	0.105424	0.617	0.654	6.72364e-13
CYR61	2.94147e-29	0.104694	0.414	0.475	5.88295e-26
ITM2A	5.87574e-08	0.104545	0.321	0.439	0.000117515
SNCA	3.18013e-17	0.102808	0.571	0.597	6.36025e-14
COL6A1	4.13883e-76	0.102321	0.259	0.578	8.27765e-73
TXNRD1	0.697895	0.101105	0.528	0.734	1
FGFR1	0.00592168	0.100501	0.371	0.578	1
GINS2	3.18238e-26	0.100203	0.326	0.365	6.36475e-23
MCM6	4.83026e-23	0.100076	0.375	0.456	9.66051e-20
PDE4B	7.66075e-15	0.099241	0.312	0.42	1.53215e-11
APOE	5.24693e-10	0.0965871	0.588	0.604	1.04939e-06
COL5A3	3.91041e-99	0.0956781	0.385	0.376	7.82082e-96
MSH6	0.000228218	0.0949567	0.435	0.578	0.456436
DHFR	1.15283e-38	0.0942902	0.418	0.467	2.30566e-35
SPRY1	0.00622232	0.0941124	0.366	0.559	1
DIRAS3	1.37639e-23	0.0922048	0.389	0.656	2.75277e-20
CYP24A1	1.69598e-71	0.0921821	0.336	0.645	3.39196e-68
HIST1H1A	3.5222e-223	0.0918243	0.187	0.141	7.0444e-220
SLC2A3	4.25063e-17	0.0910153	0.4	0.509	8.50126e-14
SBSN	3.05048e-07	0.0909164	0.586	0.565	0.000610095
AGR2	0.0516588	0.0903861	0.387	0.556	1
KRBOX1	9.13376e-07	0.0880662	0.448	0.681	0.00182675
HMGA1	0.64161	0.0875457	0.736	0.82	1
CKAP2	1.32874e-18	0.087397	0.497	0.569	2.65748e-15
TMEM45A	3.12638e-62	0.0864955	0.477	0.751	6.25276e-59
RRM2	4.64781e-39	0.0863206	0.298	0.336	9.29563e-36
CDT1	5.33641e-35	0.0861135	0.245	0.303	1.06728e-31
CAPNS2	1.6541e-80	0.0857904	0.418	0.368	3.30821e-77
ATAD2	4.05101e-18	0.0856453	0.378	0.46	8.10203e-15
SPRR2A	9.53301e-53	0.0851863	0.835	0.631	1.9066e-49
CHAF1A	2.61011e-60	0.0830254	0.348	0.377	5.22022e-57
COL6A2	2.65273e-05	0.0829611	0.182	0.387	0.0530547
STEAP4	0.195094	0.0826573	0.271	0.404	1
DMKN	1.49544e-05	0.0826041	0.862	0.875	0.0299089
DLGAP5	4.45274e-29	0.0798886	0.195	0.219	8.90549e-26
PLK1	2.20993e-92	0.0797842	0.242	0.258	4.41987e-89
ORC6	2.10841e-32	0.0792902	0.352	0.407	4.21681e-29
ADM	0.509943	0.0785928	0.309	0.471	1
MGLL	0.898515	0.0776174	0.49	0.622	1
EHF	1.21296e-14	0.0770794	0.589	0.648	2.42592e-11
CLU	3.83494e-06	0.0770606	0.342	0.566	0.00766988
PIK3R3	4.27134e-12	0.0767934	0.344	0.462	8.54269e-09
LMNB1	8.70431e-150	0.0767286	0.317	0.245	1.74086e-146
CKB	2.56134e-08	0.0758767	0.477	0.566	5.12269e-05
KYNU	3.682e-59	0.0748475	0.381	0.394	7.364e-56
ZNF750	0.000372256	0.0734659	0.557	0.64	0.744513
KCTD12	1.81865e-08	0.0724441	0.34	0.459	3.6373e-05
EDN1	9.26262e-08	0.0724132	0.245	0.456	0.000185252
TGFBR3	1.14686e-25	0.0722623	0.251	0.349	2.29371e-22
CA9	0.000291759	0.0716336	0.286	0.386	0.583517
ADAM8	2.34423e-67	0.0679304	0.315	0.341	4.68846e-64
BRCA1	3.04924e-11	0.0669	0.315	0.429	6.09848e-08
KCNK7	3.00263e-28	0.0661255	0.263	0.319	6.00527e-25
TPX2	3.21752e-35	0.0635787	0.305	0.37	6.43504e-32
CCNA2	4.91137e-23	0.0626648	0.253	0.33	9.82273e-20
TNF	5.25365e-43	0.0624028	0.219	0.452	1.05073e-39
MCM10	1.18574e-32	0.0620671	0.231	0.243	2.37148e-29
FAM83A	8.4104e-12	0.061827	0.453	0.529	1.68208e-08
HS3ST1	1.53001e-15	0.0617731	0.376	0.603	3.06001e-12
RFC3	2.5866e-08	0.0608224	0.304	0.424	5.17319e-05
CENPA	0.00331919	0.0607823	0.208	0.334	1
FEN1	1.33503e-09	0.0585444	0.367	0.465	2.67006e-06
TACC3	1.85292e-76	0.0580157	0.224	0.253	3.70585e-73
ASF1B	2.43657e-76	0.0576535	0.231	0.228	4.87314e-73
SERPINB2	2.72764e-31	0.0572454	0.422	0.436	5.45529e-28
AURKB	1.16961e-65	0.0571994	0.236	0.268	2.33922e-62
CDCA2	4.97903e-11	0.0571601	0.264	0.379	9.95806e-08
FAH	2.41594e-67	0.0549191	0.285	0.328	4.83189e-64
CENPE	4.51569e-23	0.0538072	0.231	0.321	9.03138e-20
COL14A1	1.18611e-08	0.0536632	0.202	0.314	2.37222e-05
LOXL1	3.33148e-23	0.0518855	0.375	0.62	6.66297e-20
ALDH3B2	1.20234e-17	0.0511677	0.342	0.398	2.40469e-14
HAP1	4.59067e-91	0.0504212	0.197	0.513	9.18134e-88
SERPINB1	0.0777552	0.0503997	0.794	0.864	1
LINC00473	0.383538	0.0501325	0.131	0.074	1
A2ML1	1.25855e-08	0.0500498	0.388	0.551	2.5171e-05
AKAP12	2.90753e-135	0.049999	0.135	0.448	5.81506e-132
STAP1	4.63656e-272	0.0496871	0.145	0.056	9.27312e-269
AURKA	3.16763e-48	0.0495395	0.254	0.312	6.33526e-45
CDCA3	7.07334e-12	0.049156	0.211	0.328	1.41467e-08
SH3GL3	0.0123811	0.0490323	0.299	0.491	1
MCM5	0.00234105	0.048754	0.336	0.519	1
CENPK	8.19285e-10	0.0487386	0.265	0.379	1.63857e-06
ALOX15B	3.74037e-11	0.0478763	0.294	0.502	7.48073e-08
CCND2	1.95517e-12	0.0477595	0.827	0.817	3.91035e-09
MND1	2.99203e-18	0.0471528	0.237	0.328	5.98405e-15
SMC2	1.35352e-12	0.0469458	0.437	0.519	2.70705e-09
ITPKA	6.01984e-68	0.0469203	0.12	0.304	1.20397e-64
KRT23	0.087138	0.046616	0.281	0.459	1
TYMS	0.00019257	0.0461665	0.391	0.558	0.38514
XRCC2	6.94967e-16	0.0461315	0.204	0.254	1.38993e-12
CENPM	1.08165e-13	0.0459184	0.295	0.396	2.1633e-10
CLSPN	2.0499e-27	0.045315	0.276	0.324	4.0998e-24
GTSE1	0.0321016	0.0448363	0.212	0.318	1
FAM111B	5.29236e-32	0.0446515	0.209	0.245	1.05847e-28
AF165147.1	1.01222e-57	0.044466	0.177	0.24	2.02445e-54
KIF11	8.68341e-44	0.0444397	0.251	0.314	1.73668e-40
CPVL	0.00114982	0.0443158	0.229	0.434	1
SGO2	0.589775	0.0442701	0.278	0.447	1
CDC45	1.85037e-23	0.0441943	0.154	0.247	3.70073e-20
FBXO5	1.95928e-112	0.0441079	0.283	0.28	3.91856e-109
BRCA2	3.18169e-81	0.0440666	0.26	0.274	6.36339e-78
TTK	8.82228e-13	0.0439933	0.204	0.297	1.76446e-09
KNL1	1.00818e-88	0.0439067	0.252	0.261	2.01635e-85
SLC7A2	3.70896e-07	0.0433801	0.274	0.462	0.000741792
NRP2	1.68488e-12	0.0431559	0.486	0.716	3.36975e-09
DBF4	3.47842e-32	0.0427022	0.383	0.433	6.95684e-29
CDC6	4.864e-113	0.0425804	0.238	0.231	9.72799e-110
SOX11	2.77383e-68	0.0423026	0.332	0.62	5.54767e-65
KCNQ1OT1	4.30417e-16	0.0422881	0.391	0.483	8.60834e-13
PRRX1	2.09881e-128	0.0419477	0.057	0.324	4.19762e-125
MYBL2	1.19723e-32	0.0417969	0.228	0.25	2.39446e-29
CYP1A2	5.18128e-53	0.0417546	0.089	0.2	1.03626e-49
TNC	3.50333e-36	0.0416397	0.427	0.441	7.00665e-33
NCAPD2	0.000393844	0.0407079	0.384	0.519	0.787688
AL118508.1	6.14145e-76	0.0405881	0.18	0.443	1.22829e-72
ATAD5	5.62212e-25	0.0403361	0.272	0.351	1.12442e-21
FAM83D	4.2514e-31	0.0395871	0.221	0.312	8.50279e-28
NR2F1	7.7358e-17	0.0392356	0.037	0.073	1.54716e-13
MIR200CHG	0.909476	0.0391768	0.32	0.511	1
CCK	6.94692e-43	0.0388124	0.223	0.448	1.38938e-39
KNSTRN	4.62932e-10	0.0383985	0.313	0.435	9.25865e-07
ESCO2	1.13403e-25	0.0383443	0.199	0.235	2.26806e-22
MCM4	0.182958	0.0379297	0.456	0.598	1
TNNT2	0.567023	0.037798	0.252	0.379	1
INHBA	0.0379506	0.0375574	0.405	0.539	1
OCLN	1.91393e-49	0.0371099	0.361	0.642	3.82786e-46
PGLYRP4	1.45183e-09	0.0363215	0.293	0.373	2.90365e-06
CTNNAL1	0.046458	0.0362246	0.432	0.535	1
NCAPH	4.00375e-88	0.0356808	0.208	0.214	8.0075e-85
TPPP3	5.16688e-84	0.0354315	0.116	0.171	1.03338e-80
SPARCL1	0.000304183	0.0352925	0.201	0.331	0.608366
C21orf58	0.330551	0.0349174	0.258	0.422	1
IL24	1.00503e-140	0.0347833	0.108	0.106	2.01007e-137
EDN2	0.157684	0.034482	0.186	0.248	1
LRRC10B	5.45579e-12	0.0342292	0.077	0.141	1.09116e-08
CDCA5	1.66408e-08	0.0340152	0.175	0.287	3.32815e-05
NCAPG	5.31119e-57	0.0338311	0.223	0.239	1.06224e-53
MYLK	0.463647	0.0336003	0.223	0.405	1
KIF4A	3.66555e-76	0.0334275	0.193	0.211	7.3311e-73
SELENOP	1.1106e-06	0.0333684	0.249	0.394	0.00222119
ARL6IP1	0.00118304	0.0333375	0.801	0.898	1
SVEP1	5.37036e-74	0.0328758	0.202	0.469	1.07407e-70
SORBS2	9.78876e-107	0.0327518	0.282	0.616	1.95775e-103
ANKRD22	1.67525e-19	0.0327248	0.301	0.362	3.35049e-16
ERRFI1	4.645e-11	0.0326488	0.517	0.6	9.29001e-08
NUF2	1.84201e-145	0.0324881	0.226	0.218	3.68401e-142
RAD51AP1	2.18116e-31	0.0322992	0.228	0.287	4.36231e-28
PTPRN	1.00807e-79	0.0322522	0.119	0.329	2.01615e-76
TMPRSS11A	1.06344e-44	0.0321565	0.256	0.524	2.12688e-41
CIT	9.0817e-18	0.0321012	0.212	0.298	1.81634e-14
C1R	0.000138703	0.0320121	0.267	0.403	0.277405
TROAP	3.80347e-58	0.0319555	0.197	0.209	7.60695e-55
INCENP	5.32723e-38	0.0316135	0.219	0.309	1.06545e-34
AVPI1	0.0129816	0.0315346	0.641	0.844	1
KLRC2	0.396916	0.031187	0.074	0.041	1
CCL27	2.91312e-136	0.0310668	0.15	0.16	5.82624e-133
SLC5A1	1.39462e-60	0.0307457	0.199	0.492	2.78923e-57
EPPK1	0.1491	0.0306649	0.401	0.51	1
GADD45G	7.28104e-62	0.0305263	0.13	0.425	1.45621e-58
NDC80	3.05689e-43	0.0298162	0.226	0.237	6.11378e-40
PKMYT1	7.53697e-57	0.0292018	0.182	0.238	1.50739e-53
RCAN1	0.155652	0.0291915	0.522	0.621	1
ETV1	0.00452707	0.0289534	0.169	0.383	1
KIF2C	1.73855e-48	0.0289213	0.164	0.181	3.4771e-45
KIF18A	0.00690732	0.0286052	0.172	0.306	1
SLC26A9	1.55204e-153	0.0285102	0.179	0.488	3.10408e-150
KIF15	1.6071e-31	0.0282648	0.174	0.213	3.2142e-28
LY6H	1.11508e-14	0.0282627	0.078	0.043	2.23016e-11
NNMT	5.59321e-56	0.0282252	0.399	0.688	1.11864e-52
THY1	1.93084e-67	0.0281078	0.176	0.226	3.86169e-64
C11orf96	3.99737e-59	0.0276799	0.207	0.463	7.99475e-56
CLEC11A	5.19442e-47	0.0276544	0.177	0.465	1.03888e-43
DEPDC1	3.84569e-15	0.0271947	0.18	0.243	7.69138e-12
THBS2	1.893e-174	0.0271032	0.128	0.13	3.78601e-171
COL6A3	1.23282e-27	0.0266452	0.129	0.385	2.46564e-24
IGFBP3	4.25164e-34	0.026472	0.173	0.401	8.50328e-31
DTL	1.02942e-63	0.0264018	0.174	0.158	2.05884e-60
LINC00659	0.235275	0.0263404	0.116	0.152	1
SDR16C5	0.000160246	0.0260195	0.586	0.726	0.320491
BUB1	3.35867e-13	0.0257503	0.19	0.252	6.71735e-10
DSEL	0.00354248	0.0257254	0.19	0.391	1
TCIM	8.43435e-79	0.0257193	0.103	0.262	1.68687e-75
PBK	2.38458e-55	0.0256983	0.265	0.264	4.76916e-52
DEPDC1B	4.64627e-20	0.0256035	0.15	0.237	9.29254e-17
ATP13A4	1.10777e-120	0.0251852	0.123	0.378	2.21553e-117
C2orf54	9.91349e-52	0.0247913	0.259	0.478	1.9827e-48
PCOLCE	0.00940648	0.0246076	0.099	0.301	1
CCDC18	7.33688e-10	0.0242162	0.22	0.352	1.46738e-06
INSIG1	1.21552e-16	0.0242108	0.41	0.468	2.43105e-13
MSX1	1.05905e-57	0.0241896	0.031	0.124	2.11811e-54
UGCG	0.0179145	0.0237698	0.579	0.669	1
PIMREG	3.06334e-36	0.0235021	0.132	0.162	6.12669e-33
CCNA1	2.11032e-67	0.0234658	0.252	0.297	4.22065e-64
SMC4	1.13624e-06	0.0232086	0.444	0.553	0.00227247
NPPC	0.178302	0.0227499	0.056	0.086	1
BUB1B	4.06421e-41	0.022291	0.192	0.201	8.12842e-38
EXPH5	6.94482e-05	0.0218803	0.33	0.457	0.138896
TWIST2	2.37653e-93	0.0216458	0.12	0.194	4.75306e-90
SGO1	2.44202e-18	0.0214603	0.214	0.267	4.88403e-15
OLR1	9.86808e-56	0.021369	0.119	0.275	1.97362e-52
CDCA8	1.98924e-29	0.0213402	0.189	0.282	3.97847e-26
IFIT3	0.338626	0.0210685	0.145	0.299	1
KLF2	0.000633633	0.0210382	0.165	0.382	1
FANCI	7.21326e-14	0.0206681	0.291	0.382	1.44265e-10
DUSP4	6.67301e-12	0.0201522	0.638	0.837	1.3346e-08
TRPV3	1.29387e-107	0.020033	0.264	0.272	2.58775e-104
LMO2	4.32775e-28	0.0200198	0.267	0.528	8.65551e-25
PIF1	5.77949e-172	0.0199756	0.131	0.115	1.1559e-168
ZEB2	1.56073e-23	0.0199387	0.045	0.089	3.12146e-20
PSRC1	4.99436e-113	0.0197255	0.168	0.213	9.98872e-110
NEFH	1.9255e-08	0.0197072	0.171	0.285	3.85099e-05
CEMIP	9.13084e-173	0.0196807	0.135	0.149	1.82617e-169
MOXD1	0.00120862	0.0195843	0.142	0.224	1
CIP2A	0.881981	0.0195301	0.225	0.4	1
IL20	6.48137e-255	0.0194989	0.114	0.061	1.29627e-251
PROM1	1.44274e-19	0.0193914	0.112	0.191	2.88548e-16
CALCRL	1.6597e-88	0.0192844	0.165	0.226	3.31939e-85
SPESP1	2.6167e-91	0.0191672	0.401	0.737	5.23339e-88
CCNF	1.17623e-05	0.0191222	0.194	0.347	0.0235246
NEK2	2.58496e-77	0.0188637	0.14	0.113	5.16991e-74
ACP5	4.16058e-59	0.0188044	0.215	0.295	8.32115e-56
SPC25	2.25102e-15	0.018237	0.202	0.253	4.50203e-12
ZEB1	6.99689e-86	0.0179971	0.087	0.374	1.39938e-82
SIX1	1.1236e-12	0.0179684	0.069	0.109	2.24721e-09
ZNF331	1.69468e-11	0.0179247	0.201	0.426	3.38936e-08
DKK4	3.78788e-161	0.017919	0.038	0.255	7.57575e-158
DKK2	7.85724e-18	0.0177564	0.025	0.005	1.57145e-14
KRT7	2.09812e-195	0.017646	0.197	0.552	4.19624e-192
CAMP	2.84698e-25	0.0171882	0.116	0.178	5.69397e-22
SPDL1	9.58079e-25	0.0170957	0.247	0.353	1.91616e-21
MMRN2	3.65159e-135	0.0170378	0.146	0.203	7.30318e-132
NOTCH4	8.31319e-34	0.0170289	0.151	0.325	1.66264e-30
ACTA2	4.01269e-28	0.0169875	0.156	0.411	8.02538e-25
CTSK	4.58951e-16	0.016781	0.231	0.465	9.17901e-13
SLC7A5	0.000615255	0.0166611	0.337	0.467	1
KIFC1	0.637031	0.0165703	0.221	0.365	1
WDR76	1.93538e-20	0.016453	0.175	0.265	3.87076e-17
CAPN14	9.06144e-30	0.016419	0.125	0.346	1.81229e-26
NTNG1	2.76704e-35	0.0160771	0.027	0.12	5.53407e-32
PTX3	3.19769e-12	0.0160187	0.095	0.067	6.39539e-09
CD177	3.83379e-29	0.0159047	0.081	0.261	7.66757e-26
GNG11	3.22909e-06	0.0158686	0.105	0.266	0.00645818
CCNE2	0.000219715	0.0157373	0.166	0.328	0.43943
VAMP5	1.03619e-128	0.0156932	0.376	0.74	2.07239e-125
RGS3	2.13601e-07	0.0154802	0.17	0.338	0.000427202
C1orf115	4.33566e-98	0.0151837	0.141	0.428	8.67131e-95
CKAP2L	4.04256e-06	0.0151074	0.206	0.333	0.00808512
GMPR	2.45802e-97	0.0149468	0.128	0.336	4.91604e-94
KIF14	4.87352e-41	0.0146744	0.186	0.22	9.74703e-38
ARC	4.50971e-11	0.0144901	0.116	0.314	9.01943e-08
BIRC3	3.14887e-15	0.0143072	0.253	0.383	6.29775e-12
EMILIN1	5.99863e-19	0.0142197	0.166	0.411	1.19973e-15
LAMA4	1.26554e-24	0.0141203	0.163	0.362	2.53107e-21
ECT2	1.78421e-11	0.0140401	0.362	0.46	3.56842e-08
HIST1H1D	0.329666	0.013759	0.186	0.356	1
IL7R	4.13596e-14	0.0137011	0.272	0.487	8.27192e-11
MMP11	0.97283	0.0136836	0.13	0.263	1
MELK	4.67553e-09	0.0134627	0.288	0.407	9.35107e-06
TBX2	4.5183e-29	0.0134346	0.029	0.122	9.03661e-26
BARX1	6.66782e-111	0.0131842	0.037	0.192	1.33356e-107
DEGS2	0.000914812	0.0131412	0.116	0.26	1
WDR66	2.78763e-73	0.0130218	0.165	0.235	5.57525e-70
AC103770.1	1.83714e-277	0.012916	0.116	0.493	3.67428e-274
DLX5	0.75192	0.0129064	0.199	0.371	1
TSPYL2	0.075401	0.0128663	0.218	0.392	1
ANPEP	0.00151501	0.0127275	0.04	0.054	1
PLCXD1	9.03749e-57	0.0124743	0.224	0.296	1.8075e-53
CHN1	9.2402e-167	0.012417	0.147	0.452	1.84804e-163
LINC02487	0.0164052	0.0120592	0.065	0.176	1
TWIST1	5.12037e-67	0.0119931	0.025	0.12	1.02407e-63
TRAF1	2.2875e-22	0.0118743	0.128	0.35	4.575e-19
RCN3	8.17483e-243	0.0118376	0.142	0.477	1.63497e-239
CD70	3.65041e-261	0.0116621	0.126	0.507	7.30082e-258
HIST1H2AC	1.4193e-52	0.0110618	0.533	0.823	2.83859e-49
SERPINF1	8.22625e-09	0.0110085	0.18	0.349	1.64525e-05
EGFL6	0.0392523	0.0109862	0.121	0.232	1
ALDH1A1	1.06703e-60	0.0109574	0.216	0.463	2.13406e-57
SPON1	1.40855e-43	0.0109215	0.107	0.206	2.8171e-40
A2M	2.80117e-80	0.010871	0.016	0.117	5.60235e-77
SYTL2	1.2254e-223	0.0107836	0.173	0.563	2.4508e-220
GAS2L3	8.86771e-52	0.0106659	0.098	0.151	1.77354e-48
MEF2C	5.29859e-07	0.0105712	0.038	0.062	0.00105972
ATP6V1C2	0.000405779	0.0105302	0.147	0.358	0.811557
C1S	1.67675e-16	0.0104636	0.211	0.345	3.3535e-13
MYADM	0.000461623	0.0103135	0.044	0.168	0.923246
SAA4	1.01354e-69	0.0102951	0.101	0.249	2.02708e-66
NOV	2.32668e-24	0.0101611	0.153	0.351	4.65336e-21
RND1	0.111006	0.00984445	0.095	0.286	1
JCAD	1.84027e-29	0.00979185	0.095	0.212	3.68053e-26
ADAMTS9	0.00632945	0.00971833	0.124	0.132	1
DCLK1	8.67241e-62	0.00968491	0.104	0.243	1.73448e-58
PREX1	1.01561e-31	0.00960272	0.042	0.188	2.03121e-28
ALKAL1	0.000660509	0.00945407	0.071	0.057	1
EGR4	3.42206e-109	0.00942689	0.135	0.347	6.84412e-106
TMEM255B	3.17133e-28	0.00938208	0.082	0.188	6.34265e-25
MIR3142HG	3.0381e-17	0.00925118	0.101	0.202	6.0762e-14
SPAG5	2.6251e-26	0.00921371	0.144	0.271	5.2502e-23
COLEC12	0.0815986	0.00919434	0.037	0.224	1
PRR11	5.74459e-24	0.00917019	0.185	0.303	1.14892e-20
RACGAP1	2.73658e-36	0.00901987	0.252	0.329	5.47317e-33
LOX	2.79695e-101	0.00887531	0.097	0.432	5.5939e-98
PDGFRL	1.35604e-38	0.00870719	0.085	0.07	2.71208e-35
IFIT2	8.67426e-102	0.00860178	0.08	0.273	1.73485e-98
FOXM1	1.55681e-75	0.00855224	0.215	0.227	3.11362e-72
RARRES2	3.85476e-44	0.00844612	0.14	0.289	7.70952e-41
COX7A1	1.53363e-79	0.00834674	0.121	0.305	3.06726e-76
EPHX3	2.294e-112	0.00832832	0.197	0.426	4.58801e-109
HIST1H2AH	8.62108e-32	0.00813665	0.105	0.221	1.72422e-28
LRFN5	1.52614e-08	0.00813401	0.018	0.005	3.05227e-05
CRISPLD2	7.34714e-158	0.0079525	0.115	0.437	1.46943e-154
APLN	3.28614e-105	0.00787206	0.097	0.087	6.57228e-102
HCAR3	4.55287e-78	0.00771497	0.14	0.394	9.10575e-75
SLC16A6	3.52152e-25	0.00769013	0.128	0.196	7.04305e-22
LDB2	3.36045e-84	0.00766509	0.03	0.15	6.72089e-81
LSAMP	8.9653e-61	0.00755416	0.168	0.381	1.79306e-57
PLPP3	2.57846e-124	0.00738955	0.155	0.489	5.15693e-121
SFRP2	2.15141e-05	0.00733379	0.01	0.001	0.0430283
AP001783.1	1.04705e-08	0.00729679	0.131	0.292	2.09411e-05
RGS2	7.04467e-22	0.00729671	0.176	0.303	1.40893e-18
LEMD1	4.50053e-58	0.00716666	0.303	0.629	9.00105e-55
C2CD4B	1.20309e-43	0.00716527	0.082	0.15	2.40619e-40
STMN2	0.246562	0.00714567	0.01	0.002	1
MT3	1.97906e-13	0.00714233	0.075	0.108	3.95812e-10
BTNL9	3.11557e-48	0.0070647	0.015	0.071	6.23114e-45
DDR2	0.0125704	0.00701858	0.117	0.28	1
SLCO2B1	8.25963e-44	0.0066118	0.035	0.003	1.65193e-40
SSTR2	3.4268e-192	0.00661068	0.122	0.469	6.8536e-189
DEPP1	5.19667e-106	0.00648705	0.148	0.473	1.03933e-102
P2RY6	8.65779e-28	0.00635464	0.063	0.096	1.73156e-24
CRABP1	6.01902e-37	0.00618472	0.068	0.153	1.2038e-33
RASD1	5.87202e-194	0.00598783	0.101	0.395	1.1744e-190
ANGPTL2	5.87465e-09	0.00577905	0.165	0.315	1.17493e-05
SERPING1	2.37725e-17	0.00575171	0.138	0.324	4.7545e-14
RGS16	1.01072e-221	0.00561932	0.157	0.534	2.02144e-218
VEGFD	8.25197e-11	0.0055403	0.014	0.003	1.65039e-07
CXCL10	1.88179e-39	0.00551505	0.122	0.207	3.76358e-36
SPRR2F	5.55465e-89	0.00545027	0.118	0.17	1.11093e-85
FGL2	5.24274e-13	0.00544199	0.081	0.16	1.04855e-09
CLGN	0.287577	0.00541514	0.03	0.009	1
DIAPH3	4.35707e-82	0.00526483	0.238	0.254	8.71414e-79
CD83	3.83039e-255	0.00525428	0.158	0.561	7.66078e-252
HLA-DMA	2.37282e-31	0.00525072	0.119	0.376	4.74564e-28
CH25H	5.04473e-18	0.00523024	0.072	0.103	1.00895e-14
CP	2.85756e-06	0.00518414	0.076	0.121	0.00571512
VNN3	3.46387e-34	0.00511506	0.133	0.209	6.92774e-31
OVOL1	0.000313878	0.00504491	0.307	0.494	0.627757
HSPB6	0.397684	0.00502439	0.018	0.003	1
IRX4	4.64108e-139	0.00500104	0.079	0.335	9.28215e-136
GPM6B	1.19585e-10	0.00486124	0.155	0.384	2.39171e-07
HJURP	5.58273e-34	0.00486058	0.129	0.168	1.11655e-30
WFDC5	4.99334e-104	0.00464696	0.245	0.231	9.98668e-101
IGSF10	4.09233e-42	0.00457991	0.08	0.227	8.18467e-39
ARHGAP29	5.89749e-09	0.0045153	0.345	0.45	1.1795e-05
MIR155HG	0.625277	0.00449413	0.086	0.157	1
MROH8	4.12438e-47	0.00445085	0.141	0.379	8.24876e-44
KRT3	0.000497307	0.00439412	0.125	0.273	0.994613
GSTA1	5.43157e-08	0.00434664	0.071	0.1	0.000108631
INHBB	2.66348e-13	0.00422322	0.105	0.164	5.32696e-10
SLC40A1	3.14596e-302	0.00420026	0.138	0.553	6.29191e-299
ITIH5	1.05949e-33	0.00418875	0.098	0.212	2.11899e-30
CCL7	1.15543e-69	0.00414822	0.043	0.119	2.31087e-66
PNOC	0.437641	0.00408109	0.001	0	1
ARHGEF39	6.17854e-45	0.00406257	0.132	0.213	1.23571e-41
FBLN5	1.98457e-52	0.0040018	0.071	0.113	3.96914e-49
PLIN2	1.2175e-236	0.00396989	0.116	0.071	2.435e-233
ADGRL4	0.255749	0.00396286	0.012	0.004	1
RFX8	3.96006e-116	0.00385264	0.028	0.243	7.92012e-113
ALKAL2	1.89515e-98	0.00383155	0.08	0.102	3.79029e-95
HLA-DPA1	1.21327e-10	0.00378045	0.027	0.099	2.42654e-07
MUC21	1.38907e-109	0.00375877	0.052	0.014	2.77814e-106
PHACTR1	1.16649e-114	0.00369852	0.153	0.442	2.33298e-111
TUBB2B	1.91317e-127	0.00361308	0.103	0.35	3.82633e-124
PRC1	9.05834e-18	0.00361087	0.184	0.308	1.81167e-14
HBA2	1.40367e-05	0.00358426	0.005	0.001	0.0280733
ARHGAP6	9.66937e-45	0.00358172	0.052	0.007	1.93387e-41
VTCN1	9.53974e-143	0.00353843	0.09	0.307	1.90795e-139
ANGPT2	0.0296822	0.00345348	0.157	0.352	1
ITGBL1	1.0313e-17	0.00327628	0.059	0.181	2.06259e-14
SLC34A3	4.53126e-44	0.00327364	0.03	0.118	9.06253e-41
SLIT3	9.03736e-45	0.0032648	0.119	0.223	1.80747e-41
KCNN3	1.01391e-05	0.00316079	0.06	0.041	0.0202782
C5AR1	3.05283e-47	0.00315465	0.084	0.134	6.10567e-44
SLITRK4	1.40346e-74	0.00313808	0.017	0.114	2.80692e-71
FRZB	2.06898e-89	0.0030133	0.076	0.121	4.13796e-86
CCDC102B	0.0791771	0.00300405	0.117	0.213	1
SCUBE3	9.55578e-102	0.0029973	0.043	0.296	1.91116e-98
BX324167.1	2.78153e-54	0.00298333	0.031	0.032	5.56307e-51
AL078639.1	2.24655e-23	0.00298124	0.028	0.075	4.4931e-20
RGS5	1.26606e-34	0.00289208	0.122	0.234	2.53212e-31
NID2	1.61172e-128	0.00282513	0.031	0.197	3.22344e-125
PCDH17	2.61632e-09	0.00276285	0.013	0.021	5.23264e-06
NR4A3	5.8519e-23	0.00268319	0.07	0.11	1.17038e-19
PDGFRB	1.16712e-169	0.00248242	0.022	0.216	2.33424e-166
FXYD1	1.26931e-48	0.00246875	0.102	0.31	2.53862e-45
KIF23	2.63214e-33	0.00242008	0.195	0.289	5.26428e-30
SNCAIP	8.84593e-36	0.00239228	0.049	0.005	1.76919e-32
PCP4	0.00553065	0.0023102	0.055	0.069	1
TNFAIP8L1	8.52661e-18	0.00228857	0.201	0.33	1.70532e-14
ACTG2	1.70176e-70	0.00223095	0.068	0.01	3.40353e-67
ADAMTS2	0.00740815	0.00222727	0.014	0.009	1
THBS4	0.642977	0.00220559	0.052	0.096	1
SYT1	0.357697	0.00219679	0.037	0.124	1
RAMP2	2.02914e-59	0.00218179	0.026	0.094	4.05828e-56
AL359764.1	0.0100796	0.0020406	0.003	0	1
MCF2L	3.72235e-19	0.00199654	0.044	0.013	7.44471e-16
MT1A	1.47111e-106	0.0019792	0.028	0.093	2.94222e-103
IL13RA2	1.49529e-180	0.00197013	0.098	0.05	2.99057e-177
KRT81	8.39372e-18	0.0019533	0.089	0.295	1.67874e-14
HBA1	2.79432e-180	0.00188471	0.029	0.225	5.58864e-177
AQP1	1.28481e-19	0.00182858	0.08	0.176	2.56962e-16
SERPINI1	3.94685e-213	0.00175302	0.109	0.498	7.8937e-210
CD200	1.21641e-40	0.0017515	0.024	0.232	2.43282e-37
TCEAL2	5.78242e-19	0.00174006	0.031	0.007	1.15648e-15
RARRES1	9.33883e-134	0.00164188	0.129	0.399	1.86777e-130
SGCD	2.41594e-149	0.00163012	0.027	0.203	4.83187e-146
TMEM119	1.261e-80	0.0016243	0.014	0.115	2.52199e-77
PCDH12	7.47892e-05	0.00159707	0.085	0.137	0.149578
PAMR1	0.127293	0.00152496	0.011	0.027	1
FILIP1	3.20259e-07	0.00148824	0.094	0.086	0.000640518
PENK	8.61408e-11	0.00146346	0.001	0	1.72282e-07
FCGR2A	4.14907e-64	0.00145882	0.069	0.03	8.29814e-61
C7	3.24849e-16	0.0014514	0.014	0.001	6.49699e-13
CCDC168	0.058066	0.00144331	0.048	0.223	1
CHST1	1.37762e-125	0.00143971	0.037	0.24	2.75524e-122
CRIP1	7.4003e-47	0.00143761	0.07	0.226	1.48006e-43
CLDN11	4.98704e-76	0.00140624	0.008	0.303	9.97407e-73
IFI30	4.89379e-15	0.00136956	0.038	0.076	9.78758e-12
HEY1	1.12242e-74	0.00135974	0.193	0.512	2.24485e-71
LCP1	1.32682e-37	0.00135634	0.107	0.05	2.65364e-34
SNAI1	5.61436e-25	0.00131416	0.086	0.233	1.12287e-21
KRT2	2.50942e-08	0.00131137	0.097	0.201	5.01883e-05
GALNT9	1.27117e-21	0.00130765	0.015	0.11	2.54235e-18
RORB	0.0134047	0.00130618	0.018	0.025	1
HLA-DMB	4.77098e-44	0.00129163	0.054	0.1	9.54196e-41
IL3RA	4.24157e-11	0.00126919	0.05	0.051	8.48315e-08
CYBB	1.69177e-54	0.00125141	0.017	0.254	3.38354e-51
2004-09-01	0.00373181	0.00123953	0.073	0.115	1
ALPL	4.14029e-07	0.001235	0.005	0	0.000828058
DDIT4-AS1	7.58637e-124	0.00117811	0.082	0.328	1.51727e-120
DLK1	0.972242	0.0011702	0.078	0.071	1
KIF20A	6.56059e-71	0.00114208	0.149	0.14	1.31212e-67
VEPH1	1.01393e-144	0.0011382	0.013	0.167	2.02787e-141
CD93	6.04585e-05	0.00113552	0.043	0.053	0.120917
CD79B	2.24061e-09	0.00109256	0.015	0.001	4.48122e-06
MPZ	0.976399	0.00101925	0.078	0.141	1
LST1	2.63213e-57	0.00101125	0.012	0.109	5.26426e-54
JAM2	9.42152e-07	0.00101007	0.034	0.049	0.0018843
CRYGS	1.13839e-161	0.00100357	0.04	0.424	2.27678e-158
PURPL	0.0326225	0.000985404	0.029	0.037	1
TNFRSF1B	6.02749e-143	0.000983999	0.02	0.225	1.2055e-139
FAT3	3.20603e-111	0.000970273	0.038	0.241	6.41206e-108
ENG	1.57508e-49	0.000966441	0.116	0.37	3.15017e-46
PRRX2	1.51895e-185	0.000961494	0.112	0.482	3.0379e-182
SFRP5	1.56752e-08	0.000941144	0.024	0.004	3.13505e-05
LINC02273	5.1304e-150	0.000940172	0.022	0.019	1.02608e-146
APOD	8.88343e-212	0.000921952	0.006	0.209	1.77669e-208
ERG	1.28135e-108	0.000904196	0.064	0.118	2.56271e-105
KANK3	5.81626e-05	0.000880702	0.059	0.157	0.116325
CYP1A1	1.09085e-149	0.000875844	0.024	0.319	2.18171e-146
CPXM1	3.68207e-16	0.000867674	0.003	0.011	7.36415e-13
CD3D	0.0114322	0.000865363	0.001	0	1
IL10RA	0.041327	0.000845134	0.029	0.039	1
PECAM1	9.7788e-159	0.00084496	0.003	0.151	1.95576e-155
COL1A2	0	0.000835496	0.082	0.55	0
SCARA5	9.21225e-48	0.000823796	0.021	0.086	1.84245e-44
CD79A	0.020798	0.000799879	0.04	0.09	1
ACE	1.31758e-05	0.000798765	0.05	0.034	0.0263517
S100B	2.46685e-06	0.000785063	0.009	0.014	0.00493371
CADPS	0.000505606	0.000769924	0.009	0.013	1
CYTL1	0.360504	0.000769521	0.014	0.012	1
COL3A1	2.43479e-114	0.000758336	0.051	0.253	4.86959e-111
COL11A1	3.39639e-17	0.000748851	0.015	0.001	6.79278e-14
DCT	1.08574e-21	0.000738593	0.02	0.001	2.17149e-18
CXCL11	6.94359e-76	0.000733786	0.026	0.048	1.38872e-72
PDGFD	4.7964e-72	0.000725069	0.064	0.172	9.5928e-69
ECEL1	0.00353975	0.00072114	0.002	0.001	1
GJC3	3.00647e-22	0.000708697	0.015	0.015	6.01294e-19
ZNF521	8.54454e-131	0.000706937	0.03	0.182	1.70891e-127
IGF2.1	6.53766e-50	0.000703834	0.013	0.002	1.30753e-46
GPR84	1.92549e-142	0.000700431	0.018	0.024	3.85098e-139
NOSTRIN	0.000215275	0.000656226	0.061	0.14	0.430549
LSP1	0.127035	0.000585399	0.097	0.267	1
TMEM176B	0.00135542	0.000555797	0.011	0.015	1
EPHB1	3.56374e-17	0.000546443	0.006	0.039	7.12749e-14
HHEX	0.000202185	0.000536184	0.023	0.055	0.40437
F13A1	1.97695e-11	0.000535525	0.019	0.005	3.95391e-08
CAVIN2	1.42984e-42	0.00052631	0.077	0.16	2.85968e-39
VCAM1	1.38439e-20	0.000525699	0.028	0.005	2.76878e-17
CCR7	4.21617e-22	0.000517621	0.009	0.028	8.43233e-19
KRTAP1-5	5.4923e-37	0.000477119	0.013	0.056	1.09846e-33
GIMAP1	0.0655009	0.000473961	0.016	0.023	1
TAGAP	0.553946	0.0004737	0.083	0.229	1
TNFSF14	6.06801e-22	0.00046516	0.028	0.072	1.2136e-18
GGT5	5.6525e-50	0.00045471	0.053	0.137	1.1305e-46
S100A7A	1.95782e-103	0.000446657	0.013	0.128	3.91565e-100
AL451085.1	4.19107e-07	0.000442783	0.049	0.077	0.000838215
CALCB	7.3194e-74	0.000442634	0.015	0.096	1.46388e-70
EDNRB	0.00173159	0.000442168	0.018	0.054	1
MAB21L2	1.59868e-10	0.000434899	0.011	0.015	3.19735e-07
GALR1	4.69279e-19	0.000434686	0.012	0.021	9.38559e-16
SCARF1	1.46969e-19	0.000432969	0.034	0.095	2.93938e-16
FAM107A	3.96801e-11	0.000422861	0.008	0	7.93601e-08
PNMA5	1.07772e-99	0.000422025	0.003	0.004	2.15543e-96
PTGDS	1.42089e-56	0.000397836	0.044	0.004	2.84178e-53
CRTAC1	0.434005	0.000388459	0.029	0.024	1
SEMA3G	6.47263e-26	0.00037469	0.02	0.003	1.29453e-22
GRASP	1.53316e-12	0.000363019	0.05	0.18	3.06632e-09
S1PR1	7.34219e-11	0.000360172	0.029	0.036	1.46844e-07
PRSS35	1.13897e-40	0.000354647	0.016	0.075	2.27794e-37
DES	0.0140222	0.000351787	0.015	0	1
FMO3	2.60877e-19	0.000344621	0.007	0.056	5.21754e-16
CMKLR1	1.08072e-19	0.000342457	0.021	0.002	2.16144e-16
FAM110D	6.50638e-20	0.000330531	0.014	0.062	1.30128e-16
STMN4	1.42844e-13	0.000307557	0.002	0	2.85688e-10
PEG3	7.73746e-96	0.000303033	0.029	0.158	1.54749e-92
SIGLEC10	0.772918	0.000300839	0.003	0.001	1
MYRIP	0.120575	0.000296341	0.041	0.035	1
LINC01852	1.92713e-32	0.000274191	0.078	0.234	3.85427e-29
PLP1	4.94663e-57	0.000273423	0.022	0.014	9.89326e-54
AC010976.1	4.33855e-12	0.000262996	0.006	0.019	8.67711e-09
AFAP1-AS1	0.0022576	0.00026142	0.038	0.06	1
RGS1	0.121149	0.000259353	0.006	0.003	1
APOLD1	5.37043e-56	0.000248697	0.09	0.367	1.07409e-52
AC104051.2	1.60361e-93	0.000246705	0.017	0.128	3.20722e-90
SLA	5.99003e-05	0.000244804	0.001	0	0.119801
DACH1	1.3621e-15	0.000239406	0.002	0	2.72419e-12
NRXN1	1.90504e-11	0.000236342	0.015	0.033	3.81009e-08
COL6A5	0.000778434	0.000232386	0.004	0.001	1
CD8A	1.82281e-58	0.000227189	0.017	0.096	3.64562e-55
EBF1	8.74896e-06	0.000218041	0.003	0.001	0.0174979
F2RL3	0.0803094	0.000215757	0.008	0.013	1
MS4A2	1.27659e-07	0.000215141	0.016	0.026	0.000255318
CLDN19	3.66874e-08	0.000210964	0.008	0.035	7.33748e-05
AC004687.1	3.34794e-12	0.000190356	0.019	0.008	6.69587e-09
COX4I2	9.19408e-13	0.000189439	0.02	0.001	1.83882e-09
PCSK2	2.28814e-10	0.000176052	0.003	0.013	4.57627e-07
OCA2	7.2502e-07	0.000173592	0.02	0.037	0.00145004
ITGAX	2.91279e-73	0.000172851	0.009	0.001	5.82559e-70
CLEC3B	1.96326e-44	0.000167209	0.008	0.003	3.92652e-41
CXCR6	4.36251e-18	0.000163881	0.014	0.003	8.72501e-15
RGS18	7.93873e-48	0.000157642	0	0.001	1.58775e-44
FOXD3-AS1	0.229995	0.000156107	0.015	0.013	1
NTRK1	2.12903e-32	0.000155088	0.012	0.005	4.25806e-29
HPGDS	0.0817868	0.000153462	0.006	0.003	1
APLNR	9.65e-121	0.000151106	0.007	0.003	1.93e-117
AOC3	0.0028638	0.000148773	0.043	0.051	1
CTSW	3.94269e-05	0.000148556	0.01	0.003	0.0788539
CD69	2.15703e-19	0.000141613	0.02	0.002	4.31407e-16
SDS	4.53099e-32	0.000136473	0.001	0.035	9.06198e-29
TEK	8.12381e-146	0.000134695	0.004	0.002	1.62476e-142
TPSB2	0.0817868	0.000130932	0.006	0.003	1
HIST1H1B	2.99431e-70	0.000128667	0.167	0.212	5.98861e-67
HPN	1.49735e-10	0.000126318	0.016	0.003	2.99471e-07
PCAT19	0.168019	0.000126288	0.001	0.001	1
FCER1A	3.11064e-05	0.0001233	0.01	0.003	0.0622128
PTGFR	2.5423e-05	0.000120824	0.014	0.003	0.050846
FOXS1	0.0577207	0.000119023	0.001	0.001	1
CFAP97D1	0.0214303	0.000115264	0.003	0.001	1
LINC01436	8.8577e-07	0.000114529	0.002	0	0.00177154
KLRC1	6.99234e-44	0.0001132	0.002	0.03	1.39847e-40
MYCT1	1.16499e-22	0.000107674	0.018	0	2.32998e-19
DCSTAMP	1.08556e-11	0.000106017	0.01	0.001	2.17112e-08
ALPK2	5.59482e-101	0.000106005	0.071	0.235	1.11896e-97
PRND	7.03418e-17	0.00010193	0.001	0.013	1.40684e-13
NETO1	8.56719e-18	9.86217e-05	0.009	0.021	1.71344e-14
SEMA3D	0.335959	9.42543e-05	0.014	0.01	1
ICAM2	0.710132	9.14652e-05	0.012	0.012	1
KCNE3	0.000198032	9.05352e-05	0.01	0.005	0.396064
LMOD1	1.64458e-14	8.60924e-05	0.012	0.001	3.28916e-11
PLPPR4	4.68307e-16	8.47497e-05	0.017	0.002	9.36614e-13
ANGPTL1	2.12828e-13	7.9031e-05	0.032	0.116	4.25657e-10
KCNH1	5.96471e-14	7.56531e-05	0.012	0.001	1.19294e-10
IRF8	3.05527e-12	7.51545e-05	0.01	0.001	6.11053e-09
TMEM176A	1.62353e-09	6.74704e-05	0.025	0.013	3.24706e-06
PCK1	7.09391e-05	6.59097e-05	0.006	0.001	0.141878
CCRL2	5.98236e-06	6.57703e-05	0.004	0	0.0119647
CD48	0.197998	6.49982e-05	0.006	0.004	1
ACAN	0.000267346	5.88855e-05	0.001	0.01	0.534691
PLVAP	8.57886e-05	3.83247e-05	0.009	0.003	0.171577
CR2	0.0405036	3.81653e-05	0.018	0.035	1
NOVA2	2.93132e-09	3.49334e-05	0.01	0.001	5.86265e-06
COL2A1	2.81768e-43	3.09996e-05	0.017	0.099	5.63535e-40
NOS2	0.00160692	3.03385e-05	0.004	0.001	1
ADAP2	9.48811e-23	2.97235e-05	0.246	0.347	1.89762e-19
MRC1	5.94872e-05	2.86333e-05	0.001	0	0.118974
FLT4	2.29536e-15	2.36358e-05	0.013	0.001	4.59073e-12
LINC01013	0.874099	2.192e-05	0.003	0.001	1
PCDH11X	2.84797e-22	2.0009e-05	0.04	0.146	5.69594e-19
LINC02397	1.08021e-05	1.84239e-05	0.017	0.031	0.0216043
GRP	2.29372e-05	1.6902e-05	0.003	0	0.0458743
CYTIP	4.87764e-06	1.63827e-05	0.005	0.014	0.00975528
PAPPA2	4.91237e-26	1.40159e-05	0.034	0.006	9.82474e-23
NCAM2	4.75752e-06	1.10597e-05	0.013	0.002	0.00951503
EFHD1	1.91602e-25	1.03668e-05	0.019	0.064	3.83205e-22
FCN3	1.01112e-12	6.94071e-06	0.002	0.031	2.02223e-09
CLNK	0.497219	6.2614e-06	0.025	0.067	1
RAMP3	0.00276316	5.87885e-06	0.002	0	1
MX2	9.35849e-06	5.82227e-06	0.038	0.165	0.018717
HAPLN1	3.99084e-06	3.78621e-06	0.004	0	0.00798169
CD300E	0.0153433	1.53948e-06	0.003	0.001	1
HLA-DQA2	0.0236942	8.07441e-07	0.001	0	1
AC004540.2	0.475841	7.28013e-07	0.001	0.001	1
NRN1	0.0501285	5.61926e-07	0.001	0	1
KDR	0.209688	4.91111e-07	0.001	0	1
PLN	0.0501285	3.96272e-07	0.001	0	1
AC243960.1	0.209762	8.97859e-08	0.001	0	1
TRBC1	0.861257	-8.60336e-08	0	0.001	1
SFRP4	2.00953e-09	-2.65301e-07	0.002	0.001	4.01907e-06
CD2	0.0585306	-2.24745e-06	0	0.001	1
TMEM233	5.4743e-18	-2.56685e-06	0.001	0.011	1.09486e-14
LINC02377	0.306052	-6.6002e-06	0.002	0.003	1
GATA2	0.878579	-1.05673e-05	0.012	0.001	1
AL603756.1	6.14053e-28	-1.66101e-05	0.034	0.115	1.22811e-24
HIGD1B	1.12187e-19	-1.72345e-05	0.009	0.038	2.24375e-16
GJA4	2.06048e-45	-2.0231e-05	0	0.001	4.12097e-42
CXCR3	0.0769503	-2.17456e-05	0	0.001	1
MGAT4C	0.00265202	-2.54938e-05	0	0.006	1
PTPRC	0.253607	-2.79873e-05	0.006	0.004	1
GFRA3	0.187087	-3.02351e-05	0.019	0.015	1
GPIHBP1	1.36643e-08	-3.10167e-05	0.001	0.001	2.73285e-05
RNASE6	0.790246	-3.35799e-05	0.008	0.007	1
ADGRF5	3.57134e-05	-3.46352e-05	0.003	0	0.0714267
IGF1	1.98246e-07	-3.52201e-05	0.007	0.02	0.000396492
OIT3	2.47293e-32	-3.54509e-05	0	0.033	4.94586e-29
NFIA-AS2	0.000107918	-4.02645e-05	0	0.001	0.215837
GMFG	5.97103e-96	-4.07994e-05	0.054	0.271	1.19421e-92
SCN7A	4.29152e-12	-4.27523e-05	0	0.011	8.58305e-09
GPR17	4.29152e-12	-4.27523e-05	0	0.011	8.58305e-09
XCL1	0.0397994	-5.17145e-05	0	0.001	1
SPIB	4.4876e-09	-5.55088e-05	0.034	0.059	8.9752e-06
CASQ2	3.28324e-21	-5.95866e-05	0	0.02	6.56648e-18
IGHG4	8.46281e-56	-6.30908e-05	0	0.055	1.69256e-52
BCL6B	4.6123e-20	-6.4541e-05	0	0.001	9.2246e-17
MYOT	1.55338e-12	-6.47887e-05	0	0.012	3.10676e-09
LINC01235	2.29027e-28	-6.59771e-05	0.001	0.031	4.58055e-25
GZMH	1.21651e-20	-6.96006e-05	0.001	0.022	2.43301e-17
VMO1	3.61477e-23	-7.06627e-05	0.093	0.318	7.22954e-20
MIR3945HG	0.001323	-7.31817e-05	0.004	0.076	1
EMCN	3.83165e-20	-8.17209e-05	0.001	0.036	7.66331e-17
AVPR1A	1.44109e-11	-8.4057e-05	0	0.01	2.88218e-08
NKAIN3	5.71204e-13	-8.52259e-05	0.001	0.003	1.14241e-09
RNASE1	4.29152e-12	-9.04085e-05	0	0.011	8.58305e-09
FOXD3	4.29152e-12	-9.04085e-05	0	0.011	8.58305e-09
CLEC5A	0.000311141	-9.39356e-05	0	0.001	0.622282
TM4SF18	1.86711e-18	-9.46753e-05	0	0.009	3.73422e-15
LGALS2	3.6545e-10	-9.71333e-05	0	0.009	7.30899e-07
RHOH	1.30388e-08	-0.000100108	0.017	0.005	2.60776e-05
CST7	0.253482	-0.00010355	0.006	0.004	1
SOX10	4.29152e-12	-0.00010648	0	0.011	8.58305e-09
CCR6	3.21443e-60	-0.000115059	0.009	0.081	6.42886e-57
TNMD	1.49987e-24	-0.000115688	0	0.024	2.99973e-21
AC019117.2	2.9959e-24	-0.000117785	0.002	0.025	5.9918e-21
KCNK5	2.06544e-08	-0.000118074	0.007	0.018	4.13089e-05
CDH5	2.04277e-14	-0.000119183	0.001	0.001	4.08555e-11
CDH19	4.29152e-12	-0.000119814	0	0.011	8.58305e-09
CD34	7.21533e-132	-0.000121097	0.004	0.138	1.44307e-128
GABRB2	1.52331e-10	-0.00012199	0.011	0.001	3.04662e-07
SOX17	5.05806e-24	-0.000122799	0	0.023	1.01161e-20
COL28A1	0.130306	-0.000128446	0.022	0.034	1
AL162582.1	0.000947924	-0.000128816	0	0.001	1
LINC01198	5.99715e-08	-0.000129298	0	0.02	0.000119943
LINC00221	3.93561e-08	-0.000130017	0.007	0.001	7.87122e-05
FABP7	4.29152e-12	-0.000131212	0	0.011	8.58305e-09
CXorf36	1.53728e-17	-0.00013275	0.01	0.036	3.07456e-14
TNFRSF4	2.26676e-14	-0.000134327	0.004	0.012	4.53351e-11
SOX18	1.64665e-17	-0.000137677	0.006	0.086	3.29329e-14
CCR1	4.58284e-92	-0.000137871	0.009	0.113	9.16567e-89
STAB1	4.40978e-14	-0.00013811	0.001	0.015	8.81957e-11
ACP4	4.18334e-40	-0.000151163	0	0.045	8.36668e-37
PODXL	2.33824e-104	-0.000155824	0.096	0.337	4.67648e-101
AC112250.2	0.260811	-0.00015885	0.001	0	1
NCMAP	0.00940054	-0.000160958	0.001	0.047	1
AC025419.1	2.89914e-29	-0.000170311	0.045	0.157	5.79829e-26
SLN	1.07755e-77	-0.000176992	0.032	0.17	2.1551e-74
ICOS	1.93607e-10	-0.000179017	0	0.01	3.87215e-07
MYO16	2.65947e-142	-0.000188726	0.018	0.067	5.31895e-139
XKR4	6.62494e-48	-0.000190114	0.031	0.127	1.32499e-44
CD244	8.20649e-12	-0.000196578	0	0.001	1.6413e-08
SPI1	0.00165587	-0.000220352	0.019	0.027	1
HGF	5.28945e-52	-0.000222505	0.046	0.13	1.05789e-48
TMEM213	4.14139e-19	-0.000222997	0.029	0.1	8.28277e-16
MS4A7	4.71835e-07	-0.000227351	0.008	0.001	0.00094367
HBB	5.73552e-22	-0.00023292	0.011	0.027	1.1471e-18
ECSCR	5.89997e-10	-0.000238341	0	0.005	1.17999e-06
AC073352.2	1.08098e-06	-0.000239251	0.026	0.046	0.00216195
CCL17	2.49495e-31	-0.000240689	0.04	0.038	4.98991e-28
TIE1	6.40124e-05	-0.000244663	0.001	0.035	0.128025
ABCG2	3.80732e-50	-0.000245303	0.116	0.179	7.61464e-47
HCG22	5.78202e-151	-0.000268402	0.047	0.28	1.1564e-147
CD3G	0.0917328	-0.000269471	0.019	0.014	1
DACT2	9.69465e-62	-0.000270503	0.006	0.077	1.93893e-58
MZB1	3.23159e-11	-0.000273393	0.021	0.053	6.46318e-08
CDH6	1.50935e-28	-0.000276478	0.001	0.028	3.01871e-25
KCNJ8	5.87285e-12	-0.000283925	0.013	0.002	1.17457e-08
SAMSN1	0.200469	-0.000285415	0.006	0.002	1
HLA-DRB5	1.03954e-18	-0.000286772	0	0.007	2.07908e-15
PLEK	2.25378e-39	-0.000287067	0.006	0.07	4.50757e-36
GJA5	0.0769503	-0.000291832	0	0.001	1
ASPN	1.28689e-66	-0.000293743	0.003	0.121	2.57379e-63
AQP9	0.757769	-0.000295846	0	0.001	1
ENPP2	3.6809e-17	-0.000297571	0.011	0.029	7.36179e-14
HAS1	5.99257e-16	-0.000301088	0	0.015	1.19851e-12
HOXD8	1.03335e-102	-0.000301543	0.002	0.097	2.0667e-99
ESAM	5.06632e-105	-0.00031747	0.014	0.033	1.01326e-101
PYDC1	1.25964e-25	-0.000355988	0.022	0.118	2.51928e-22
RSPO3	2.10032e-20	-0.000356075	0.021	0.002	4.20063e-17
CARMN	0.0693203	-0.000357144	0.022	0.056	1
SIGLEC15	3.37654e-20	-0.000358739	0.015	0.002	6.75308e-17
FOXF2	1.47589e-05	-0.000361198	0.017	0.018	0.0295179
GNLY	0.000732184	-0.000363729	0.006	0.001	1
MMP23B	8.05872e-193	-0.000364001	0.057	0.375	1.61174e-189
GPR65	5.90134e-15	-0.000365884	0.028	0.008	1.18027e-11
AC022101.1	2.96682e-09	-0.000374215	0.003	0.005	5.93363e-06
PLCXD3	2.01376e-15	-0.000378118	0.002	0.014	4.02752e-12
HOTAIRM1	1.01257e-125	-0.000385562	0.015	0.002	2.02514e-122
ELF5	0.0693761	-0.000400788	0.031	0.125	1
SLC27A6	7.53375e-64	-0.000412688	0.009	0.151	1.50675e-60
COL15A1	2.33832e-125	-0.0004232	0.002	0.182	4.67665e-122
CCL13	0.0141715	-0.00042339	0.006	0.001	1
CCL18	2.47804e-20	-0.000427627	0	0.02	4.95607e-17
AL512274.1	1.94665e-37	-0.000431202	0.213	0.486	3.8933e-34
C1orf162	2.11188e-32	-0.000440326	0.065	0.186	4.22377e-29
CD52	1.19573e-238	-0.0004427	0.145	0.508	2.39146e-235
SPP1	3.32392e-34	-0.000442891	0.003	0.042	6.64784e-31
CD86	1.52287e-13	-0.000450669	0.018	0.049	3.04575e-10
MIA	3.5724e-106	-0.000461345	0.028	0.202	7.1448e-103
MSX2	1.65047e-119	-0.00048161	0.085	0.422	3.30095e-116
OMD	4.45545e-22	-0.000495824	0.005	0.044	8.9109e-19
SH2D1A	1.03096e-43	-0.000498674	0	0.046	2.06193e-40
TBX3	8.57475e-196	-0.000504006	0.135	0.443	1.71495e-192
KCNE4	0.00177933	-0.000506967	0.008	0.106	1
HTRA3	6.09201e-16	-0.000514735	0.042	0.085	1.2184e-12
TNXB	9.51022e-15	-0.000516806	0.026	0.027	1.90204e-11
PTPRB	5.42131e-109	-0.000519159	0.002	0.144	1.08426e-105
WISP2	4.71534e-104	-0.000535194	0.011	0.157	9.43068e-101
MUC16	8.05928e-33	-0.000547643	0.082	0.171	1.61186e-29
TNFRSF9	7.11764e-166	-0.000549904	0.045	0.325	1.42353e-162
ALOX5AP	2.96764e-54	-0.000564664	0.016	0.166	5.93528e-51
P2RY14	1.62856e-13	-0.000568293	0.006	0.014	3.25712e-10
SLC2A2	1.94067e-145	-0.000579854	0	0.136	3.88134e-142
GPR35	1.36936e-24	-0.000593127	0.002	0.078	2.73872e-21
LINC01050	0.0015699	-0.000602876	0.005	0.001	1
FMOD	2.029e-102	-0.000603257	0.02	0.172	4.058e-99
ADAMTS4	0.0318904	-0.000606842	0.014	0.065	1
CXCL9	1.96259e-17	-0.000609279	0	0.001	3.92517e-14
IL10	2.33797e-109	-0.000613825	0.011	0.133	4.67594e-106
HLA-DPB1	1.01903e-160	-0.000615942	0.061	0.095	2.03806e-157
IFI44L	4.68361e-13	-0.000624755	0.03	0.071	9.36721e-10
HECW2	1.21707e-117	-0.000652325	0.078	0.328	2.43413e-114
GPRIN3	1.83884e-64	-0.000667918	0.004	0.064	3.67769e-61
AL078604.2	4.74452e-05	-0.000671039	0.003	0.08	0.0948904
CCL4	0.0540719	-0.000677407	0.009	0.005	1
PRSS37	6.62442e-07	-0.000681197	0.006	0.018	0.00132488
WFDC1	2.92212e-06	-0.000685359	0.027	0.015	0.00584425
FABP3	4.14484e-24	-0.000690179	0.056	0.193	8.28968e-21
ALDH1A2	0.000348879	-0.000692206	0.035	0.097	0.697758
ARHGDIB	1.5831e-70	-0.000692762	0.135	0.223	3.1662e-67
LINC02158	3.41902e-60	-0.000708127	0.013	0.003	6.83804e-57
FCER1G	7.83631e-17	-0.000708708	0.051	0.104	1.56726e-13
CCL4L2	0.00366136	-0.000710212	0	0.003	1
ABCC9	4.562e-07	-0.00078038	0.001	0.018	0.0009124
LCE1C	0.00413423	-0.000840348	0.258	0.398	1
LAMP5	0.538994	-0.000848204	0.014	0.013	1
OGN	2.45378e-155	-0.000858798	0.028	0.215	4.90757e-152
AL138916.1	1.45828e-136	-0.000859593	0	0.005	2.91657e-133
TREM1	0.084447	-0.000878008	0.101	0.266	1
CORIN	4.15927e-12	-0.000878696	0.027	0.087	8.31855e-09
MT1H	2.43738e-153	-0.000893034	0.019	0.188	4.87477e-150
HOXB2	2.65344e-60	-0.000923836	0.003	0.057	5.30687e-57
RHOJ	2.43744e-26	-0.00101448	0.016	0.047	4.87489e-23
MMP19	1.88047e-11	-0.00101699	0.082	0.19	3.76094e-08
GDA	0.031455	-0.00101719	0.028	0.043	1
CNN1	1.25761e-60	-0.00101842	0.024	0.155	2.51523e-57
CD3E	3.40549e-88	-0.00103869	0.023	0.197	6.81097e-85
RCAN2	1.51846e-148	-0.00104451	0.06	0.272	3.03691e-145
AGTR1	8.72192e-11	-0.00106253	0.014	0.003	1.74438e-07
RBP4	3.11091e-84	-0.00109087	0.014	0.207	6.22181e-81
GYPC	0.43402	-0.00110927	0.021	0.013	1
CX3CR1	2.57865e-142	-0.00110975	0	0.138	5.15729e-139
WISP1	0.000829796	-0.00111866	0.013	0.029	1
IGFN1	1.71454e-18	-0.00112151	0.02	0.17	3.42908e-15
ITGA8	0.590276	-0.00115407	0.016	0.006	1
LAPTM5	2.01502e-16	-0.00116539	0.023	0.071	4.03003e-13
NLRP10	6.18178e-116	-0.00119819	0.059	0.036	1.23636e-112
PTP4A3	0.351127	-0.00121212	0.017	0.212	1
CLIC2	3.36496e-75	-0.00121372	0.021	0.224	6.72992e-72
KRTAP3-1	1.32209e-28	-0.00123274	0	0.028	2.64419e-25
ADRA2A	9.22633e-81	-0.00127768	0.002	0.08	1.84527e-77
CD37	8.09108e-40	-0.00129989	0.016	0.125	1.61822e-36
PASK	2.13619e-24	-0.00135827	0.146	0.404	4.27237e-21
GPR132	7.45609e-123	-0.00137815	0.001	0.122	1.49122e-119
MIR503HG	0.0206904	-0.00137868	0.101	0.303	1
MMP7	6.47575e-16	-0.00137949	0.058	0.201	1.29515e-12
MARCO	3.10666e-60	-0.00138294	0.02	0.029	6.21332e-57
LINC01871	9.76204e-06	-0.00139321	0.042	0.027	0.0195241
FAM155A	7.51559e-135	-0.00140766	0.018	0.174	1.50312e-131
RELN	9.70014e-163	-0.00140859	0.004	0.166	1.94003e-159
LRRN3	7.76594e-57	-0.00142665	0.026	0.118	1.55319e-53
FLT1	2.70001e-14	-0.00149478	0.007	0.054	5.40001e-11
TSPAN8	4.84135e-231	-0.0015045	0	0.215	9.68269e-228
JCHAIN	1.09838e-05	-0.0015244	0.013	0.002	0.0219675
CORO2B	3.09538e-188	-0.00154521	0.07	0.391	6.19076e-185
ELN	2.73818e-09	-0.00154648	0.006	0.017	5.47636e-06
SPINK9	1.02154e-58	-0.00155148	0.027	0.181	2.04309e-55
PSG2	2.86083e-12	-0.00160884	0.002	0.009	5.72165e-09
FLI1	2.06458e-34	-0.00162575	0.055	0.213	4.12916e-31
SERPINB11	1.63425e-09	-0.00165813	0.094	0.301	3.2685e-06
IL1RL1	0.000745802	-0.00168476	0.02	0.008	1
WIF1	8.20114e-17	-0.00169232	0.016	0.045	1.64023e-13
KLRD1	3.27064e-151	-0.00171572	0.062	0.263	6.54127e-148
COMP	8.13516e-15	-0.00172174	0.003	0.078	1.62703e-11
KLHDC8A	3.97085e-92	-0.00174305	0.002	0.196	7.9417e-89
PIGR	1.49281e-116	-0.00176005	0.016	0.154	2.98563e-113
HLA-DQA1	2.62294e-37	-0.00183562	0	0.069	5.24588e-34
PMCH	1.18271e-41	-0.00188375	0.013	0.107	2.36541e-38
ICAM4	4.96501e-132	-0.00188563	0.03	0.281	9.93002e-129
CCL22	9.79864e-09	-0.00190497	0.014	0.079	1.95973e-05
DNASE1L2	2.67482e-122	-0.00198383	0.038	0.286	5.34965e-119
ASCL1	1.2936e-57	-0.00199295	0	0.057	2.58719e-54
LRMP	1.72214e-27	-0.00201347	0.013	0.065	3.44429e-24
CILP	1.6507e-247	-0.0021081	0.001	0.216	3.3014e-244
IGSF6	6.49564e-68	-0.00213534	0.12	0.404	1.29913e-64
SLC14A1	0.00320236	-0.00215853	0.015	0.023	1
S100A1	1.28187e-103	-0.00216041	0.075	0.291	2.56374e-100
CPXM2	6.24555e-06	-0.00223043	0.055	0.158	0.0124911
KLK4	3.73717e-81	-0.00224436	0.018	0.121	7.47435e-78
THSD7A	4.27089e-75	-0.00229954	0.022	0.124	8.54178e-72
AL596223.2	5.31059e-96	-0.00235693	0	0.095	1.06212e-92
PADI2	3.61431e-118	-0.00238122	0.013	0.163	7.22861e-115
SOD3	2.72854e-21	-0.00243988	0.125	0.327	5.45709e-18
RSAD2	1.87224e-172	-0.00244916	0.04	0.27	3.74448e-169
RASGRP3	8.95958e-178	-0.00252316	0.028	0.264	1.79192e-174
CXCL13	1.15392e-26	-0.00254656	0	0.026	2.30784e-23
HLA-DRA	2.01933e-166	-0.00257912	0.081	0.376	4.03866e-163
MYOC	0.000171657	-0.00258316	0.009	0.017	0.343314
SMIM34B	1.4149e-168	-0.00264107	0.037	0.008	2.82979e-165
PPP1R14A	0.5825	-0.00273717	0.13	0.333	1
CRYBA2	3.49928e-128	-0.00275153	0.002	0.269	6.99856e-125
FNDC1	6.01206e-80	-0.00276997	0.014	0.126	1.20241e-76
LYZ	1.08742e-47	-0.00277345	0.011	0.221	2.17484e-44
FAM3B	2.00885e-47	-0.00287601	0.02	0.173	4.01769e-44
DLL4	1.64644e-154	-0.00288106	0.024	0.206	3.29288e-151
SHCBP1	1.89201e-25	-0.00289307	0.168	0.221	3.78403e-22
SLC13A4	1.23891e-126	-0.00290067	0.042	0.098	2.47781e-123
ERMN	0	-0.00292709	0	0.296	0
LRRC15	0.00013083	-0.00297885	0.014	0.024	0.261661
CYP4F22	7.93795e-72	-0.00313433	0.031	0.255	1.58759e-68
GLDN	4.24643e-71	-0.00314547	0.015	0.139	8.49285e-68
LIMS2	4.58157e-255	-0.00315629	0.006	0.26	9.16314e-252
TMEM204	7.37239e-219	-0.00324408	0.013	0.011	1.47448e-215
CD7	0.00119392	-0.00326323	0.023	0.031	1
SOSTDC1	1.90284e-270	-0.0033028	0.103	0.458	3.80567e-267
GLTP	6.58787e-08	-0.00331371	0.772	0.863	0.000131757
C1QTNF3	2.1585e-172	-0.00331968	0.039	0.351	4.31699e-169
AL034376.2	2.68658e-109	-0.00339547	0.001	0.018	5.37315e-106
IFIT1	1.57544e-09	-0.003409	0.092	0.256	3.15087e-06
FAM167B	7.02794e-149	-0.00340916	0.019	0.215	1.40559e-145
BGN	3.30387e-17	-0.00345311	0.024	0.145	6.60774e-14
GRHL1	3.5086e-06	-0.00348387	0.537	0.701	0.0070172
TSLP	1.35961e-57	-0.00359474	0.123	0.219	2.71921e-54
AL844908.1	1.40175e-252	-0.00362153	0.002	0.294	2.8035e-249
CYYR1	8.05872e-278	-0.00364523	0.166	0.518	1.61174e-274
EDIL3	3.1206e-13	-0.00364599	0.025	0.247	6.24121e-10
ELOVL7	6.59502e-05	-0.00365633	0.232	0.386	0.1319
FKBP10	2.17784e-89	-0.00382436	0.142	0.226	4.35569e-86
BPIFB4	2.28482e-52	-0.00386061	0.055	0.158	4.56965e-49
CRTAM	1.64938e-171	-0.00387258	0.01	0.037	3.29876e-168
AL451060.1	1.21501e-200	-0.00391953	0.025	0.063	2.43002e-197
GAST	7.90899e-115	-0.00398699	0.086	0.138	1.5818e-111
HOXD1	6.58386e-155	-0.00401325	0	0.149	1.31677e-151
LINC01127	5.52148e-188	-0.00402255	0.002	0.016	1.1043e-184
AC093904.3	3.98873e-08	-0.00403978	0	0.198	7.97746e-05
PRKG1	0.00013559	-0.00404549	0.059	0.248	0.27118
TRPA1	2.09875e-06	-0.00404848	0.015	0.005	0.00419751
C1orf68	4.68272e-290	-0.00409244	0.011	0.032	9.36544e-287
CXCL12	8.24854e-213	-0.00409565	0.003	0.205	1.64971e-209
SHANK3	1.02418e-06	-0.00409604	0.123	0.343	0.00204836
MEGF10	2.87606e-102	-0.00414304	0.042	0.187	5.75213e-99
SPINK8	1.08783e-117	-0.00416405	0.006	0.165	2.17566e-114
PTPRM	5.67257e-166	-0.00418871	0.08	0.441	1.13451e-162
PRELP	3.62546e-67	-0.00420149	0.001	0.076	7.25091e-64
FBLN2	1.99915e-64	-0.0042616	0.064	0.338	3.99829e-61
CCL26	1.8734e-23	-0.00427855	0.028	0.315	3.74679e-20
HLA-DRB1	2.24715e-140	-0.00429337	0.048	0.284	4.4943e-137
RDH12	8.9113e-94	-0.00429788	0.124	0.155	1.78226e-90
IL36B	2.87295e-21	-0.00433687	0.01	0.139	5.74589e-18
B4GALNT2	2.26451e-175	-0.00435436	0.001	0.268	4.52903e-172
LCE5A	9.84197e-112	-0.00436001	0.006	0.007	1.96839e-108
AC004817.3	3.70606e-53	-0.0043732	0.052	0.213	7.41212e-50
OLAH	1.77522e-06	-0.0043954	0.03	0.216	0.00355043
MUC1	1.60783e-91	-0.00446297	0.118	0.194	3.21567e-88
SLC4A4	4.07945e-50	-0.00452071	0.017	0.09	8.15891e-47
ALOX12	1.52052e-80	-0.00463747	0.032	0.179	3.04104e-77
VWF	0.221206	-0.00468043	0.077	0.215	1
CLDN14	1.61593e-92	-0.0046836	0.009	0.106	3.23186e-89
LINC01191	1.62109e-33	-0.00471308	0.068	0.256	3.24219e-30
GUCY1A2	7.14519e-255	-0.00474711	0.022	0.28	1.42904e-251
TAC1	6.06428e-50	-0.00488866	0.002	0.114	1.21286e-46
ABI3BP	5.14e-74	-0.00489377	0.042	0.3	1.028e-70
DPT	2.58831e-05	-0.00498105	0.005	0.004	0.0517662
PTGER3	3.00784e-148	-0.00513209	0.02	0.049	6.01568e-145
DIO2	7.67382e-93	-0.00513431	0.018	0.09	1.53476e-89
LINC00626	0	-0.005223	0	0.28	0
NID1	1.06823e-56	-0.00525497	0.096	0.391	2.13646e-53
SPTSSB	7.99937e-95	-0.00529874	0.228	0.212	1.59987e-91
CEP55	3.49005e-51	-0.00531325	0.231	0.272	6.9801e-48
SYNPO2	2.33226e-78	-0.00532993	0.058	0.244	4.66453e-75
PMP2	0.295801	-0.0053757	0.044	0.084	1
LCE2C	2.94861e-67	-0.00539627	0	0.01	5.89722e-64
NKX6-2	0.01098	-0.00542724	0	0.026	1
TCHH	1.8559e-125	-0.00543007	0.178	0.478	3.7118e-122
CHST2	2.84203e-124	-0.0055249	0.147	0.193	5.68406e-121
MAP3K7CL	4.49842e-29	-0.00558243	0.086	0.24	8.99684e-26
MECOM	8.53829e-111	-0.00562464	0.05	0.126	1.70766e-107
ETNPPL	2.18289e-41	-0.00563447	0.035	0.105	4.36578e-38
MEDAG	3.10779e-225	-0.00567284	0.06	0.416	6.21558e-222
STX11	1.00129e-73	-0.00578991	0.142	0.216	2.00257e-70
MCAM	1.58572e-137	-0.00583084	0.192	0.515	3.17145e-134
HRNR	1.50725e-107	-0.0058814	0.03	0.04	3.0145e-104
AADACL2	5.96048e-160	-0.00588664	0.002	0.016	1.1921e-156
SMOC2	4.65021e-81	-0.00598628	0.013	0.176	9.30043e-78
HMCN1	5.74854e-180	-0.00601275	0.054	0.103	1.14971e-176
SRGN	5.17061e-14	-0.00601906	0.067	0.13	1.03412e-10
GREM1	1.20063e-13	-0.00604057	0.097	0.321	2.40127e-10
RGCC	2.79887e-96	-0.00609212	0.168	0.226	5.59774e-93
LINC00492	0.373279	-0.00614744	0.001	0.088	1
VGF	1.03268e-108	-0.00616779	0.038	0.101	2.06536e-105
GREM2	0.00119454	-0.00617791	0.005	0.001	1
IL17RB	1.78502e-236	-0.00618982	0.004	0.336	3.57005e-233
ZNF385D	0	-0.00619571	0.085	0.525	0
IFI27	9.94907e-149	-0.00631665	0.121	0.176	1.98981e-145
MAFA	9.95071e-280	-0.00632803	0.036	0.357	1.99014e-276
GPR183	0	-0.00641887	0.019	0.427	0
IL1F10	0.0133527	-0.00661419	0.027	0.198	1
HES5	3.44093e-30	-0.00665121	0.081	0.203	6.88186e-27
PPBP	3.84713e-123	-0.00666948	0.111	0.412	7.69426e-120
KCNC2	2.67546e-113	-0.00679614	0.046	0.221	5.35093e-110
C1QL1	1.0682e-32	-0.00686357	0.057	0.18	2.1364e-29
PLXND1	1.95627e-180	-0.00688875	0.107	0.437	3.91253e-177
ITGB2	0	-0.00694472	0.002	0.342	0
AC002456.1	1.57319e-51	-0.00698146	0.018	0.353	3.14638e-48
GLRX	1.38723e-67	-0.00706605	0.374	0.694	2.77447e-64
MFAP4	1.00011e-225	-0.0071025	0.017	0.26	2.00021e-222
GALNT15	1.26583e-256	-0.00713645	0.057	0.394	2.53166e-253
GCNT3	2.41756e-169	-0.00713876	0.018	0.205	4.83512e-166
IL1R2	1.54106e-119	-0.00716353	0.03	0.117	3.08212e-116
CCL5	1.66839e-95	-0.00716478	0.081	0.051	3.33679e-92
CARD18	0.00307807	-0.0071823	0.216	0.385	1
KCTD16	1.85569e-124	-0.00726602	0.059	0.272	3.71139e-121
TFPI	1.04213e-189	-0.00734467	0.06	0.423	2.08427e-186
B3GALT5	7.5973e-185	-0.00734992	0.069	0.422	1.51946e-181
FGF7	8.05905e-41	-0.00736022	0.132	0.426	1.61181e-37
CNIH3	0	-0.00737757	0.076	0.505	0
PCDH9	2.15123e-38	-0.00743233	0.059	0.252	4.30246e-35
ELF3	5.77233e-82	-0.00754137	0.347	0.647	1.15447e-78
ARHGAP22	1.55653e-43	-0.00768775	0.147	0.261	3.11307e-40
CLDN5	0.778709	-0.00769835	0.021	0.205	1
FGD2	1.51631e-20	-0.00770476	0.072	0.213	3.03262e-17
AC099342.1	2.09656e-194	-0.00771494	0.022	0.23	4.19313e-191
LIPH	1.75995e-161	-0.00772594	0.194	0.508	3.5199e-158
NGB	0	-0.00775318	0.005	0.405	0
CYP4B1	3.34277e-64	-0.00799598	0.072	0.123	6.68554e-61
PDE2A	1.1143e-141	-0.00812331	0.01	0.313	2.22861e-138
GSDMA	7.10234e-07	-0.0081272	0.155	0.316	0.00142047
MUC15	7.01326e-67	-0.00813578	0.224	0.461	1.40265e-63
CTXN3	2.81791e-42	-0.00813984	0.017	0.251	5.63583e-39
CST4	1.21101e-216	-0.00824882	0	0.203	2.42203e-213
AL024497.1	7.31032e-102	-0.00831058	0.005	0.142	1.46206e-98
KRT86	5.86974e-110	-0.0084477	0.058	0.275	1.17395e-106
MGP	7.52404e-15	-0.00848055	0.035	0.174	1.50481e-11
SH2D1B	3.56467e-186	-0.00849096	0.027	0.245	7.12935e-183
CALB2	5.28546e-94	-0.00868607	0.055	0.079	1.05709e-90
SLCO2A1	0	-0.00886464	0.027	0.416	0
HSPA6	1.33148e-58	-0.00888543	0.103	0.34	2.66297e-55
VNN2	3.51329e-218	-0.00890742	0.052	0.302	7.02658e-215
SLC15A1	3.91663e-29	-0.00892196	0.086	0.306	7.83325e-26
MT1M	4.96938e-79	-0.00929556	0.019	0.265	9.93876e-76
SFTA2	0.0749696	-0.00929808	0.036	0.148	1
PLAC9	2.24216e-290	-0.00947791	0.16	0.571	4.48432e-287
LIFR	3.01185e-163	-0.00948386	0.114	0.42	6.0237e-160
GLIS3	0	-0.00950549	0.113	0.555	0
CDH11	5.96387e-145	-0.00955914	0.054	0.159	1.19277e-141
PKIB	2.22962e-80	-0.00974385	0.121	0.2	4.45924e-77
LCE6A	7.65801e-96	-0.00980407	0	0.013	1.5316e-92
LCE2B	3.95829e-08	-0.00987233	0	0.018	7.91659e-05
SPANXN5	5.26869e-138	-0.0101737	0.009	0.331	1.05374e-134
TNFRSF10D	2.03733e-43	-0.0102066	0.141	0.262	4.07466e-40
STATH	2.65024e-197	-0.01031	0.009	0.272	5.30049e-194
STC2	0.278078	-0.0104522	0.042	0.205	1
LCE1E	4.08677e-183	-0.0105341	0.05	0.329	8.17353e-180
CFAP58	2.14761e-32	-0.0105445	0.037	0.192	4.29521e-29
LCE3A	0.00659744	-0.0105857	0.011	0.168	1
HCST	1.83624e-46	-0.0106094	0.117	0.396	3.67248e-43
IGF2BP3	1.06295e-08	-0.0107128	0.151	0.336	2.1259e-05
GUCY1A1	8.00422e-147	-0.0107503	0.106	0.379	1.60084e-143
KRTAP9-4	7.14071e-99	-0.0112161	0	0.14	1.42814e-95
PDGFRA	0.11107	-0.0112564	0.051	0.306	1
AC019349.1	3.68153e-183	-0.0114699	0.129	0.457	7.36306e-180
AC023157.3	7.7028e-149	-0.0119316	0.233	0.58	1.54056e-145
IRX1	2.64838e-10	-0.0120115	0.2	0.432	5.29676e-07
TMC1	4.69176e-13	-0.0120227	0.031	0.202	9.38352e-10
HSD11B1	0	-0.012043	0.091	0.419	0
MYH11	1.44959e-22	-0.0123077	0.07	0.218	2.89918e-19
PROX1	2.76687e-129	-0.0123222	0.065	0.362	5.53374e-126
PXDNL	7.43922e-94	-0.0123686	0.069	0.33	1.48784e-90
ESM1	0.00270732	-0.0126041	0.006	0.179	1
LGR5	0	-0.0126168	0	0.408	0
ROBO4	2.5517e-38	-0.0126819	0.006	0.341	5.10341e-35
HIST2H2AC	1.74843e-07	-0.0128645	0.213	0.368	0.000349687
OASL	2.2819e-197	-0.0129007	0.124	0.129	4.5638e-194
CTSS	1.31138e-121	-0.0131399	0.2	0.531	2.62276e-118
TGM3	1.96018e-59	-0.0132922	0.012	0.103	3.92036e-56
TNFAIP6	4.69555e-21	-0.0133108	0.042	0.145	9.39111e-18
DHRS2	1.17738e-238	-0.0133593	0.004	0.345	2.35475e-235
IFITM2	2.47019e-133	-0.0133898	0.049	0.134	4.94039e-130
TSC22D3	3.91161e-175	-0.0134143	0.249	0.635	7.82322e-172
UHRF1	5.3953e-28	-0.013429	0.205	0.307	1.07906e-24
HCAR2	7.28959e-154	-0.0134851	0.109	0.162	1.45792e-150
OLFML2B	8.95309e-296	-0.0137921	0.031	0.401	1.79062e-292
ACKR4	5.50946e-98	-0.0138057	0.081	0.189	1.10189e-94
FOXB1	0	-0.0138373	0.022	0.354	0
OLFML3	8.8049e-278	-0.0139183	0.056	0.446	1.76098e-274
KLK8	0.191612	-0.0140803	0.092	0.241	1
GAL	3.22232e-95	-0.0141531	0.11	0.198	6.44465e-92
LINC02154	8.90183e-05	-0.0143118	0.076	0.261	0.178037
FAM3D	2.0854e-07	-0.0144141	0.134	0.287	0.000417081
HIST1H1E	1.92847e-53	-0.0144429	0.243	0.319	3.85694e-50
RRAD	8.0334e-49	-0.0145855	0.082	0.37	1.60668e-45
PSORS1C2	3.32995e-93	-0.0145861	0.018	0.052	6.6599e-90
LIF	6.1291e-35	-0.0147932	0.134	0.324	1.22582e-31
ATG9B	0	-0.0148316	0.105	0.562	0
PTGS2	7.09454e-147	-0.0148784	0.134	0.161	1.41891e-143
TGM1	0.00528062	-0.0155123	0.256	0.423	1
DSC1	7.81555e-37	-0.0157351	0.1	0.243	1.56311e-33
ARHGAP11A	0.000237739	-0.0157382	0.261	0.396	0.475478
CYP26B1	1.03433e-45	-0.015743	0.051	0.163	2.06867e-42
CYP7B1	1.02308e-192	-0.016068	0.092	0.461	2.04616e-189
THEM5	0.000121584	-0.0160687	0.034	0.224	0.243169
CYP2C18	0.969472	-0.0160895	0.134	0.311	1
CALB1	1.13164e-27	-0.0163477	0.012	0.162	2.26328e-24
KRT79	0	-0.0164276	0.089	0.444	0
AZGP1	5.26131e-13	-0.0164453	0.069	0.098	1.05226e-09
BCAS1	9.64902e-76	-0.0166749	0.064	0.274	1.9298e-72
LCE1B	8.49335e-07	-0.0168477	0.05	0.141	0.00169867
SEMA5A	3.42619e-33	-0.0172276	0.194	0.308	6.85238e-30
SLURP2	5.03062e-26	-0.0173322	0.013	0.144	1.00612e-22
LINC00958	2.68172e-114	-0.017364	0.483	0.787	5.36344e-111
CD36	1.38436e-46	-0.0176562	0.054	0.179	2.76873e-43
CST1	2.0144e-181	-0.0176766	0.048	0.271	4.02881e-178
DNAJB1	0.0144227	-0.0177909	0.747	0.854	1
KLK12	6.1474e-115	-0.0178525	0.123	0.341	1.22948e-111
KCNJ6	5.44164e-285	-0.0178616	0.034	0.358	1.08833e-281
ARG1	1.16725e-162	-0.0181294	0	0.003	2.33451e-159
COL22A1	1.64338e-95	-0.0181333	0.03	0.133	3.28675e-92
GZMB	0	-0.0183818	0.168	0.562	0
TENT5B	1.53105e-27	-0.0184236	0.235	0.487	3.0621e-24
LINC00302	1.29861e-249	-0.0187387	0.014	0.022	2.59722e-246
CREM	2.4438e-37	-0.0187465	0.379	0.67	4.88759e-34
OAS1	3.12206e-20	-0.0188124	0.219	0.343	6.24412e-17
C3	1.61134e-53	-0.0188649	0.357	0.641	3.22269e-50
ADRA1D	0	-0.0189029	0.015	0.428	0
LINC01405	1.71891e-117	-0.0190937	0.11	0.363	3.43781e-114
SUGCT	4.62622e-06	-0.0192542	0.19	0.353	0.00925243
LINC02448	1.21728e-86	-0.019488	0.028	0.257	2.43456e-83
FETUB	6.18556e-94	-0.0195029	0.015	0.064	1.23711e-90
CTHRC1	0	-0.0195868	0.15	0.564	0
HAL	9.41506e-20	-0.0196097	0.147	0.259	1.88301e-16
UPK2	1.242e-125	-0.0196612	0.073	0.35	2.48399e-122
AC113404.1	1.17138e-139	-0.0196841	0.003	0.352	2.34276e-136
GCHFR	0.381159	-0.0197407	0.642	0.77	1
RUNX3	0	-0.0197923	0.044	0.442	0
CITED2	0.00720176	-0.0197944	0.664	0.787	1
SMIM22	0.0133247	-0.0198812	0.133	0.309	1
MMP8	0	-0.0199226	0.003	0.438	0
EEF1A2	2.41598e-11	-0.0199706	0.06	0.216	4.83197e-08
DHRS9	2.70267e-76	-0.0199858	0.015	0.229	5.40534e-73
MYCN	0	-0.0201189	0.11	0.507	0
LYPD5	2.41979e-111	-0.0201652	0.072	0.155	4.83958e-108
COL10A1	2.17082e-168	-0.0204248	0.056	0.311	4.34164e-165
KRT76	4.52017e-64	-0.020817	0.095	0.318	9.04033e-61
CXCR4	1.10295e-227	-0.0213458	0.112	0.416	2.2059e-224
NEXN	1.11032e-128	-0.0214643	0.151	0.493	2.22064e-125
NDUFA4L2	1.74913e-13	-0.0217424	0.12	0.274	3.49825e-10
PARD6B	0.0261664	-0.0218895	0.38	0.534	1
MCTP1	1.74915e-09	-0.0219223	0.189	0.345	3.4983e-06
GDPD3	0.00689089	-0.0219267	0.158	0.338	1
LCE2A	7.8408e-222	-0.0222361	0	0.007	1.56816e-218
SMPD3	0.00587421	-0.022241	0.03	0.15	1
HIST1H4H	5.54027e-211	-0.0229266	0.183	0.602	1.10805e-207
FAM43A	1.41788e-84	-0.022928	0.369	0.671	2.83577e-81
APOBEC3A	0	-0.0229753	0.11	0.525	0
ITGA1	6.16995e-36	-0.0230074	0.115	0.399	1.23399e-32
KLK6	0	-0.0230729	0.037	0.373	0
KLK10	9.3329e-138	-0.0231125	0.262	0.59	1.86658e-134
RNF222	4.02705e-35	-0.0236022	0.047	0.159	8.05411e-32
KLF9	0	-0.0236101	0.21	0.634	0
ANLN	5.34324e-24	-0.0237675	0.249	0.332	1.06865e-20
CLDN4	1.58534e-162	-0.0238726	0.438	0.785	3.17069e-159
CSF1R	0	-0.0241078	0.022	0.519	0
MXRA8	0	-0.0241555	0.033	0.487	0
TAGLN3	6.95829e-97	-0.0242723	0.306	0.622	1.39166e-93
DGAT2	2.68308e-28	-0.0242992	0.138	0.267	5.36615e-25
ATP12A	1.67744e-47	-0.024407	0.016	0.222	3.35487e-44
APOC1	7.10763e-08	-0.0245045	0.204	0.36	0.000142153
C6orf15	5.30109e-116	-0.0245063	0.065	0.102	1.06022e-112
FILIP1L	1.84939e-35	-0.0250068	0.318	0.585	3.69878e-32
PLA2G4D	7.05542e-81	-0.0251399	0.019	0.071	1.41108e-77
GPX2	1.07423e-84	-0.0251629	0.139	0.221	2.14846e-81
PMP22	5.3333e-186	-0.0254266	0.185	0.542	1.06666e-182
MX1	3.77882e-104	-0.0259062	0.223	0.541	7.55764e-101
TACSTD2	2.43416e-18	-0.0264805	0.895	0.919	4.86833e-15
CLEC2B	3.20903e-112	-0.0265925	0.093	0.194	6.41806e-109
ALOX12B	1.21771e-10	-0.0268697	0.031	0.237	2.43542e-07
GPAT3	8.52021e-73	-0.0270067	0.092	0.389	1.70404e-69
ELF3-AS1	5.27789e-135	-0.0270344	0.04	0.306	1.05558e-131
SSPN	1.08258e-192	-0.0270715	0.179	0.56	2.16516e-189
CHL1	0	-0.0272269	0.069	0.41	0
DLC1	1.01007e-166	-0.027482	0.132	0.501	2.02015e-163
B3GNT3	1.04551e-59	-0.0274907	0.079	0.324	2.09102e-56
LINC02560	1.16874e-55	-0.027658	0.111	0.188	2.33749e-52
BICC1	9.60277e-07	-0.0278147	0.086	0.32	0.00192055
C5AR2	7.43245e-224	-0.0279403	0.08	0.432	1.48649e-220
CCDC80	1.40466e-50	-0.028178	0.206	0.49	2.80932e-47
PSG4	0.0427711	-0.0281912	0.01	0.261	1
ADH7	5.18824e-111	-0.0282929	0.008	0.155	1.03765e-107
MT1G	1.94982e-247	-0.028498	0.133	0.49	3.89964e-244
FSTL1	1.75434e-144	-0.0285895	0.352	0.725	3.50868e-141
ACP7	1.95515e-16	-0.0286581	0.053	0.202	3.91031e-13
AEBP1	1.60269e-17	-0.028808	0.049	0.173	3.20538e-14
HKDC1	0	-0.0289356	0.02	0.458	0
ATP6V0A4	8.61089e-221	-0.0297322	0.081	0.357	1.72218e-217
KLK11	1.0037e-75	-0.0297328	0.243	0.475	2.0074e-72
GPX3	0	-0.0301448	0.255	0.697	0
CA2	1.68466e-32	-0.0303099	0.195	0.305	3.36932e-29
NTM	6.80913e-11	-0.0303866	0.279	0.362	1.36183e-07
BHLHE22	0	-0.0304396	0.021	0.382	0
LINC01094	0.000337086	-0.0307285	0.088	0.289	0.674172
C10orf99	1.58704e-29	-0.0309149	0.162	0.256	3.17408e-26
ABCA12	3.3183e-12	-0.031176	0.214	0.302	6.63659e-09
LY6G6C	7.90163e-59	-0.0313208	0.206	0.253	1.58033e-55
SDR9C7	4.14408e-128	-0.0313523	0.044	0.104	8.28816e-125
SDC2	0	-0.0315822	0.151	0.63	0
SLC9A3R2	9.51454e-63	-0.0318135	0.314	0.635	1.90291e-59
RAB11FIP1	4.50026e-06	-0.0319673	0.63	0.777	0.00900051
TMEM45B	4.04195e-11	-0.0319784	0.471	0.627	8.0839e-08
LGR6	0	-0.0324243	0.103	0.518	0
PRSS27	0.000693248	-0.0326087	0.108	0.347	1
MYL9	3.76091e-206	-0.032713	0.125	0.503	7.52182e-203
IGFL3	1.17325e-160	-0.0327863	0.071	0.456	2.34649e-157
ADAMTS20	0	-0.0330703	0.001	0.467	0
CHRD	0	-0.0330734	0.015	0.426	0
PRR9	0	-0.0334414	0.063	0.481	0
LYNX1-SLURP2	8.53208e-67	-0.0335544	0.022	0.142	1.70642e-63
ADD2	1.68699e-89	-0.0335904	0.04	0.368	3.37397e-86
IL1A	0.00333225	-0.0339281	0.544	0.632	1
FGF2	3.00871e-76	-0.034765	0.11	0.436	6.01741e-73
COLEC10	0	-0.0349514	0.061	0.536	0
FUT3	8.54232e-51	-0.0350039	0.172	0.411	1.70846e-47
BPIFC	1.00254e-15	-0.0351135	0.075	0.198	2.00508e-12
SLC16A9	1.27537e-09	-0.0352425	0.147	0.316	2.55074e-06
FAP	0	-0.0353917	0.023	0.421	0
ATP6V0D2	1.79492e-192	-0.0354718	0.117	0.502	3.58984e-189
SHISA2	5.0335e-211	-0.0356402	0.138	0.502	1.0067e-207
CYP4F3	8.42897e-94	-0.0359299	0.073	0.344	1.68579e-90
ADAM12	1.61164e-212	-0.0360595	0.123	0.501	3.22329e-209
PDLIM3	0	-0.0363191	0.102	0.508	0
TMEM86A	1.91397e-72	-0.0370767	0.119	0.429	3.82795e-69
HSPG2	4.32481e-32	-0.0371334	0.518	0.749	8.64962e-29
AQP5	2.19702e-239	-0.0374014	0	0.085	4.39404e-236
SMIM5	6.9842e-21	-0.0374383	0.1	0.233	1.39684e-17
EDNRA	6.85717e-05	-0.037854	0.145	0.319	0.137143
CYGB	0.0359915	-0.0379164	0.077	0.272	1
LRAT	1.56787e-31	-0.0381121	0.06	0.213	3.13573e-28
CTGF	5.58958e-55	-0.0382306	0.433	0.709	1.11792e-51
MAP2	3.82724e-192	-0.038463	0.22	0.643	7.65448e-189
POF1B	3.32592e-47	-0.0398679	0.134	0.256	6.65185e-44
RTKN2	1.64116e-261	-0.0399812	0.218	0.648	3.28232e-258
CTH	5.47794e-53	-0.0399828	0.079	0.384	1.09559e-49
LHFPL6	8.92376e-05	-0.0401177	0.225	0.442	0.178475
PDGFB	1.88749e-37	-0.0403702	0.126	0.409	3.77497e-34
SULF1	8.91731e-71	-0.0404366	0.125	0.437	1.78346e-67
AC024597.1	2.48774e-133	-0.0404981	0.011	0.288	4.97549e-130
CSTA	1.91141e-35	-0.040608	0.889	0.875	3.82282e-32
MACC1	2.17496e-188	-0.0407068	0.355	0.746	4.34991e-185
PLA2G7	0	-0.0409121	0.164	0.625	0
ANXA9	0.187787	-0.0413453	0.06	0.253	1
MUCL1	1.74435e-74	-0.0420479	0.026	0.359	3.48871e-71
HS3ST6	1.98858e-58	-0.042144	0.1	0.348	3.97716e-55
TSPAN2	1.08152e-246	-0.0429056	0.057	0.478	2.16303e-243
SULT1B1	4.95495e-22	-0.0432904	0.098	0.39	9.9099e-19
BBOX1	0.432821	-0.0433282	0.174	0.371	1
ANKRD35	4.62081e-14	-0.0434119	0.164	0.415	9.24162e-11
NRP1	1.19321e-62	-0.0439913	0.183	0.503	2.38642e-59
LINC00973	0	-0.0440009	0.071	0.571	0
COL4A1	1.10961e-30	-0.044627	0.198	0.439	2.21922e-27
AC243829.2	6.852e-184	-0.0446987	0.011	0.233	1.3704e-180
ASPRV1	1.28699e-145	-0.044763	0.031	0.076	2.57397e-142
IGFBP6	0.0647374	-0.0448124	0.327	0.469	1
LY6K	1.59989e-67	-0.0452569	0.078	0.209	3.19978e-64
IL18	1.2957e-100	-0.0452645	0.332	0.668	2.5914e-97
PLA2G4E	6.09222e-80	-0.0453689	0.131	0.178	1.21844e-76
ENC1	2.10285e-82	-0.0458005	0.347	0.66	4.20571e-79
CREB3L1	0	-0.0458601	0.158	0.608	0
IL36G	5.32909e-06	-0.0458681	0.353	0.459	0.0106582
LINC00707	1.15871e-33	-0.0462223	0.162	0.429	2.31742e-30
ITGB7	0	-0.0464052	0.104	0.575	0
KLK5	1.43094e-08	-0.0464596	0.116	0.322	2.86189e-05
GRHL3	1.38347e-05	-0.0469937	0.24	0.445	0.0276694
LGALSL	2.92988e-09	-0.0470585	0.532	0.677	5.85977e-06
DEFB1	5.35349e-131	-0.0471153	0.032	0.094	1.0707e-127
TUBB2A	0.0122721	-0.047543	0.704	0.779	1
NEFL	2.43121e-87	-0.0479029	0.37	0.68	4.86242e-84
SLC39A8	4.40714e-123	-0.0479459	0.209	0.565	8.81428e-120
SLC6A15	0.171258	-0.0479967	0.231	0.411	1
HTN1	9.23458e-276	-0.0484602	0.032	0.321	1.84692e-272
ST6GALNAC1	1.02171e-17	-0.0484778	0.154	0.423	2.04341e-14
GPC3	0	-0.0492405	0.092	0.539	0
CLDN17	4.03021e-81	-0.049285	0.003	0.098	8.06043e-78
HSPA2	1.31988e-07	-0.049492	0.445	0.6	0.000263976
LUM	3.61054e-212	-0.0500834	0.041	0.314	7.22107e-209
NRARP	1.14719e-99	-0.0525102	0.237	0.561	2.29438e-96
ZNF365	7.21865e-199	-0.0532293	0.024	0.357	1.44373e-195
HAS2	0	-0.0532863	0.025	0.426	0
IFI6	3.78493e-43	-0.0534227	0.186	0.463	7.56987e-40
ANKRD28	1.43914e-128	-0.0538631	0.329	0.684	2.87828e-125
MYEOV	3.97365e-253	-0.0541635	0.062	0.446	7.94731e-250
ZNF117	4.47793e-183	-0.0542087	0.26	0.621	8.95587e-180
PDZRN4	0	-0.054572	0.18	0.556	0
SPRR1A	3.48244e-32	-0.0553505	0.171	0.25	6.96488e-29
RASGEF1B	7.607e-87	-0.0560467	0.285	0.59	1.5214e-83
NRG1	1.3802e-13	-0.0560816	0.131	0.292	2.76041e-10
FLG2	4.07232e-123	-0.0570253	0.048	0.115	8.14465e-120
PDK4	1.52926e-299	-0.0573884	0.035	0.353	3.05852e-296
ADAMTS6	1.80922e-185	-0.0576189	0.072	0.446	3.61843e-182
PNLIPRP3	0.595794	-0.0580038	0.073	0.304	1
NPR3	3.38957e-15	-0.0587864	0.086	0.28	6.77914e-12
IQGAP2	1.97509e-212	-0.0592699	0.265	0.628	3.95018e-209
DEFB4A	1.31216e-25	-0.0594828	0.004	0.037	2.62432e-22
WFDC12	5.94805e-124	-0.0596554	0.049	0.118	1.18961e-120
ENPP1	0	-0.0599388	0.099	0.544	0
HPGD	1.44583e-32	-0.0607812	0.123	0.286	2.89167e-29
RNF223	5.22219e-85	-0.0609798	0.127	0.437	1.04444e-81
NT5E	1.24882e-25	-0.062883	0.327	0.559	2.49764e-22
FYB1	9.58388e-14	-0.0629366	0.036	0.245	1.91678e-10
PLAC8	3.52868e-89	-0.063282	0.1	0.378	7.05735e-86
ISG15	6.11338e-50	-0.0634543	0.268	0.575	1.22268e-46
FOXQ1	4.23324e-116	-0.0644561	0.429	0.755	8.46648e-113
SERPINB9	7.44261e-260	-0.0653474	0.256	0.654	1.48852e-256
RAET1L	1.64548e-70	-0.0664756	0.231	0.548	3.29097e-67
SPRR5	1.26202e-23	-0.0664807	0.028	0.18	2.52405e-20
FBLN1	2.34738e-114	-0.0668675	0.31	0.64	4.69477e-111
FGF5	3.55884e-13	-0.0673515	0.069	0.26	7.11768e-10
C5orf46	0.000230348	-0.0676778	0.033	0.307	0.460695
EVPL	1.04192e-38	-0.0677227	0.409	0.631	2.08384e-35
ISG20	7.85428e-51	-0.068536	0.262	0.551	1.57086e-47
MYH14	2.37288e-235	-0.0688061	0.367	0.761	4.74575e-232
C5orf66-AS1	3.7211e-175	-0.0689302	0.304	0.683	7.44221e-172
CRISP3	3.74696e-242	-0.0699989	0.012	0.254	7.49393e-239
CSGALNACT1	3.13016e-235	-0.070729	0.18	0.59	6.26031e-232
SAMD9L	0	-0.0710667	0.128	0.598	0
LMTK3	8.05913e-299	-0.0710694	0.233	0.703	1.61183e-295
LCN2	0.597163	-0.0711647	0.352	0.514	1
RAB3B	1.00509e-11	-0.0717316	0.143	0.304	2.01018e-08
IGFL1	0	-0.0721517	0.201	0.636	0
COL4A2	7.78553e-129	-0.0721571	0.264	0.587	1.55711e-125
NTRK2	0	-0.0722544	0.086	0.528	0
SPRR4	1.02253e-115	-0.0726679	0.014	0.083	2.04506e-112
BBOX1-AS1	0	-0.0728299	0.101	0.573	0
MAMDC2	2.89133e-251	-0.0733216	0.249	0.67	5.78266e-248
ABCG1	3.05495e-58	-0.0733484	0.115	0.445	6.10991e-55
AL139393.2	2.57296e-205	-0.0738133	0.157	0.548	5.14592e-202
ANGPTL4	4.92477e-106	-0.073866	0.224	0.542	9.84954e-103
RPTN	7.79093e-101	-0.0744046	0.061	0.128	1.55819e-97
ICAM1	5.10781e-284	-0.0748005	0.119	0.508	1.02156e-280
TCN1	5.06738e-138	-0.0758093	0.086	0.403	1.01348e-134
GUCY1B1	5.96423e-223	-0.0759975	0.171	0.514	1.19285e-219
CXCL17	3.64893e-113	-0.0763689	0.159	0.486	7.29786e-110
LRP1	2.11457e-175	-0.0776712	0.247	0.64	4.22913e-172
HMOX1	2.9653e-227	-0.0785288	0.119	0.511	5.9306e-224
KCNMA1	0.00018546	-0.0786406	0.309	0.434	0.37092
PLK2	7.04973e-13	-0.0787409	0.682	0.806	1.40995e-09
SPOCK1	1.53256e-10	-0.0791371	0.121	0.385	3.06512e-07
UPP1	2.51207e-20	-0.0801552	0.576	0.756	5.02413e-17
VSIG10L	1.00386e-12	-0.0802904	0.104	0.367	2.00773e-09
MMP3	8.08438e-23	-0.0804093	0.047	0.158	1.61688e-19
CHAC1	3.95457e-170	-0.0805374	0.137	0.475	7.90915e-167
UNC5B-AS1	1.58197e-204	-0.0808905	0.131	0.549	3.16393e-201
METRNL	6.76043e-70	-0.0810563	0.36	0.661	1.35209e-66
EPS8L1	3.02243e-95	-0.0816127	0.399	0.717	6.04486e-92
PDGFA	1.24671e-70	-0.0821633	0.239	0.54	2.49342e-67
GDF15	0	-0.0823437	0.102	0.563	0
AL139246.5	0.777957	-0.0826321	0.087	0.322	1
DNAJB4	2.77683e-253	-0.0831256	0.239	0.667	5.55366e-250
PDPN	1.11953e-08	-0.0834545	0.43	0.595	2.23906e-05
DCN	3.07161e-200	-0.0837405	0.041	0.38	6.14323e-197
MCF2	0	-0.0840558	0.087	0.56	0
RNF39	1.90307e-25	-0.0841279	0.194	0.448	3.80615e-22
MAP1B	7.7338e-81	-0.0845883	0.377	0.662	1.54676e-77
ACVR1C	1.77533e-275	-0.0852365	0.214	0.646	3.55065e-272
SPRR2B	4.64345e-39	-0.0855607	0.007	0.107	9.28689e-36
NEFM	1.89539e-184	-0.0860044	0.263	0.633	3.79079e-181
DSP	5.10581e-08	-0.0862138	0.947	0.915	0.000102116
KRTAP2-3	0	-0.087663	0.118	0.517	0
SOX9	4.55974e-37	-0.0877774	0.68	0.847	9.11948e-34
ETS1	7.64412e-05	-0.0881081	0.212	0.437	0.152882
KRT10	0.4376	-0.0882607	0.874	0.879	1
CDSN	1.36926e-142	-0.0890778	0.048	0.128	2.73853e-139
CREG2	0	-0.089373	0.075	0.565	0
PRDM1	1.64098e-48	-0.089827	0.534	0.802	3.28197e-45
NDRG1	5.04203e-17	-0.0907082	0.651	0.788	1.00841e-13
NEDD9	1.59581e-187	-0.0910589	0.241	0.593	3.19162e-184
SLC2A12	0	-0.0911894	0.153	0.653	0
NBL1	3.58157e-84	-0.0914458	0.48	0.77	7.16314e-81
CENPW	5.7717e-124	-0.0915014	0.506	0.842	1.15434e-120
AC092810.3	0	-0.0930673	0.049	0.567	0
PID1	7.39873e-205	-0.0934288	0.295	0.695	1.47975e-201
LCE3E	8.36741e-176	-0.0935404	0.037	0.15	1.67348e-172
PPP1R1C	0	-0.0940073	0.158	0.594	0
PPL	4.75184e-06	-0.0943452	0.629	0.71	0.00950367
DRD5	0	-0.0945367	0.055	0.595	0
DDIT4L	0	-0.0951369	0.197	0.657	0
COL12A1	0.0768502	-0.0965055	0.192	0.396	1
CDKN2B-AS1	0	-0.0971075	0.084	0.577	0
MFAP5	7.18031e-07	-0.0971169	0.072	0.353	0.00143606
PPIF	0.000578969	-0.0980908	0.726	0.804	1
MPZL3	7.38437e-103	-0.0991314	0.373	0.689	1.47687e-99
LGALS7	0.00701656	-0.100214	0.043	0.299	1
CSF2	7.37336e-194	-0.100346	0.056	0.407	1.47467e-190
HPCAL4	0	-0.100411	0.052	0.555	0
LINC01559	1.07517e-07	-0.100834	0.005	0.162	0.000215035
FAM84A	4.2847e-53	-0.101065	0.522	0.746	8.5694e-50
FOXC1	1.39318e-73	-0.10119	0.324	0.623	2.78636e-70
SNCG	0	-0.101374	0.15	0.666	0
KCNG1	8.04722e-104	-0.101391	0.479	0.789	1.60944e-100
CLDN7	3.02353e-164	-0.102533	0.267	0.653	6.04706e-161
GLIPR1	5.93839e-12	-0.102658	0.439	0.609	1.18768e-08
ADIRF	0.245776	-0.102666	0.85	0.911	1
NEBL	1.59745e-214	-0.10302	0.3	0.695	3.1949e-211
TMEM154	1.86103e-40	-0.103357	0.679	0.8	3.72205e-37
ADAM28	0	-0.1037	0.142	0.634	0
KRT75	3.90592e-28	-0.104425	0.217	0.323	7.81184e-25
GADD45B	3.94625e-31	-0.105389	0.456	0.71	7.89249e-28
GRPEL2	1.18502e-94	-0.105485	0.315	0.625	2.37004e-91
TMEM40	0.000659229	-0.107146	0.436	0.556	1
SGCA	0	-0.10726	0.045	0.536	0
LCE2D	6.26307e-14	-0.107933	0.023	0.116	1.25261e-10
INSR	2.27365e-144	-0.107941	0.27	0.645	4.5473e-141
TMEM92	2.21189e-96	-0.108154	0.123	0.467	4.42377e-93
AL121827.2	0	-0.110158	0.022	0.58	0
DKK1	4.16594e-10	-0.110716	0.158	0.389	8.33189e-07
ANGPTL7	0	-0.110771	0.031	0.513	0
DGKI	0	-0.111656	0.101	0.597	0
THBD	2.02706e-128	-0.114639	0.364	0.665	4.05413e-125
MME	0	-0.114886	0.225	0.727	0
NUAK1	1.20405e-23	-0.115045	0.27	0.519	2.4081e-20
CD14	5.759e-129	-0.116468	0.14	0.456	1.1518e-125
IL23A	0	-0.116793	0.275	0.713	0
EVA1A	4.49697e-209	-0.117043	0.398	0.763	8.99394e-206
ANTXR2	2.87415e-63	-0.118482	0.241	0.537	5.74829e-60
ST3GAL5	4.79944e-101	-0.1187	0.213	0.499	9.59888e-98
SERPINB7	7.49145e-07	-0.119	0.19	0.419	0.00149829
SPINK1	9.96487e-68	-0.119811	0.04	0.312	1.99297e-64
KRT80	4.29867e-110	-0.120791	0.296	0.619	8.59734e-107
PAPSS2	1.74789e-202	-0.120939	0.283	0.67	3.49579e-199
ADAMTS5	0	-0.121853	0.046	0.531	0
HLA-DQB1	0	-0.122944	0.256	0.725	0
NCF2	2.3414e-07	-0.123639	0.133	0.399	0.000468281
SH3BGRL2	5.34618e-87	-0.12395	0.295	0.603	1.06924e-83
VSIG8	9.56159e-79	-0.124059	0.109	0.437	1.91232e-75
IL6	8.74834e-270	-0.124628	0.222	0.616	1.74967e-266
POU2F2	1.67169e-157	-0.126107	0.135	0.495	3.34338e-154
FBN1	0	-0.12645	0.079	0.605	0
TP53INP2	2.6711e-218	-0.127296	0.204	0.606	5.3422e-215
MXRA5	0	-0.12765	0.034	0.523	0
UCA1	0.000139783	-0.12911	0.009	0.236	0.279565
POLR2J3	3.517e-71	-0.129338	0.203	0.522	7.03401e-68
TIMP3	6.44047e-71	-0.13209	0.234	0.534	1.28809e-67
F3	2.5917e-29	-0.132392	0.557	0.722	5.18339e-26
RBP7	0	-0.132652	0.243	0.698	0
ID4	0	-0.133755	0.116	0.643	0
MMP12	0	-0.13377	0.015	0.489	0
PLPP2	7.96612e-169	-0.13483	0.146	0.552	1.59322e-165
PLPP4	0	-0.135706	0.089	0.666	0
KLK7	1.25431e-132	-0.136974	0.217	0.506	2.50862e-129
PLOD2	6.22119e-46	-0.137905	0.466	0.687	1.24424e-42
CSRP2	0.000765591	-0.138529	0.507	0.606	1
PADI1	3.81041e-218	-0.138673	0.038	0.488	7.62083e-215
CALML5	3.03056e-38	-0.139386	0.177	0.269	6.06111e-35
TNNT1	6.23992e-32	-0.141452	0.035	0.388	1.24798e-28
SMYD3	2.16728e-126	-0.143348	0.384	0.722	4.33457e-123
IL36RN	4.44945e-11	-0.144173	0.187	0.311	8.8989e-08
FGF1	0	-0.145906	0.124	0.615	0
LTBP2	5.6049e-66	-0.146008	0.131	0.473	1.12098e-62
CEACAM5	1.07967e-178	-0.146585	0.032	0.264	2.15935e-175
NDRG4	0	-0.147207	0.156	0.657	0
ELOVL4	2.63875e-92	-0.147982	0.475	0.746	5.27749e-89
IGFL2-AS1	1.69537e-227	-0.148244	0.084	0.512	3.39074e-224
KCTD11	3.86895e-105	-0.148333	0.351	0.666	7.7379e-102
MMP2	9.88917e-146	-0.149145	0.058	0.476	1.97783e-142
TNFSF9	3.54477e-212	-0.149908	0.127	0.547	7.08955e-209
TM4SF1	6.07208e-35	-0.150298	0.774	0.88	1.21442e-31
SERPINB13	5.49254e-33	-0.151327	0.515	0.687	1.09851e-29
AL033384.1	1.9372e-93	-0.152374	0.11	0.464	3.87439e-90
LINC01705	0	-0.152661	0.061	0.555	0
CD55	2.20533e-52	-0.153208	0.503	0.738	4.41066e-49
GALNT5	0	-0.154619	0.183	0.685	0
ADGRF4	0	-0.154696	0.225	0.696	0
TNFAIP2	2.54952e-193	-0.155203	0.145	0.562	5.09904e-190
FAM198B	0	-0.155402	0.072	0.683	0
AL161431.1	1.41086e-35	-0.15581	0.128	0.266	2.82173e-32
YOD1	6.96389e-97	-0.155964	0.26	0.583	1.39278e-93
IL11	0	-0.156334	0.103	0.608	0
CLCA4	5.99278e-190	-0.156419	0.167	0.51	1.19856e-186
FAM129B	1.11061e-111	-0.156675	0.649	0.882	2.22123e-108
ADGRF1	6.87908e-05	-0.157085	0.127	0.328	0.137582
CEACAM1	1.81141e-115	-0.15866	0.146	0.489	3.62282e-112
HSPA1A	1.4809e-55	-0.158745	0.699	0.811	2.96181e-52
PCDH1	2.15784e-288	-0.158847	0.19	0.659	4.31569e-285
HEG1	0	-0.159521	0.105	0.62	0
IL32	2.15642e-47	-0.159793	0.464	0.693	4.31283e-44
LINC00520	6.19948e-33	-0.159849	0.16	0.457	1.2399e-29
CPEB4	3.65114e-100	-0.16032	0.477	0.771	7.30228e-97
HSD17B2	1.31117e-96	-0.160498	0.229	0.575	2.62234e-93
COL5A1	0	-0.161625	0.119	0.599	0
EMP1	6.11911e-81	-0.161832	0.56	0.809	1.22382e-77
CRNN	6.46245e-06	-0.164492	0.368	0.518	0.0129249
DSG1	0.784232	-0.169826	0.159	0.338	1
SLC26A2	0	-0.170492	0.262	0.705	0
CDH2	0	-0.171694	0.083	0.599	0
DAPK1	0	-0.173768	0.272	0.804	0
TMPRSS11F	4.05854e-262	-0.174493	0.151	0.598	8.11709e-259
FOXC2	3.22356e-168	-0.174758	0.073	0.51	6.44713e-165
BCAT1	5.35689e-73	-0.175967	0.351	0.633	1.07138e-69
COL8A1	0	-0.176891	0.067	0.629	0
PLSCR1	5.58184e-132	-0.177698	0.497	0.809	1.11637e-128
TMPRSS2	0	-0.178036	0.13	0.744	0
ATP1B1	7.7037e-100	-0.178282	0.641	0.864	1.54074e-96
FAM20A	0	-0.178764	0.141	0.707	0
FBXO32	0	-0.178856	0.239	0.771	0
SLC39A14	0	-0.180794	0.23	0.694	0
INPP4B	4.067e-154	-0.182586	0.177	0.574	8.134e-151
AC015912.3	4.95224e-35	-0.184152	0.162	0.44	9.90448e-32
SLC16A3	0	-0.18443	0.196	0.675	0
CSTB	7.64275e-07	-0.184645	0.996	0.988	0.00152855
CDH13	4.33111e-25	-0.186071	0.319	0.522	8.66221e-22
MALL	1.07539e-46	-0.186516	0.441	0.64	2.15078e-43
C6orf132	2.97629e-43	-0.187755	0.496	0.716	5.95257e-40
SCG5	2.95335e-25	-0.188507	0.111	0.4	5.9067e-22
BAMBI	0	-0.189322	0.174	0.635	0
GLUL	1.64565e-116	-0.189994	0.698	0.911	3.2913e-113
SDCBP2	5.5342e-27	-0.190173	0.19	0.474	1.10684e-23
LPXN	1.03166e-176	-0.190187	0.14	0.554	2.06332e-173
ABL2	4.63309e-184	-0.190576	0.389	0.743	9.26619e-181
TNFRSF11B	0	-0.191694	0.098	0.677	0
DHRS3	0	-0.191755	0.294	0.776	0
MOB3B	5.57939e-210	-0.193678	0.195	0.596	1.11588e-206
AXL	2.49306e-113	-0.195961	0.177	0.554	4.98612e-110
MAFF	4.83728e-173	-0.19605	0.385	0.757	9.67455e-170
KRT6A	1.27587e-35	-0.196801	0.986	0.985	2.55175e-32
TINAGL1	3.45141e-195	-0.197771	0.418	0.802	6.90281e-192
ADAM19	0	-0.200278	0.11	0.699	0
ANXA3	1.29066e-95	-0.200787	0.616	0.85	2.58132e-92
SLPI	9.63154e-28	-0.200849	0.826	0.85	1.92631e-24
OSGIN1	0	-0.201735	0.301	0.793	0
AKR1C2	1.80661e-07	-0.202549	0.267	0.449	0.000361321
HSPA1B	8.75711e-189	-0.203323	0.593	0.872	1.75142e-185
TSPAN1	0	-0.203702	0.161	0.708	0
SPNS2	5.78412e-221	-0.205222	0.154	0.549	1.15682e-217
ANO1	0	-0.205774	0.047	0.602	0
LURAP1L	4.76867e-217	-0.205872	0.194	0.651	9.53734e-214
CDKN1C	9.63939e-251	-0.20667	0.168	0.62	1.92788e-247
AKR1C1	6.75087e-15	-0.206816	0.509	0.645	1.35017e-11
VEGFC	2.23382e-191	-0.207097	0.374	0.731	4.46765e-188
FAM214A	1.31454e-295	-0.208734	0.325	0.788	2.62907e-292
AL355312.4	6.25089e-288	-0.209709	0.127	0.628	1.25018e-284
CWH43	0	-0.211452	0.289	0.725	0
PIM1	4.16398e-126	-0.212225	0.388	0.699	8.32796e-123
PORCN	0	-0.215238	0.211	0.685	0
HSPB8	7.0745e-139	-0.215358	0.259	0.607	1.4149e-135
CYSRT1	6.18931e-77	-0.216844	0.176	0.514	1.23786e-73
RMND5A	1.23237e-91	-0.217179	0.478	0.777	2.46475e-88
CFH	1.21624e-179	-0.217206	0.394	0.735	2.43249e-176
PPP1R3C	0	-0.21858	0.379	0.792	0
SEMA3C	4.96203e-70	-0.220298	0.374	0.65	9.92406e-67
C1orf74	2.94186e-292	-0.221806	0.273	0.704	5.88372e-289
CD274	0	-0.22264	0.1	0.616	0
CYP1B1	1.64285e-18	-0.22552	0.451	0.635	3.2857e-15
ACKR3	0	-0.225956	0.22	0.622	0
ID2	4.72107e-247	-0.227562	0.262	0.672	9.44214e-244
COL5A2	5.53769e-266	-0.227715	0.2	0.617	1.10754e-262
TGFB3	0	-0.228347	0.284	0.726	0
EPSTI1	0	-0.228809	0.202	0.737	0
ARRDC4	2.83271e-175	-0.229361	0.408	0.756	5.66541e-172
PRSS22	1.82602e-259	-0.229745	0.285	0.713	3.65204e-256
PSCA	0.00467424	-0.230369	0.095	0.282	1
NDRG2	5.1803e-21	-0.233709	0.263	0.495	1.03606e-17
MLLT11	7.59786e-158	-0.235893	0.399	0.728	1.51957e-154
FAM25A	2.2177e-14	-0.238284	0.082	0.263	4.4354e-11
MMP28	0	-0.239202	0.152	0.673	0
KPRP	4.66656e-08	-0.243932	0.017	0.164	9.33311e-05
CTSH	0	-0.244531	0.255	0.731	0
PLAU	2.46485e-13	-0.244706	0.723	0.763	4.9297e-10
LCMT1	8.4366e-106	-0.246471	0.656	0.872	1.68732e-102
LMCD1	0	-0.247154	0.18	0.643	0
GADD45A	7.83434e-40	-0.247296	0.76	0.876	1.56687e-36
NR1D1	6.73354e-165	-0.249353	0.445	0.775	1.34671e-161
CXCL8	2.78924e-30	-0.249445	0.477	0.719	5.57849e-27
CDKN2A	3.06327e-53	-0.249453	0.682	0.84	6.12654e-50
NKAIN4	0	-0.251839	0.049	0.686	0
KLHL24	0	-0.254454	0.431	0.852	0
SCEL	9.20984e-116	-0.254483	0.438	0.745	1.84197e-112
LBH	0	-0.254991	0.28	0.785	0
FERMT1	6.82298e-37	-0.256538	0.441	0.625	1.3646e-33
MANCR	1.58253e-303	-0.257483	0.093	0.592	3.16506e-300
RNF19B	0	-0.258364	0.357	0.824	0
PRSS3	6.13773e-20	-0.259255	0.406	0.56	1.22755e-16
XYLT1	0	-0.262578	0.208	0.754	0
PRSS23	1.18919e-202	-0.264034	0.265	0.67	2.37838e-199
LMO7	3.90376e-164	-0.265148	0.507	0.829	7.80751e-161
TTC9	1.61605e-250	-0.266314	0.177	0.6	3.2321e-247
SH3KBP1	5.43935e-190	-0.267795	0.336	0.711	1.08787e-186
POSTN	2.17859e-202	-0.268542	0.06	0.485	4.35718e-199
AMIGO2	1.14088e-93	-0.269618	0.16	0.51	2.28175e-90
TFPI2	2.73425e-07	-0.27018	0.193	0.409	0.000546849
SMOC1	0	-0.271032	0.269	0.782	0
LOR	9.05598e-25	-0.271632	0.123	0.237	1.8112e-21
SLURP1	0.189303	-0.27395	0.136	0.328	1
MTRNR2L8	0	-0.275516	0.234	0.78	0
NCCRP1	5.34151e-32	-0.277109	0.176	0.443	1.0683e-28
KIAA1147	0	-0.277575	0.259	0.757	0
MAL2	6.64652e-115	-0.278536	0.635	0.857	1.3293e-111
AP1S2	3.7125e-265	-0.283542	0.469	0.82	7.425e-262
PLCG2	5.84319e-288	-0.285399	0.16	0.614	1.16864e-284
TGFA	6.98653e-296	-0.287368	0.464	0.827	1.39731e-292
ITGB8	2.18385e-170	-0.289277	0.602	0.878	4.3677e-167
DSG3	3.00703e-58	-0.290051	0.75	0.827	6.01406e-55
CLMP	2.05727e-77	-0.291616	0.409	0.653	4.11453e-74
SPINK6	1.21977e-14	-0.293028	0.06	0.383	2.43955e-11
RTTN	1.55872e-305	-0.298821	0.256	0.7	3.11745e-302
TMPRSS11D	3.90544e-99	-0.30011	0.325	0.615	7.81088e-96
KRT78	6.22875e-82	-0.300776	0.167	0.485	1.24575e-78
ADGRG1	1.57997e-235	-0.30129	0.43	0.762	3.15995e-232
GJB6	8.99343e-117	-0.303902	0.296	0.6	1.79869e-113
COL7A1	2.27088e-192	-0.30437	0.309	0.662	4.54176e-189
LY6D	0.01139	-0.308043	0.37	0.472	1
PTPRK	0	-0.309344	0.324	0.75	0
MAL	0	-0.310453	0.159	0.548	0
MXD1	5.57699e-138	-0.319109	0.451	0.751	1.1154e-134
IVNS1ABP	2.00021e-205	-0.319354	0.453	0.776	4.00042e-202
KCNJ15	0	-0.321566	0.367	0.768	0
GCLM	6.3596e-147	-0.323049	0.573	0.806	1.27192e-143
NMB	1.60156e-170	-0.324442	0.245	0.618	3.20312e-167
NECTIN4	2.59567e-218	-0.324473	0.533	0.833	5.19134e-215
PLAUR	0	-0.324791	0.365	0.845	0
KRT1	2.89254e-88	-0.33108	0.053	0.192	5.78507e-85
SULT1E1	0	-0.333402	0.152	0.693	0
SPON2	0	-0.333723	0.159	0.728	0
SEC14L2	0	-0.334939	0.215	0.834	0
KRT6C	1.11507e-24	-0.336567	0.781	0.789	2.23015e-21
SLC5A3	3.46783e-58	-0.339272	0.656	0.819	6.93566e-55
TPM1	2.54545e-24	-0.339767	0.806	0.869	5.0909e-21
AKR1B10	2.19231e-107	-0.342968	0.401	0.656	4.38461e-104
MT1X	1.46737e-87	-0.346626	0.723	0.854	2.93475e-84
KRT16	3.81508e-52	-0.349809	0.983	0.974	7.63016e-49
SPRR1B	0.0272305	-0.351008	0.835	0.737	1
KHDRBS3	0	-0.351031	0.282	0.799	0
HIST1H1C	2.27852e-192	-0.354769	0.514	0.836	4.55703e-189
TCF4	0	-0.357758	0.225	0.728	0
TFRC	4.39447e-226	-0.358228	0.529	0.837	8.78894e-223
RAI14	1.13053e-243	-0.360106	0.303	0.694	2.26105e-240
KRT6B	2.87409e-27	-0.360258	0.931	0.917	5.74818e-24
LCE3D	8.74525e-91	-0.361563	0.03	0.201	1.74905e-87
AL121761.2	6.08352e-85	-0.36271	0.144	0.469	1.2167e-81
PAPPA	2.59589e-281	-0.367077	0.518	0.841	5.19178e-278
KRTDAP	0.00310217	-0.369503	0.343	0.44	1
CLIC3	1.56467e-259	-0.369993	0.35	0.754	3.12933e-256
TIMP2	0	-0.37232	0.344	0.844	0
S100A12	0.00167055	-0.373476	0.343	0.42	1
DAB2	0	-0.374199	0.229	0.819	0
DUSP10	0	-0.374871	0.26	0.822	0
AL355607.2	0	-0.375342	0.088	0.618	0
SLC20A1	1.28749e-231	-0.375472	0.511	0.825	2.57498e-228
LGALS7B	1.35148e-120	-0.377239	0.237	0.577	2.70297e-117
RNASE7	6.64759e-287	-0.377486	0.07	0.499	1.32952e-283
GPNMB	1.75359e-71	-0.381471	0.229	0.54	3.50718e-68
AKR1B1	6.0848e-132	-0.386581	0.569	0.796	1.21696e-128
RDH10	0	-0.388009	0.279	0.76	0
TUBA1A	1.75555e-142	-0.390732	0.648	0.863	3.51109e-139
SERPINE1	0	-0.395602	0.285	0.724	0
CNTNAP2	0	-0.399034	0.22	0.77	0
DCBLD1	3.37581e-240	-0.400733	0.401	0.727	6.75162e-237
SLC7A11	1.03855e-203	-0.401595	0.281	0.642	2.0771e-200
HMGA2	1.16382e-234	-0.402728	0.366	0.724	2.32764e-231
SPRR2G	2.63398e-07	-0.405391	0.056	0.29	0.000526797
TAGLN	6.20808e-14	-0.406055	0.187	0.434	1.24162e-10
CAV1	1.84469e-46	-0.41008	0.573	0.737	3.68937e-43
CDA	1.25087e-194	-0.410663	0.466	0.789	2.50174e-191
CLDN1	2.01103e-190	-0.411175	0.751	0.875	4.02205e-187
CNFN	0.00641363	-0.411899	0.455	0.482	1
CD24	7.33951e-251	-0.414398	0.891	0.947	1.4679e-247
RAB27B	0	-0.415722	0.531	0.832	0
G0S2	3.04194e-217	-0.416114	0.244	0.602	6.08389e-214
FMO2	0	-0.417088	0.079	0.703	0
NEURL1B	0	-0.421068	0.207	0.797	0
SRRD	0	-0.424028	0.433	0.827	0
NUPR1	1.87873e-140	-0.424782	0.442	0.695	3.75747e-137
ITGA2	9.97096e-171	-0.426069	0.605	0.817	1.99419e-167
PGM2L1	0	-0.427533	0.406	0.852	0
TGM2	0	-0.429563	0.072	0.61	0
TGFBR2	0	-0.431199	0.45	0.868	0
SLC38A5	0	-0.4312	0.187	0.676	0
CCDC91	3.42518e-217	-0.43209	0.531	0.814	6.85036e-214
RUNX1	0	-0.437459	0.476	0.881	0
MIR4435-2HG	3.29078e-274	-0.442985	0.287	0.726	6.58156e-271
ALCAM	0	-0.443341	0.342	0.799	0
MIR193BHG	0	-0.445529	0.236	0.784	0
HES2	5.25762e-298	-0.448933	0.59	0.897	1.05152e-294
ECM1	0	-0.452167	0.217	0.745	0
FST	3.49395e-11	-0.453252	0.275	0.464	6.98789e-08
GPRC5A	0	-0.453849	0.221	0.8	0
RHCG	6.62273e-39	-0.456257	0.624	0.78	1.32455e-35
ARSI	0	-0.457041	0.128	0.743	0
RAB32	3.74424e-253	-0.457663	0.367	0.733	7.48848e-250
S100A4	4.40306e-87	-0.460165	0.578	0.807	8.80612e-84
FNDC3B	0	-0.460178	0.487	0.865	0
MFAP2	0	-0.460609	0.187	0.771	0
FHL1	1.22229e-179	-0.466195	0.385	0.705	2.44458e-176
FLG	5.19415e-10	-0.468671	0.174	0.289	1.03883e-06
ABCA1	0	-0.470262	0.335	0.861	0
ERO1A	6.5981e-251	-0.474979	0.735	0.891	1.31962e-247
RAB31	4.1454e-293	-0.488598	0.576	0.835	8.29081e-290
IRF6	1.05218e-243	-0.488991	0.744	0.892	2.10437e-240
CAST	4.95651e-240	-0.49225	0.912	0.935	9.91302e-237
EFNB2	0	-0.495113	0.568	0.873	0
SPINK5	4.488e-18	-0.499714	0.713	0.737	8.976e-15
ID1	2.64142e-140	-0.50806	0.753	0.867	5.28284e-137
CXCL1	2.29943e-131	-0.508143	0.552	0.825	4.59885e-128
MMP14	0	-0.508161	0.453	0.823	0
SAMD9	0	-0.508296	0.286	0.783	0
DSC2	1.59121e-170	-0.508719	0.797	0.891	3.18243e-167
CDH3	0	-0.516167	0.501	0.802	0
SPHK1	0	-0.519194	0.503	0.874	0
BMP2	8.15258e-274	-0.520128	0.364	0.746	1.63052e-270
CCND1	7.61518e-294	-0.534969	0.739	0.926	1.52304e-290
TMPRSS11E	0	-0.53846	0.256	0.724	0
SPARC	7.19569e-256	-0.545695	0.523	0.793	1.43914e-252
ITGB4	6.95658e-93	-0.549757	0.605	0.779	1.39132e-89
MIAT	0	-0.551175	0.097	0.655	0
CTSV	0	-0.553428	0.477	0.862	0
CTSB	4.26388e-271	-0.556051	0.87	0.911	8.52776e-268
CEACAM6	1.06753e-233	-0.55865	0.203	0.578	2.13506e-230
CST6	0	-0.568022	0.154	0.637	0
FABP4	3.30432e-36	-0.571558	0.221	0.462	6.60864e-33
TYMP	0	-0.5842	0.593	0.9	0
VCAN	0	-0.589171	0.076	0.663	0
TMPRSS11B	0	-0.591256	0.182	0.694	0
LGALS3	5.3239e-149	-0.601314	0.898	0.967	1.06478e-145
HES4	1.29058e-283	-0.608196	0.594	0.898	2.58116e-280
CITED4	7.88058e-275	-0.614834	0.624	0.824	1.57612e-271
SPRR2E	1.64445e-14	-0.619323	0.425	0.532	3.2889e-11
VIM	0	-0.622068	0.349	0.816	0
CYTOR	0	-0.627763	0.391	0.819	0
PITX2	0	-0.628331	0.673	0.9	0
LMO4	3.81617e-270	-0.628412	0.842	0.915	7.63235e-267
PTK2	0	-0.633229	0.461	0.836	0
SLC13A5	0	-0.652181	0.075	0.758	0
SLC6A14	1.61917e-282	-0.66353	0.281	0.687	3.23833e-279
ALDH1A3	0	-0.673331	0.228	0.779	0
MT1E	6.78262e-160	-0.685734	0.394	0.69	1.35652e-156
LYPD2	4.04546e-49	-0.697417	0.151	0.447	8.09091e-46
FLRT2	0	-0.697484	0.265	0.768	0
BPGM	0	-0.702406	0.337	0.768	0
COL17A1	3.98425e-51	-0.703112	0.528	0.638	7.96851e-48
ANXA1	0	-0.718823	0.978	0.989	0
SAT1	1.0444e-113	-0.726349	0.917	0.965	2.0888e-110
C15orf48	0	-0.736948	0.25	0.697	0
IVL	6.59979e-207	-0.738104	0.378	0.702	1.31996e-203
GLS	0	-0.741274	0.581	0.85	0
SKIL	0	-0.742909	0.242	0.84	0
IL1RN	0	-0.746096	0.814	0.915	0
HOPX	3.29864e-42	-0.781745	0.516	0.657	6.59727e-39
PTHLH	7.64795e-264	-0.782427	0.466	0.745	1.52959e-260
SESN3	0	-0.783485	0.542	0.876	0
CAMK2N1	0	-0.801272	0.235	0.819	0
DCBLD2	0	-0.809331	0.663	0.891	0
COL1A1	0	-0.810171	0.22	0.761	0
MAF	0	-0.812105	0.705	0.894	0
ITGB6	0	-0.814944	0.261	0.791	0
CDKN2B	0	-0.826671	0.529	0.868	0
SPRR3	0.405454	-0.833369	0.611	0.591	1
SPRR2D	1.93483e-37	-0.845801	0.498	0.679	3.86966e-34
MMP13	0	-0.850248	0.035	0.668	0
THBS1	2.27211e-105	-0.861805	0.19	0.529	4.54421e-102
EMP3	0	-0.895844	0.35	0.781	0
IGFBP7	0	-0.941754	0.528	0.821	0
S100P	2.3308e-10	-0.941841	0.141	0.402	4.66159e-07
ID3	0	-0.961621	0.593	0.832	0
TNFSF10	0	-0.986063	0.599	0.866	0
SERPINE2	3.67988e-284	-0.989833	0.52	0.748	7.35975e-281
IGFBP5	0	-1.00081	0.594	0.864	0
PMEPA1	0	-1.01309	0.312	0.836	0
JAG1	0	-1.09093	0.806	0.87	0
CLTB	0	-1.15957	0.853	0.966	0
ITGA6	4.38101e-223	-1.19285	0.598	0.776	8.76202e-220
RGS4	0	-1.24054	0.182	0.789	0
LAMB3	1.36619e-203	-1.25406	0.584	0.813	2.73237e-200
CXCL6	0	-1.25723	0.484	0.832	0
CRCT1	3.54291e-26	-1.26975	0.242	0.471	7.08582e-23
SPINK7	4.18328e-108	-1.36397	0.068	0.465	8.36655e-105
MMP9	1.2644e-262	-1.37171	0.124	0.593	2.52879e-259
FN1	0	-1.47611	0.19	0.686	0
ODAPH	0	-1.5863	0.082	0.85	0
FTH1	0	-1.61078	0.97	0.99	0
MMP10	0	-1.61912	0.138	0.65	0
LAMA3	2.39816e-305	-1.62227	0.462	0.758	4.79631e-302
MMP1	0	-1.83884	0.244	0.704	0
ODAM	0	-1.92951	0.111	0.827	0
LAMC2	0	-1.99961	0.508	0.811	0
TGFBI	0	-2.12357	0.132	0.829	0
CRYAB	0	-2.14698	0.293	0.871	0
AMTN	0	-2.76632	0.079	0.824	0
FDCSP	0	-3.23838	0.23	0.905	0
