# Supplementary material for: Organoids from human tooth showing epithelial stemness phenotype and differentiation potential
Source: Cell Mol Life Sci. 2022 Feb 26;79(3):153. doi: 10.1007/s00018-022-04183-8 (PMC8881251; doi:10.1007/s00018-022-04183-8)
Supplement: Supplementary file 7 — Supplementary file7 (XLSX 29 KB) [file 18_2022_4183_MOESM7_ESM.xlsx]

## Sheet: 7a
Protein-protein interactions of top 40 DEGs P4-switch organoids versus P4 organoids
#node1	node2	node1_string_id	node2_string_id	experimentally_determined_interaction	database_annotated	automated_textmining	combined_score
AMTN	IGFBP5	9606.ENSP00000341013	9606.ENSP00000233813	0	0.900	0	0.900
AMTN	IGFBP7	9606.ENSP00000341013	9606.ENSP00000295666	0	0.900	0	0.900
AMTN	FDCSP	9606.ENSP00000341013	9606.ENSP00000318437	0	0	0.445	0.445
AMTN	LAMB3	9606.ENSP00000341013	9606.ENSP00000375778	0	0	0.516	0.516
AMTN	C4orf26	9606.ENSP00000341013	9606.ENSP00000406925	0	0	0.642	0.642
AMTN	ODAM	9606.ENSP00000341013	9606.ENSP00000379401	0	0	0.873	0.876
AMTN	FN1	9606.ENSP00000341013	9606.ENSP00000346839	0	0.900	0.058	0.901
C4orf26	ITGB6	9606.ENSP00000406925	9606.ENSP00000283249	0	0	0.558	0.558
C4orf26	LAMA3	9606.ENSP00000406925	9606.ENSP00000324532	0	0	0.532	0.532
C4orf26	LAMB3	9606.ENSP00000406925	9606.ENSP00000375778	0	0	0.631	0.631
COL1A1	IGFBP5	9606.ENSP00000225964	9606.ENSP00000233813	0	0	0.323	0.494
COL1A1	THBS1	9606.ENSP00000225964	9606.ENSP00000260356	0.335	0	0.475	0.546
COL1A1	MMP1	9606.ENSP00000225964	9606.ENSP00000322788	0	0	0.569	0.608
COL1A1	TGFBI	9606.ENSP00000225964	9606.ENSP00000416330	0.320	0	0.414	0.666
COL1A1	MMP13	9606.ENSP00000225964	9606.ENSP00000260302	0	0	0.673	0.680
COL1A1	ITGA6	9606.ENSP00000225964	9606.ENSP00000386896	0	0.600	0.319	0.722
COL1A1	ITGB6	9606.ENSP00000225964	9606.ENSP00000283249	0	0.600	0.312	0.725
COL1A1	MMP9	9606.ENSP00000225964	9606.ENSP00000361405	0.328	0	0.605	0.733
COL1A1	FN1	9606.ENSP00000225964	9606.ENSP00000346839	0.379	0	0.698	0.869
CRCT1	SPRR2D	9606.ENSP00000357779	9606.ENSP00000357746	0	0	0.267	0.497
CRYAB	MAF	9606.ENSP00000433560	9606.ENSP00000327048	0	0	0.429	0.440
CRYAB	MMP9	9606.ENSP00000433560	9606.ENSP00000361405	0	0	0.424	0.424
CXCL6	MMP9	9606.ENSP00000226317	9606.ENSP00000361405	0.379	0	0.526	0.714
FDCSP	ODAM	9606.ENSP00000318437	9606.ENSP00000379401	0	0	0.669	0.677
FN1	IGFBP5	9606.ENSP00000346839	9606.ENSP00000233813	0.379	0.900	0.691	0.982
FN1	JAG1	9606.ENSP00000346839	9606.ENSP00000254958	0	0	0.480	0.512
FN1	MMP13	9606.ENSP00000346839	9606.ENSP00000260302	0	0	0.664	0.664
FN1	THBS1	9606.ENSP00000346839	9606.ENSP00000260356	0.379	0.900	0.692	0.982
FN1	MMP10	9606.ENSP00000346839	9606.ENSP00000279441	0	0	0.614	0.622
FN1	ITGB6	9606.ENSP00000346839	9606.ENSP00000283249	0.379	0.900	0.449	0.963
FN1	IGFBP7	9606.ENSP00000346839	9606.ENSP00000295666	0	0.900	0.349	0.938
FN1	MMP1	9606.ENSP00000346839	9606.ENSP00000322788	0	0	0.683	0.715
FN1	LAMA3	9606.ENSP00000346839	9606.ENSP00000324532	0	0	0.416	0.435
FN1	ITGA6	9606.ENSP00000346839	9606.ENSP00000386896	0	0	0.551	0.559
FN1	SERPINE2	9606.ENSP00000346839	9606.ENSP00000415786	0	0	0.526	0.592
FN1	MMP9	9606.ENSP00000346839	9606.ENSP00000361405	0.379	0	0.894	0.599
FN1	TGFBI	9606.ENSP00000346839	9606.ENSP00000416330	0.379	0	0.715	0.851
FTH1	MMP9	9606.ENSP00000273550	9606.ENSP00000361405	0	0.900	0.108	0.911
IGFBP5	THBS1	9606.ENSP00000233813	9606.ENSP00000260356	0.379	0	0.604	0.750
IGFBP5	IGFBP7	9606.ENSP00000233813	9606.ENSP00000295666	0	0.900	0.651	0.965
ITGA6	JAG1	9606.ENSP00000386896	9606.ENSP00000254958	0.128	0	0.318	0.419
ITGA6	THBS1	9606.ENSP00000386896	9606.ENSP00000260356	0.173	0.900	0.274	0.936
ITGA6	LAMC2	9606.ENSP00000386896	9606.ENSP00000264144	0.157	0.900	0.512	0.957
ITGA6	ITGB6	9606.ENSP00000386896	9606.ENSP00000283249	0.412	0.800	0.573	0.948
ITGA6	LAMA3	9606.ENSP00000386896	9606.ENSP00000324532	0.369	0.900	0.637	0.976
ITGA6	LAMB3	9606.ENSP00000386896	9606.ENSP00000375778	0	0.900	0.446	0.946
ITGB6	THBS1	9606.ENSP00000283249	9606.ENSP00000260356	0	0.600	0.253	0.699
ITGB6	LAMC2	9606.ENSP00000283249	9606.ENSP00000264144	0.086	0.600	0.329	0.776
ITGB6	LAMB3	9606.ENSP00000283249	9606.ENSP00000375778	0	0.600	0.451	0.813
ITGB6	LAMA3	9606.ENSP00000283249	9606.ENSP00000324532	0.086	0.600	0.478	0.825
JAG1	MMP9	9606.ENSP00000254958	9606.ENSP00000361405	0.076	0	0.398	0.420
JAG1	THBS1	9606.ENSP00000254958	9606.ENSP00000260356	0.432	0	0.292	0.602
LAMA3	MMP13	9606.ENSP00000324532	9606.ENSP00000260302	0	0.900	0.195	0.916
LAMA3	LAMC2	9606.ENSP00000324532	9606.ENSP00000264144	0	0.900	0.908	0.948
LAMA3	LAMB3	9606.ENSP00000324532	9606.ENSP00000375778	0.478	0.900	0.851	0.976
LAMB3	MMP13	9606.ENSP00000375778	9606.ENSP00000260302	0	0.900	0.242	0.921
LAMB3	THBS1	9606.ENSP00000375778	9606.ENSP00000260356	0.379	0	0.351	0.605
LAMB3	LAMC2	9606.ENSP00000375778	9606.ENSP00000264144	0.478	0.900	0.849	0.978
LAMC2	MMP13	9606.ENSP00000264144	9606.ENSP00000260302	0	0.900	0.186	0.915
LAMC2	THBS1	9606.ENSP00000264144	9606.ENSP00000260356	0.129	0	0.349	0.431
MMP1	MMP13	9606.ENSP00000322788	9606.ENSP00000260302	0	0.900	0.863	0.909
MMP1	THBS1	9606.ENSP00000322788	9606.ENSP00000260356	0	0	0.477	0.538
MMP1	MMP10	9606.ENSP00000322788	9606.ENSP00000279441	0	0.900	0.760	0.936
MMP1	MMP9	9606.ENSP00000322788	9606.ENSP00000361405	0	0.900	0.910	0.961
MMP10	MMP13	9606.ENSP00000279441	9606.ENSP00000260302	0	0.900	0.756	0.909
MMP10	MMP9	9606.ENSP00000279441	9606.ENSP00000361405	0.379	0.900	0.830	0.973
MMP13	MMP9	9606.ENSP00000260302	9606.ENSP00000361405	0	0.900	0.878	0.919
MMP9	THBS1	9606.ENSP00000361405	9606.ENSP00000260356	0.379	0.800	0.801	0.973
MMP9	SERPINE2	9606.ENSP00000361405	9606.ENSP00000415786	0	0	0.482	0.482
SERPINE2	TGFBI	9606.ENSP00000415786	9606.ENSP00000416330	0	0	0.493	0.512
SPINK7	SPRR2D	9606.ENSP00000274565	9606.ENSP00000357746	0	0	0.421	0.442
TGFBI	THBS1	9606.ENSP00000416330	9606.ENSP00000260356	0	0	0.421	0.535

## Sheet: 7b
GO Biological Processes of top 40 DEGs P4-switch organoids versus P4 organoids
GO term ID	term description	observed gene count	background gene count	strength	FDR	matching proteins in your network (IDs)	matching proteins in your network (labels)
GO:0030198	extracellular matrix organization	13	296	1.35	1.54e-11	9606.ENSP00000225964,9606.ENSP00000260302,9606.ENSP00000260356,9606.ENSP00000264144,9606.ENSP00000279441,9606.ENSP00000283249,9606.ENSP00000322788,9606.ENSP00000324532,9606.ENSP00000346839,9606.ENSP00000361405,9606.ENSP00000375778,9606.ENSP00000386896,9606.ENSP00000416330	COL1A1,MMP13,THBS1,LAMC2,MMP10,ITGB6,MMP1,LAMA3,FN1,MMP9,LAMB3,ITGA6,TGFBI
GO:0009888	tissue development	18	1626	0.76	1.18e-07	9606.ENSP00000225964,9606.ENSP00000233813,9606.ENSP00000254958,9606.ENSP00000260302,9606.ENSP00000264144,9606.ENSP00000324532,9606.ENSP00000327048,9606.ENSP00000341013,9606.ENSP00000346839,9606.ENSP00000357746,9606.ENSP00000361405,9606.ENSP00000363689,9606.ENSP00000375778,9606.ENSP00000379401,9606.ENSP00000386896,9606.ENSP00000397181,9606.ENSP00000415786,9606.ENSP00000416330	COL1A1,IGFBP5,JAG1,MMP13,LAMC2,LAMA3,MAF,AMTN,FN1,SPRR2D,MMP9,ID3,LAMB3,ODAM,ITGA6,RGS4,SERPINE2,TGFBI
GO:0030334	regulation of cell migration	12	753	0.91	4.27e-06	9606.ENSP00000225964,9606.ENSP00000226317,9606.ENSP00000233813,9606.ENSP00000254958,9606.ENSP00000260356,9606.ENSP00000264144,9606.ENSP00000279441,9606.ENSP00000324532,9606.ENSP00000346839,9606.ENSP00000361405,9606.ENSP00000386896,9606.ENSP00000415786	COL1A1,CXCL6,IGFBP5,JAG1,THBS1,LAMC2,MMP10,LAMA3,FN1,MMP9,ITGA6,SERPINE2
GO:0007044	cell-substrate junction assembly	5	40	1.81	6.03e-06	9606.ENSP00000264144,9606.ENSP00000324532,9606.ENSP00000346839,9606.ENSP00000375778,9606.ENSP00000386896	LAMC2,LAMA3,FN1,LAMB3,ITGA6
GO:0031581	hemidesmosome assembly	4	12	2.23	6.03e-06	9606.ENSP00000264144,9606.ENSP00000324532,9606.ENSP00000375778,9606.ENSP00000386896	LAMC2,LAMA3,LAMB3,ITGA6
GO:0032963	collagen metabolic process	5	54	1.68	1.36e-05	9606.ENSP00000225964,9606.ENSP00000260302,9606.ENSP00000279441,9606.ENSP00000322788,9606.ENSP00000361405	COL1A1,MMP13,MMP10,MMP1,MMP9
GO:0009653	anatomical structure morphogenesis	16	1992	0.62	4.35e-05	9606.ENSP00000225964,9606.ENSP00000233813,9606.ENSP00000254958,9606.ENSP00000260302,9606.ENSP00000260356,9606.ENSP00000324532,9606.ENSP00000341013,9606.ENSP00000346839,9606.ENSP00000361405,9606.ENSP00000363689,9606.ENSP00000375778,9606.ENSP00000379401,9606.ENSP00000386896,9606.ENSP00000415786,9606.ENSP00000416330,9606.ENSP00000433560	COL1A1,IGFBP5,JAG1,MMP13,THBS1,LAMA3,AMTN,FN1,MMP9,ID3,LAMB3,ODAM,ITGA6,SERPINE2,TGFBI,CRYAB
GO:0042127	regulation of cell population proliferation	14	1594	0.66	0.00010	9606.ENSP00000226317,9606.ENSP00000233813,9606.ENSP00000254958,9606.ENSP00000260356,9606.ENSP00000264144,9606.ENSP00000270221,9606.ENSP00000273550,9606.ENSP00000276925,9606.ENSP00000295666,9606.ENSP00000346839,9606.ENSP00000361405,9606.ENSP00000364219,9606.ENSP00000379401,9606.ENSP00000415786	CXCL6,IGFBP5,JAG1,THBS1,LAMC2,EMP3,FTH1,CDKN2B,IGFBP7,FN1,MMP9,CAMK2N1,ODAM,SERPINE2
GO:0030574	collagen catabolic process	4	37	1.75	0.00012	9606.ENSP00000260302,9606.ENSP00000279441,9606.ENSP00000322788,9606.ENSP00000361405	MMP13,MMP10,MMP1,MMP9
GO:0035987	endodermal cell differentiation	4	41	1.7	0.00017	9606.ENSP00000324532,9606.ENSP00000346839,9606.ENSP00000361405,9606.ENSP00000375778	LAMA3,FN1,MMP9,LAMB3
GO:0007275	multicellular organism development	23	4726	0.4	0.00019	9606.ENSP00000225964,9606.ENSP00000233813,9606.ENSP00000241261,9606.ENSP00000254958,9606.ENSP00000260302,9606.ENSP00000260356,9606.ENSP00000264144,9606.ENSP00000276925,9606.ENSP00000295666,9606.ENSP00000324532,9606.ENSP00000327048,9606.ENSP00000341013,9606.ENSP00000346839,9606.ENSP00000357746,9606.ENSP00000361405,9606.ENSP00000363689,9606.ENSP00000375778,9606.ENSP00000379401,9606.ENSP00000386896,…	COL1A1,IGFBP5,TNFSF10,JAG1,MMP13,THBS1,LAMC2,CDKN2B,IGFBP7,LAMA3,MAF,AMTN,FN1,SPRR2D,MMP9,ID3,LAMB3,ODAM,ITGA6,RGS4,SERPINE2,TGFBI,CRYAB
GO:0030335	positive regulation of cell migration	8	452	0.96	0.00020	9606.ENSP00000225964,9606.ENSP00000226317,9606.ENSP00000233813,9606.ENSP00000260356,9606.ENSP00000264144,9606.ENSP00000346839,9606.ENSP00000361405,9606.ENSP00000386896	COL1A1,CXCL6,IGFBP5,THBS1,LAMC2,FN1,MMP9,ITGA6
GO:0048513	animal organ development	18	2926	0.5	0.00020	9606.ENSP00000225964,9606.ENSP00000233813,9606.ENSP00000241261,9606.ENSP00000254958,9606.ENSP00000260302,9606.ENSP00000276925,9606.ENSP00000327048,9606.ENSP00000341013,9606.ENSP00000346839,9606.ENSP00000357746,9606.ENSP00000361405,9606.ENSP00000363689,9606.ENSP00000379401,9606.ENSP00000386896,9606.ENSP00000397181,9606.ENSP00000415786,9606.ENSP00000416330,9606.ENSP00000433560	COL1A1,IGFBP5,TNFSF10,JAG1,MMP13,CDKN2B,MAF,AMTN,FN1,SPRR2D,MMP9,ID3,ODAM,ITGA6,RGS4,SERPINE2,TGFBI,CRYAB
GO:0042476	odontogenesis	5	113	1.36	0.00023	9606.ENSP00000225964,9606.ENSP00000341013,9606.ENSP00000363689,9606.ENSP00000379401,9606.ENSP00000386896	COL1A1,AMTN,ID3,ODAM,ITGA6
GO:0048523	negative regulation of cellular process	22	4454	0.41	0.00023	9606.ENSP00000225964,9606.ENSP00000233813,9606.ENSP00000241261,9606.ENSP00000254958,9606.ENSP00000260356,9606.ENSP00000270221,9606.ENSP00000273550,9606.ENSP00000274565,9606.ENSP00000276925,9606.ENSP00000295666,9606.ENSP00000321573,9606.ENSP00000327048,9606.ENSP00000345826,9606.ENSP00000346839,9606.ENSP00000361405,9606.ENSP00000363689,9606.ENSP00000364219,9606.ENSP00000386896,9606.ENSP00000397181,…	COL1A1,IGFBP5,TNFSF10,JAG1,THBS1,EMP3,FTH1,SPINK7,CDKN2B,IGFBP7,DCBLD2,MAF,PMEPA1,FN1,MMP9,ID3,CAMK2N1,ITGA6,RGS4,SERPINE2,TGFBI,CRYAB
GO:0007155	cell adhesion	10	843	0.79	0.00024	9606.ENSP00000260356,9606.ENSP00000264144,9606.ENSP00000283249,9606.ENSP00000295666,9606.ENSP00000324532,9606.ENSP00000341013,9606.ENSP00000346839,9606.ENSP00000375778,9606.ENSP00000386896,9606.ENSP00000416330	THBS1,LAMC2,ITGB6,IGFBP7,LAMA3,AMTN,FN1,LAMB3,ITGA6,TGFBI
GO:0022617	extracellular matrix disassembly	4	58	1.55	0.00033	9606.ENSP00000260302,9606.ENSP00000279441,9606.ENSP00000322788,9606.ENSP00000361405	MMP13,MMP10,MMP1,MMP9
GO:0001558	regulation of cell growth	7	402	0.95	0.00057	9606.ENSP00000233813,9606.ENSP00000295666,9606.ENSP00000321573,9606.ENSP00000346839,9606.ENSP00000397181,9606.ENSP00000415786,9606.ENSP00000433560	IGFBP5,IGFBP7,DCBLD2,FN1,RGS4,SERPINE2,CRYAB
GO:0052547	regulation of peptidase activity	7	420	0.93	0.00073	9606.ENSP00000241261,9606.ENSP00000260356,9606.ENSP00000274565,9606.ENSP00000346839,9606.ENSP00000361405,9606.ENSP00000415786,9606.ENSP00000433560	TNFSF10,THBS1,SPINK7,FN1,MMP9,SERPINE2,CRYAB
GO:0032269	negative regulation of cellular protein metabolic process	10	1014	0.71	0.00079	9606.ENSP00000233813,9606.ENSP00000260356,9606.ENSP00000274565,9606.ENSP00000276925,9606.ENSP00000345826,9606.ENSP00000361405,9606.ENSP00000364219,9606.ENSP00000397181,9606.ENSP00000415786,9606.ENSP00000433560	IGFBP5,THBS1,SPINK7,CDKN2B,PMEPA1,MMP9,CAMK2N1,RGS4,SERPINE2,CRYAB
GO:0031214	biomineral tissue development	4	80	1.41	0.00086	9606.ENSP00000225964,9606.ENSP00000260302,9606.ENSP00000341013,9606.ENSP00000379401	COL1A1,MMP13,AMTN,ODAM
GO:0048731	system development	20	4144	0.4	0.00086	9606.ENSP00000225964,9606.ENSP00000233813,9606.ENSP00000241261,9606.ENSP00000254958,9606.ENSP00000260302,9606.ENSP00000260356,9606.ENSP00000264144,9606.ENSP00000276925,9606.ENSP00000327048,9606.ENSP00000341013,9606.ENSP00000346839,9606.ENSP00000357746,9606.ENSP00000361405,9606.ENSP00000363689,9606.ENSP00000379401,9606.ENSP00000386896,9606.ENSP00000397181,9606.ENSP00000415786,9606.ENSP00000416330,…	COL1A1,IGFBP5,TNFSF10,JAG1,MMP13,THBS1,LAMC2,CDKN2B,MAF,AMTN,FN1,SPRR2D,MMP9,ID3,ODAM,ITGA6,RGS4,SERPINE2,TGFBI,CRYAB
GO:0030155	regulation of cell adhesion	8	623	0.82	0.00088	9606.ENSP00000225964,9606.ENSP00000254958,9606.ENSP00000260356,9606.ENSP00000324532,9606.ENSP00000346839,9606.ENSP00000386896,9606.ENSP00000415786,9606.ENSP00000416330	COL1A1,JAG1,THBS1,LAMA3,FN1,ITGA6,SERPINE2,TGFBI
GO:0050900	leukocyte migration	6	296	1.02	0.00088	9606.ENSP00000225964,9606.ENSP00000226317,9606.ENSP00000322788,9606.ENSP00000346839,9606.ENSP00000361405,9606.ENSP00000386896	COL1A1,CXCL6,MMP1,FN1,MMP9,ITGA6
GO:0048646	anatomical structure formation involved in morphogenesis	9	831	0.75	0.00089	9606.ENSP00000225964,9606.ENSP00000254958,9606.ENSP00000260356,9606.ENSP00000324532,9606.ENSP00000346839,9606.ENSP00000361405,9606.ENSP00000375778,9606.ENSP00000386896,9606.ENSP00000416330	COL1A1,JAG1,THBS1,LAMA3,FN1,MMP9,LAMB3,ITGA6,TGFBI
GO:0010033	response to organic substance	16	2815	0.47	0.0011	9606.ENSP00000225964,9606.ENSP00000226317,9606.ENSP00000233813,9606.ENSP00000241261,9606.ENSP00000254958,9606.ENSP00000260356,9606.ENSP00000295666,9606.ENSP00000296370,9606.ENSP00000322788,9606.ENSP00000345826,9606.ENSP00000346839,9606.ENSP00000361405,9606.ENSP00000363689,9606.ENSP00000386896,9606.ENSP00000397181,9606.ENSP00000433560	COL1A1,CXCL6,IGFBP5,TNFSF10,JAG1,THBS1,IGFBP7,S100P,MMP1,PMEPA1,FN1,MMP9,ID3,ITGA6,RGS4,CRYAB
GO:0008285	negative regulation of cell population proliferation	8	669	0.79	0.0012	9606.ENSP00000233813,9606.ENSP00000260356,9606.ENSP00000270221,9606.ENSP00000273550,9606.ENSP00000276925,9606.ENSP00000295666,9606.ENSP00000364219,9606.ENSP00000415786	IGFBP5,THBS1,EMP3,FTH1,CDKN2B,IGFBP7,CAMK2N1,SERPINE2
GO:0010810	regulation of cell-substrate adhesion	5	189	1.13	0.0012	9606.ENSP00000225964,9606.ENSP00000254958,9606.ENSP00000260356,9606.ENSP00000346839,9606.ENSP00000386896	COL1A1,JAG1,THBS1,FN1,ITGA6
GO:0014070	response to organic cyclic compound	9	873	0.72	0.0012	9606.ENSP00000225964,9606.ENSP00000233813,9606.ENSP00000260356,9606.ENSP00000295666,9606.ENSP00000345826,9606.ENSP00000363689,9606.ENSP00000386896,9606.ENSP00000397181,9606.ENSP00000433560	COL1A1,IGFBP5,THBS1,IGFBP7,PMEPA1,ID3,ITGA6,RGS4,CRYAB
GO:0070175	positive regulation of enamel mineralization	2	3	2.54	0.0012	9606.ENSP00000341013,9606.ENSP00000406925	AMTN,C4orf26
GO:0032501	multicellular organismal process	25	6507	0.3	0.0013	9606.ENSP00000225964,9606.ENSP00000233813,9606.ENSP00000241261,9606.ENSP00000254958,9606.ENSP00000260302,9606.ENSP00000260356,9606.ENSP00000264144,9606.ENSP00000276925,9606.ENSP00000283249,9606.ENSP00000295666,9606.ENSP00000296370,9606.ENSP00000324532,9606.ENSP00000327048,9606.ENSP00000341013,9606.ENSP00000346839,9606.ENSP00000357746,9606.ENSP00000361405,9606.ENSP00000363689,9606.ENSP00000375778,…	COL1A1,IGFBP5,TNFSF10,JAG1,MMP13,THBS1,LAMC2,CDKN2B,ITGB6,IGFBP7,S100P,LAMA3,MAF,AMTN,FN1,SPRR2D,MMP9,ID3,LAMB3,ODAM,ITGA6,RGS4,SERPINE2,TGFBI,CRYAB
GO:0045861	negative regulation of proteolysis	6	349	0.95	0.0016	9606.ENSP00000260356,9606.ENSP00000274565,9606.ENSP00000361405,9606.ENSP00000364219,9606.ENSP00000415786,9606.ENSP00000433560	THBS1,SPINK7,MMP9,CAMK2N1,SERPINE2,CRYAB
GO:1901700	response to oxygen-containing compound	11	1427	0.6	0.0017	9606.ENSP00000225964,9606.ENSP00000226317,9606.ENSP00000233813,9606.ENSP00000241261,9606.ENSP00000254958,9606.ENSP00000260356,9606.ENSP00000295666,9606.ENSP00000361405,9606.ENSP00000363689,9606.ENSP00000397181,9606.ENSP00000433560	COL1A1,CXCL6,IGFBP5,TNFSF10,JAG1,THBS1,IGFBP7,MMP9,ID3,RGS4,CRYAB
GO:0030162	regulation of proteolysis	8	742	0.74	0.0021	9606.ENSP00000241261,9606.ENSP00000260356,9606.ENSP00000274565,9606.ENSP00000346839,9606.ENSP00000361405,9606.ENSP00000364219,9606.ENSP00000415786,9606.ENSP00000433560	TNFSF10,THBS1,SPINK7,FN1,MMP9,CAMK2N1,SERPINE2,CRYAB
GO:0010757	negative regulation of plasminogen activation	2	6	2.23	0.0025	9606.ENSP00000260356,9606.ENSP00000415786	THBS1,SERPINE2
GO:0045926	negative regulation of growth	5	235	1.04	0.0025	9606.ENSP00000233813,9606.ENSP00000321573,9606.ENSP00000397181,9606.ENSP00000415786,9606.ENSP00000433560	IGFBP5,DCBLD2,RGS4,SERPINE2,CRYAB
GO:0051336	regulation of hydrolase activity	10	1238	0.62	0.0025	9606.ENSP00000241261,9606.ENSP00000260356,9606.ENSP00000274565,9606.ENSP00000346839,9606.ENSP00000361405,9606.ENSP00000379401,9606.ENSP00000386896,9606.ENSP00000397181,9606.ENSP00000415786,9606.ENSP00000433560	TNFSF10,THBS1,SPINK7,FN1,MMP9,ODAM,ITGA6,RGS4,SERPINE2,CRYAB
GO:0010951	negative regulation of endopeptidase activity	5	242	1.03	0.0026	9606.ENSP00000260356,9606.ENSP00000274565,9606.ENSP00000361405,9606.ENSP00000415786,9606.ENSP00000433560	THBS1,SPINK7,MMP9,SERPINE2,CRYAB
GO:0052548	regulation of endopeptidase activity	6	393	0.9	0.0026	9606.ENSP00000241261,9606.ENSP00000260356,9606.ENSP00000274565,9606.ENSP00000361405,9606.ENSP00000415786,9606.ENSP00000433560	TNFSF10,THBS1,SPINK7,MMP9,SERPINE2,CRYAB
GO:0007162	negative regulation of cell adhesion	5	245	1.02	0.0027	9606.ENSP00000225964,9606.ENSP00000254958,9606.ENSP00000260356,9606.ENSP00000415786,9606.ENSP00000416330	COL1A1,JAG1,THBS1,SERPINE2,TGFBI
GO:0008544	epidermis development	6	403	0.88	0.0029	9606.ENSP00000233813,9606.ENSP00000254958,9606.ENSP00000264144,9606.ENSP00000324532,9606.ENSP00000357746,9606.ENSP00000375778	IGFBP5,JAG1,LAMC2,LAMA3,SPRR2D,LAMB3
GO:0043086	negative regulation of catalytic activity	8	809	0.71	0.0031	9606.ENSP00000260356,9606.ENSP00000274565,9606.ENSP00000276925,9606.ENSP00000361405,9606.ENSP00000364219,9606.ENSP00000397181,9606.ENSP00000415786,9606.ENSP00000433560	THBS1,SPINK7,CDKN2B,MMP9,CAMK2N1,RGS4,SERPINE2,CRYAB
GO:0016477	cell migration	8	812	0.71	0.0032	9606.ENSP00000225964,9606.ENSP00000226317,9606.ENSP00000260356,9606.ENSP00000296370,9606.ENSP00000322788,9606.ENSP00000346839,9606.ENSP00000361405,9606.ENSP00000386896	COL1A1,CXCL6,THBS1,S100P,MMP1,FN1,MMP9,ITGA6
GO:0032879	regulation of localization	14	2524	0.46	0.0036	9606.ENSP00000225964,9606.ENSP00000226317,9606.ENSP00000233813,9606.ENSP00000254958,9606.ENSP00000260356,9606.ENSP00000264144,9606.ENSP00000279441,9606.ENSP00000324532,9606.ENSP00000346839,9606.ENSP00000361405,9606.ENSP00000386896,9606.ENSP00000397181,9606.ENSP00000415786,9606.ENSP00000433560	COL1A1,CXCL6,IGFBP5,JAG1,THBS1,LAMC2,MMP10,LAMA3,FN1,MMP9,ITGA6,RGS4,SERPINE2,CRYAB
GO:0043271	negative regulation of ion transport	4	143	1.16	0.0039	9606.ENSP00000260356,9606.ENSP00000361405,9606.ENSP00000397181,9606.ENSP00000415786	THBS1,MMP9,RGS4,SERPINE2
GO:0010812	negative regulation of cell-substrate adhesion	3	55	1.45	0.0040	9606.ENSP00000225964,9606.ENSP00000254958,9606.ENSP00000260356	COL1A1,JAG1,THBS1
GO:0009887	animal organ morphogenesis	8	865	0.68	0.0046	9606.ENSP00000225964,9606.ENSP00000233813,9606.ENSP00000254958,9606.ENSP00000260302,9606.ENSP00000341013,9606.ENSP00000363689,9606.ENSP00000379401,9606.ENSP00000386896	COL1A1,IGFBP5,JAG1,MMP13,AMTN,ID3,ODAM,ITGA6
GO:0051051	negative regulation of transport	6	450	0.84	0.0046	9606.ENSP00000260356,9606.ENSP00000346839,9606.ENSP00000361405,9606.ENSP00000397181,9606.ENSP00000415786,9606.ENSP00000433560	THBS1,FN1,MMP9,RGS4,SERPINE2,CRYAB
GO:0018149	peptide cross-linking	3	59	1.42	0.0047	9606.ENSP00000260356,9606.ENSP00000346839,9606.ENSP00000357746	THBS1,FN1,SPRR2D
GO:0044092	negative regulation of molecular function	9	1119	0.62	0.0047	9606.ENSP00000260356,9606.ENSP00000274565,9606.ENSP00000276925,9606.ENSP00000361405,9606.ENSP00000363689,9606.ENSP00000364219,9606.ENSP00000397181,9606.ENSP00000415786,9606.ENSP00000433560	THBS1,SPINK7,CDKN2B,MMP9,ID3,CAMK2N1,RGS4,SERPINE2,CRYAB
GO:0051128	regulation of cellular component organization	13	2306	0.46	0.0051	9606.ENSP00000233813,9606.ENSP00000241261,9606.ENSP00000260356,9606.ENSP00000295666,9606.ENSP00000321573,9606.ENSP00000322788,9606.ENSP00000345826,9606.ENSP00000346839,9606.ENSP00000361405,9606.ENSP00000379401,9606.ENSP00000397181,9606.ENSP00000415786,9606.ENSP00000433560	IGFBP5,TNFSF10,THBS1,IGFBP7,DCBLD2,MMP1,PMEPA1,FN1,MMP9,ODAM,RGS4,SERPINE2,CRYAB
GO:0009968	negative regulation of signal transduction	9	1160	0.6	0.0056	9606.ENSP00000233813,9606.ENSP00000241261,9606.ENSP00000260356,9606.ENSP00000345826,9606.ENSP00000361405,9606.ENSP00000364219,9606.ENSP00000386896,9606.ENSP00000397181,9606.ENSP00000415786	IGFBP5,TNFSF10,THBS1,PMEPA1,MMP9,CAMK2N1,ITGA6,RGS4,SERPINE2
GO:0030308	negative regulation of cell growth	4	164	1.1	0.0056	9606.ENSP00000321573,9606.ENSP00000397181,9606.ENSP00000415786,9606.ENSP00000433560	DCBLD2,RGS4,SERPINE2,CRYAB
GO:1903960	negative regulation of anion transmembrane transport	2	13	1.9	0.0065	9606.ENSP00000260356,9606.ENSP00000397181	THBS1,RGS4
GO:0042475	odontogenesis of dentin-containing tooth	3	78	1.3	0.0086	9606.ENSP00000341013,9606.ENSP00000379401,9606.ENSP00000386896	AMTN,ODAM,ITGA6
GO:0032268	regulation of cellular protein metabolic process	13	2486	0.43	0.0092	9606.ENSP00000233813,9606.ENSP00000241261,9606.ENSP00000260356,9606.ENSP00000274565,9606.ENSP00000276925,9606.ENSP00000345826,9606.ENSP00000346839,9606.ENSP00000361405,9606.ENSP00000364219,9606.ENSP00000379401,9606.ENSP00000397181,9606.ENSP00000415786,9606.ENSP00000433560	IGFBP5,TNFSF10,THBS1,SPINK7,CDKN2B,PMEPA1,FN1,MMP9,CAMK2N1,ODAM,RGS4,SERPINE2,CRYAB
GO:0048661	positive regulation of smooth muscle cell proliferation	3	80	1.29	0.0092	9606.ENSP00000233813,9606.ENSP00000260356,9606.ENSP00000361405	IGFBP5,THBS1,MMP9
GO:0033627	cell adhesion mediated by integrin	2	17	1.78	0.0097	9606.ENSP00000283249,9606.ENSP00000386896	ITGB6,ITGA6
GO:0009611	response to wounding	6	547	0.75	0.0098	9606.ENSP00000225964,9606.ENSP00000321573,9606.ENSP00000346839,9606.ENSP00000363689,9606.ENSP00000379401,9606.ENSP00000415786	COL1A1,DCBLD2,FN1,ID3,ODAM,SERPINE2
GO:0043281	regulation of cysteine-type endopeptidase activity involved in apoptotic process	4	209	0.99	0.0116	9606.ENSP00000241261,9606.ENSP00000260356,9606.ENSP00000361405,9606.ENSP00000433560	TNFSF10,THBS1,MMP9,CRYAB
GO:0035295	tube development	7	793	0.66	0.0117	9606.ENSP00000233813,9606.ENSP00000254958,9606.ENSP00000260356,9606.ENSP00000346839,9606.ENSP00000386896,9606.ENSP00000415786,9606.ENSP00000416330	IGFBP5,JAG1,THBS1,FN1,ITGA6,SERPINE2,TGFBI
GO:0043588	skin development	5	373	0.84	0.0117	9606.ENSP00000225964,9606.ENSP00000233813,9606.ENSP00000254958,9606.ENSP00000357746,9606.ENSP00000386896	COL1A1,IGFBP5,JAG1,SPRR2D,ITGA6
GO:0044706	multi-multicellular organism process	4	211	0.99	0.0117	9606.ENSP00000233813,9606.ENSP00000295666,9606.ENSP00000361405,9606.ENSP00000415786	IGFBP5,IGFBP7,MMP9,SERPINE2
GO:0043154	negative regulation of cysteine-type endopeptidase activity involved in apoptotic process	3	91	1.23	0.0118	9606.ENSP00000260356,9606.ENSP00000361405,9606.ENSP00000433560	THBS1,MMP9,CRYAB
GO:0001503	ossification	4	215	0.98	0.0120	9606.ENSP00000225964,9606.ENSP00000233813,9606.ENSP00000260302,9606.ENSP00000361405	COL1A1,IGFBP5,MMP13,MMP9
GO:0032891	negative regulation of organic acid transport	2	20	1.71	0.0120	9606.ENSP00000260356,9606.ENSP00000397181	THBS1,RGS4
GO:0034766	negative regulation of ion transmembrane transport	3	93	1.22	0.0120	9606.ENSP00000260356,9606.ENSP00000361405,9606.ENSP00000397181	THBS1,MMP9,RGS4
GO:0050790	regulation of catalytic activity	12	2249	0.44	0.0120	9606.ENSP00000241261,9606.ENSP00000260356,9606.ENSP00000274565,9606.ENSP00000276925,9606.ENSP00000346839,9606.ENSP00000361405,9606.ENSP00000364219,9606.ENSP00000379401,9606.ENSP00000386896,9606.ENSP00000397181,9606.ENSP00000415786,9606.ENSP00000433560	TNFSF10,THBS1,SPINK7,CDKN2B,FN1,MMP9,CAMK2N1,ODAM,ITGA6,RGS4,SERPINE2,CRYAB
GO:0065009	regulation of molecular function	15	3322	0.37	0.0120	9606.ENSP00000226317,9606.ENSP00000241261,9606.ENSP00000254958,9606.ENSP00000260356,9606.ENSP00000274565,9606.ENSP00000276925,9606.ENSP00000346839,9606.ENSP00000361405,9606.ENSP00000363689,9606.ENSP00000364219,9606.ENSP00000379401,9606.ENSP00000386896,9606.ENSP00000397181,9606.ENSP00000415786,9606.ENSP00000433560	CXCL6,TNFSF10,JAG1,THBS1,SPINK7,CDKN2B,FN1,MMP9,ID3,CAMK2N1,ODAM,ITGA6,RGS4,SERPINE2,CRYAB
GO:2001234	negative regulation of apoptotic signaling pathway	4	218	0.98	0.0121	9606.ENSP00000241261,9606.ENSP00000260356,9606.ENSP00000361405,9606.ENSP00000386896	TNFSF10,THBS1,MMP9,ITGA6
GO:0033993	response to lipid	7	825	0.64	0.0133	9606.ENSP00000225964,9606.ENSP00000226317,9606.ENSP00000260356,9606.ENSP00000295666,9606.ENSP00000345826,9606.ENSP00000363689,9606.ENSP00000433560	COL1A1,CXCL6,THBS1,IGFBP7,PMEPA1,ID3,CRYAB
GO:0042221	response to chemical	17	4153	0.32	0.0137	9606.ENSP00000225964,9606.ENSP00000226317,9606.ENSP00000233813,9606.ENSP00000241261,9606.ENSP00000254958,9606.ENSP00000260356,9606.ENSP00000276925,9606.ENSP00000295666,9606.ENSP00000296370,9606.ENSP00000322788,9606.ENSP00000345826,9606.ENSP00000346839,9606.ENSP00000361405,9606.ENSP00000363689,9606.ENSP00000386896,9606.ENSP00000397181,9606.ENSP00000433560	COL1A1,CXCL6,IGFBP5,TNFSF10,JAG1,THBS1,CDKN2B,IGFBP7,S100P,MMP1,PMEPA1,FN1,MMP9,ID3,ITGA6,RGS4,CRYAB
GO:0051172	negative regulation of nitrogen compound metabolic process	12	2307	0.43	0.0139	9606.ENSP00000233813,9606.ENSP00000260356,9606.ENSP00000274565,9606.ENSP00000276925,9606.ENSP00000327048,9606.ENSP00000345826,9606.ENSP00000361405,9606.ENSP00000363689,9606.ENSP00000364219,9606.ENSP00000397181,9606.ENSP00000415786,9606.ENSP00000433560	IGFBP5,THBS1,SPINK7,CDKN2B,MAF,PMEPA1,MMP9,ID3,CAMK2N1,RGS4,SERPINE2,CRYAB
GO:0060351	cartilage development involved in endochondral bone morphogenesis	2	23	1.65	0.0143	9606.ENSP00000225964,9606.ENSP00000260302	COL1A1,MMP13
GO:0009966	regulation of signal transduction	14	3033	0.38	0.0146	9606.ENSP00000225964,9606.ENSP00000226317,9606.ENSP00000233813,9606.ENSP00000241261,9606.ENSP00000254958,9606.ENSP00000260356,9606.ENSP00000276925,9606.ENSP00000345826,9606.ENSP00000346839,9606.ENSP00000361405,9606.ENSP00000364219,9606.ENSP00000386896,9606.ENSP00000397181,9606.ENSP00000415786	COL1A1,CXCL6,IGFBP5,TNFSF10,JAG1,THBS1,CDKN2B,PMEPA1,FN1,MMP9,CAMK2N1,ITGA6,RGS4,SERPINE2
GO:0017015	regulation of transforming growth factor beta receptor signaling pathway	3	103	1.18	0.0147	9606.ENSP00000260356,9606.ENSP00000276925,9606.ENSP00000345826	THBS1,CDKN2B,PMEPA1
GO:0048518	positive regulation of biological process	20	5459	0.28	0.0147	9606.ENSP00000225964,9606.ENSP00000226317,9606.ENSP00000233813,9606.ENSP00000241261,9606.ENSP00000254958,9606.ENSP00000260356,9606.ENSP00000264144,9606.ENSP00000276925,9606.ENSP00000322788,9606.ENSP00000327048,9606.ENSP00000341013,9606.ENSP00000346839,9606.ENSP00000361405,9606.ENSP00000363689,9606.ENSP00000364219,9606.ENSP00000379401,9606.ENSP00000386896,9606.ENSP00000397181,9606.ENSP00000406925,…	COL1A1,CXCL6,IGFBP5,TNFSF10,JAG1,THBS1,LAMC2,CDKN2B,MMP1,MAF,AMTN,FN1,MMP9,ID3,CAMK2N1,ODAM,ITGA6,RGS4,C4orf26,SERPINE2
GO:2001237	negative regulation of extrinsic apoptotic signaling pathway	3	104	1.17	0.0148	9606.ENSP00000241261,9606.ENSP00000260356,9606.ENSP00000386896	TNFSF10,THBS1,ITGA6
GO:0009725	response to hormone	7	854	0.63	0.0149	9606.ENSP00000225964,9606.ENSP00000233813,9606.ENSP00000241261,9606.ENSP00000260356,9606.ENSP00000295666,9606.ENSP00000345826,9606.ENSP00000433560	COL1A1,IGFBP5,TNFSF10,THBS1,IGFBP7,PMEPA1,CRYAB
GO:0050789	regulation of biological process	31	11116	0.16	0.0149	9606.ENSP00000225964,9606.ENSP00000226317,9606.ENSP00000233813,9606.ENSP00000241261,9606.ENSP00000254958,9606.ENSP00000260356,9606.ENSP00000264144,9606.ENSP00000270221,9606.ENSP00000273550,9606.ENSP00000274565,9606.ENSP00000276925,9606.ENSP00000279441,9606.ENSP00000283249,9606.ENSP00000295666,9606.ENSP00000321573,9606.ENSP00000322788,9606.ENSP00000324532,9606.ENSP00000327048,9606.ENSP00000341013,…	COL1A1,CXCL6,IGFBP5,TNFSF10,JAG1,THBS1,LAMC2,EMP3,FTH1,SPINK7,CDKN2B,MMP10,ITGB6,IGFBP7,DCBLD2,MMP1,LAMA3,MAF,AMTN,PMEPA1,FN1,MMP9,ID3,CAMK2N1,ODAM,ITGA6,RGS4,C4orf26,SERPINE2,TGFBI,CRYAB
GO:0014741	negative regulation of muscle hypertrophy	2	25	1.61	0.0153	9606.ENSP00000233813,9606.ENSP00000397181	IGFBP5,RGS4
GO:0002376	immune system process	12	2370	0.42	0.0158	9606.ENSP00000225964,9606.ENSP00000226317,9606.ENSP00000241261,9606.ENSP00000254958,9606.ENSP00000260356,9606.ENSP00000273550,9606.ENSP00000276925,9606.ENSP00000296370,9606.ENSP00000322788,9606.ENSP00000346839,9606.ENSP00000361405,9606.ENSP00000386896	COL1A1,CXCL6,TNFSF10,JAG1,THBS1,FTH1,CDKN2B,S100P,MMP1,FN1,MMP9,ITGA6
GO:0001958	endochondral ossification	2	26	1.6	0.0161	9606.ENSP00000225964,9606.ENSP00000260302	COL1A1,MMP13
GO:0030511	positive regulation of transforming growth factor beta receptor signaling pathway	2	26	1.6	0.0161	9606.ENSP00000260356,9606.ENSP00000276925	THBS1,CDKN2B
GO:0045667	regulation of osteoblast differentiation	3	112	1.14	0.0161	9606.ENSP00000233813,9606.ENSP00000254958,9606.ENSP00000363689	IGFBP5,JAG1,ID3
GO:0050793	regulation of developmental process	12	2416	0.41	0.0171	9606.ENSP00000225964,9606.ENSP00000233813,9606.ENSP00000254958,9606.ENSP00000260356,9606.ENSP00000324532,9606.ENSP00000327048,9606.ENSP00000341013,9606.ENSP00000346839,9606.ENSP00000363689,9606.ENSP00000397181,9606.ENSP00000406925,9606.ENSP00000415786	COL1A1,IGFBP5,JAG1,THBS1,LAMA3,MAF,AMTN,FN1,ID3,RGS4,C4orf26,SERPINE2
GO:0050873	brown fat cell differentiation	2	28	1.57	0.0171	9606.ENSP00000375778,9606.ENSP00000386896	LAMB3,ITGA6
GO:0042325	regulation of phosphorylation	9	1465	0.5	0.0176	9606.ENSP00000260356,9606.ENSP00000276925,9606.ENSP00000345826,9606.ENSP00000346839,9606.ENSP00000361405,9606.ENSP00000364219,9606.ENSP00000379401,9606.ENSP00000386896,9606.ENSP00000397181	THBS1,CDKN2B,PMEPA1,FN1,MMP9,CAMK2N1,ODAM,ITGA6,RGS4
GO:0051239	regulation of multicellular organismal process	13	2788	0.38	0.0176	9606.ENSP00000225964,9606.ENSP00000233813,9606.ENSP00000254958,9606.ENSP00000260356,9606.ENSP00000324532,9606.ENSP00000327048,9606.ENSP00000341013,9606.ENSP00000346839,9606.ENSP00000361405,9606.ENSP00000363689,9606.ENSP00000397181,9606.ENSP00000406925,9606.ENSP00000415786	COL1A1,IGFBP5,JAG1,THBS1,LAMA3,MAF,AMTN,FN1,MMP9,ID3,RGS4,C4orf26,SERPINE2
GO:0090200	positive regulation of release of cytochrome c from mitochondria	2	29	1.55	0.0176	9606.ENSP00000241261,9606.ENSP00000361405	TNFSF10,MMP9
GO:0007160	cell-matrix adhesion	3	119	1.11	0.0177	9606.ENSP00000283249,9606.ENSP00000346839,9606.ENSP00000386896	ITGB6,FN1,ITGA6
GO:0031324	negative regulation of cellular metabolic process	12	2463	0.4	0.0188	9606.ENSP00000233813,9606.ENSP00000260356,9606.ENSP00000274565,9606.ENSP00000276925,9606.ENSP00000327048,9606.ENSP00000345826,9606.ENSP00000361405,9606.ENSP00000363689,9606.ENSP00000364219,9606.ENSP00000397181,9606.ENSP00000415786,9606.ENSP00000433560	IGFBP5,THBS1,SPINK7,CDKN2B,MAF,PMEPA1,MMP9,ID3,CAMK2N1,RGS4,SERPINE2,CRYAB
GO:0042060	wound healing	5	461	0.75	0.0200	9606.ENSP00000225964,9606.ENSP00000321573,9606.ENSP00000346839,9606.ENSP00000379401,9606.ENSP00000415786	COL1A1,DCBLD2,FN1,ODAM,SERPINE2
GO:0001568	blood vessel development	5	464	0.74	0.0201	9606.ENSP00000225964,9606.ENSP00000254958,9606.ENSP00000260356,9606.ENSP00000346839,9606.ENSP00000416330	COL1A1,JAG1,THBS1,FN1,TGFBI
GO:1904030	negative regulation of cyclin-dependent protein kinase activity	2	32	1.51	0.0201	9606.ENSP00000276925,9606.ENSP00000364219	CDKN2B,CAMK2N1
GO:1904707	positive regulation of vascular smooth muscle cell proliferation	2	32	1.51	0.0201	9606.ENSP00000233813,9606.ENSP00000361405	IGFBP5,MMP9
GO:0001953	negative regulation of cell-matrix adhesion	2	33	1.49	0.0207	9606.ENSP00000254958,9606.ENSP00000260356	JAG1,THBS1
GO:0032940	secretion by cell	7	959	0.57	0.0224	9606.ENSP00000260356,9606.ENSP00000273550,9606.ENSP00000283249,9606.ENSP00000296370,9606.ENSP00000346839,9606.ENSP00000361405,9606.ENSP00000415786	THBS1,FTH1,ITGB6,S100P,FN1,MMP9,SERPINE2
GO:0006954	inflammatory response	5	482	0.73	0.0231	9606.ENSP00000226317,9606.ENSP00000260356,9606.ENSP00000283249,9606.ENSP00000346839,9606.ENSP00000379401	CXCL6,THBS1,ITGB6,FN1,ODAM
GO:0051240	positive regulation of multicellular organismal process	9	1551	0.48	0.0238	9606.ENSP00000225964,9606.ENSP00000254958,9606.ENSP00000260356,9606.ENSP00000341013,9606.ENSP00000346839,9606.ENSP00000361405,9606.ENSP00000397181,9606.ENSP00000406925,9606.ENSP00000415786	COL1A1,JAG1,THBS1,AMTN,FN1,MMP9,RGS4,C4orf26,SERPINE2
GO:0010605	negative regulation of macromolecule metabolic process	12	2558	0.38	0.0240	9606.ENSP00000233813,9606.ENSP00000260356,9606.ENSP00000274565,9606.ENSP00000276925,9606.ENSP00000327048,9606.ENSP00000345826,9606.ENSP00000361405,9606.ENSP00000363689,9606.ENSP00000364219,9606.ENSP00000397181,9606.ENSP00000415786,9606.ENSP00000433560	IGFBP5,THBS1,SPINK7,CDKN2B,MAF,PMEPA1,MMP9,ID3,CAMK2N1,RGS4,SERPINE2,CRYAB
GO:2000026	regulation of multicellular organismal development	10	1876	0.44	0.0240	9606.ENSP00000225964,9606.ENSP00000254958,9606.ENSP00000260356,9606.ENSP00000324532,9606.ENSP00000327048,9606.ENSP00000341013,9606.ENSP00000346839,9606.ENSP00000397181,9606.ENSP00000406925,9606.ENSP00000415786	COL1A1,JAG1,THBS1,LAMA3,MAF,AMTN,FN1,RGS4,C4orf26,SERPINE2
GO:0071310	cellular response to organic substance	11	2219	0.41	0.0246	9606.ENSP00000225964,9606.ENSP00000226317,9606.ENSP00000233813,9606.ENSP00000260356,9606.ENSP00000295666,9606.ENSP00000322788,9606.ENSP00000345826,9606.ENSP00000346839,9606.ENSP00000361405,9606.ENSP00000363689,9606.ENSP00000386896	COL1A1,CXCL6,IGFBP5,THBS1,IGFBP7,MMP1,PMEPA1,FN1,MMP9,ID3,ITGA6
GO:0001525	angiogenesis	4	297	0.84	0.0250	9606.ENSP00000254958,9606.ENSP00000260356,9606.ENSP00000346839,9606.ENSP00000416330	JAG1,THBS1,FN1,TGFBI
GO:0007566	embryo implantation	2	39	1.42	0.0262	9606.ENSP00000295666,9606.ENSP00000361405	IGFBP7,MMP9
GO:0071407	cellular response to organic cyclic compound	5	505	0.71	0.0263	9606.ENSP00000225964,9606.ENSP00000233813,9606.ENSP00000345826,9606.ENSP00000363689,9606.ENSP00000386896	COL1A1,IGFBP5,PMEPA1,ID3,ITGA6
GO:0046677	response to antibiotic	4	305	0.83	0.0265	9606.ENSP00000225964,9606.ENSP00000363689,9606.ENSP00000397181,9606.ENSP00000433560	COL1A1,ID3,RGS4,CRYAB
GO:0051216	cartilage development	3	147	1.02	0.0272	9606.ENSP00000225964,9606.ENSP00000260302,9606.ENSP00000416330	COL1A1,MMP13,TGFBI
GO:1902532	negative regulation of intracellular signal transduction	5	514	0.7	0.0277	9606.ENSP00000260356,9606.ENSP00000361405,9606.ENSP00000364219,9606.ENSP00000397181,9606.ENSP00000415786	THBS1,MMP9,CAMK2N1,RGS4,SERPINE2
GO:0050794	regulation of cellular process	29	10484	0.15	0.0296	9606.ENSP00000225964,9606.ENSP00000226317,9606.ENSP00000233813,9606.ENSP00000241261,9606.ENSP00000254958,9606.ENSP00000260356,9606.ENSP00000264144,9606.ENSP00000270221,9606.ENSP00000273550,9606.ENSP00000274565,9606.ENSP00000276925,9606.ENSP00000279441,9606.ENSP00000283249,9606.ENSP00000295666,9606.ENSP00000321573,9606.ENSP00000322788,9606.ENSP00000324532,9606.ENSP00000327048,9606.ENSP00000345826,…	COL1A1,CXCL6,IGFBP5,TNFSF10,JAG1,THBS1,LAMC2,EMP3,FTH1,SPINK7,CDKN2B,MMP10,ITGB6,IGFBP7,DCBLD2,MMP1,LAMA3,MAF,PMEPA1,FN1,MMP9,ID3,CAMK2N1,ODAM,ITGA6,RGS4,SERPINE2,TGFBI,CRYAB
GO:0010647	positive regulation of cell communication	9	1631	0.45	0.0301	9606.ENSP00000225964,9606.ENSP00000233813,9606.ENSP00000241261,9606.ENSP00000254958,9606.ENSP00000260356,9606.ENSP00000276925,9606.ENSP00000361405,9606.ENSP00000397181,9606.ENSP00000415786	COL1A1,IGFBP5,TNFSF10,JAG1,THBS1,CDKN2B,MMP9,RGS4,SERPINE2
GO:0023056	positive regulation of signaling	9	1638	0.45	0.0308	9606.ENSP00000225964,9606.ENSP00000233813,9606.ENSP00000241261,9606.ENSP00000254958,9606.ENSP00000260356,9606.ENSP00000276925,9606.ENSP00000361405,9606.ENSP00000397181,9606.ENSP00000415786	COL1A1,IGFBP5,TNFSF10,JAG1,THBS1,CDKN2B,MMP9,RGS4,SERPINE2
GO:0045668	negative regulation of osteoblast differentiation	2	44	1.37	0.0309	9606.ENSP00000233813,9606.ENSP00000363689	IGFBP5,ID3
GO:0048545	response to steroid hormone	4	324	0.8	0.0309	9606.ENSP00000225964,9606.ENSP00000260356,9606.ENSP00000295666,9606.ENSP00000345826	COL1A1,THBS1,IGFBP7,PMEPA1
GO:0070887	cellular response to chemical stimulus	12	2672	0.36	0.0309	9606.ENSP00000225964,9606.ENSP00000226317,9606.ENSP00000233813,9606.ENSP00000260356,9606.ENSP00000276925,9606.ENSP00000295666,9606.ENSP00000322788,9606.ENSP00000345826,9606.ENSP00000346839,9606.ENSP00000361405,9606.ENSP00000363689,9606.ENSP00000386896	COL1A1,CXCL6,IGFBP5,THBS1,CDKN2B,IGFBP7,MMP1,PMEPA1,FN1,MMP9,ID3,ITGA6
GO:0032459	regulation of protein oligomerization	2	45	1.36	0.0311	9606.ENSP00000322788,9606.ENSP00000433560	MMP1,CRYAB
GO:0030154	cell differentiation	14	3457	0.32	0.0321	9606.ENSP00000225964,9606.ENSP00000233813,9606.ENSP00000254958,9606.ENSP00000276925,9606.ENSP00000324532,9606.ENSP00000327048,9606.ENSP00000346839,9606.ENSP00000357746,9606.ENSP00000361405,9606.ENSP00000363689,9606.ENSP00000375778,9606.ENSP00000386896,9606.ENSP00000415786,9606.ENSP00000416330	COL1A1,IGFBP5,JAG1,CDKN2B,LAMA3,MAF,FN1,SPRR2D,MMP9,ID3,LAMB3,ITGA6,SERPINE2,TGFBI
GO:0071622	regulation of granulocyte chemotaxis	2	47	1.34	0.0322	9606.ENSP00000226317,9606.ENSP00000260356	CXCL6,THBS1
GO:1901862	negative regulation of muscle tissue development	2	47	1.34	0.0322	9606.ENSP00000233813,9606.ENSP00000397181	IGFBP5,RGS4
GO:0001932	regulation of protein phosphorylation	8	1370	0.48	0.0332	9606.ENSP00000260356,9606.ENSP00000276925,9606.ENSP00000345826,9606.ENSP00000346839,9606.ENSP00000361405,9606.ENSP00000364219,9606.ENSP00000379401,9606.ENSP00000397181	THBS1,CDKN2B,PMEPA1,FN1,MMP9,CAMK2N1,ODAM,RGS4
GO:0048583	regulation of response to stimulus	15	3882	0.3	0.0332	9606.ENSP00000225964,9606.ENSP00000226317,9606.ENSP00000233813,9606.ENSP00000241261,9606.ENSP00000254958,9606.ENSP00000260356,9606.ENSP00000276925,9606.ENSP00000345826,9606.ENSP00000346839,9606.ENSP00000361405,9606.ENSP00000364219,9606.ENSP00000386896,9606.ENSP00000397181,9606.ENSP00000415786,9606.ENSP00000433560	COL1A1,CXCL6,IGFBP5,TNFSF10,JAG1,THBS1,CDKN2B,PMEPA1,FN1,MMP9,CAMK2N1,ITGA6,RGS4,SERPINE2,CRYAB
GO:0045595	regulation of cell differentiation	9	1695	0.44	0.0339	9606.ENSP00000225964,9606.ENSP00000233813,9606.ENSP00000254958,9606.ENSP00000260356,9606.ENSP00000327048,9606.ENSP00000346839,9606.ENSP00000363689,9606.ENSP00000397181,9606.ENSP00000415786	COL1A1,IGFBP5,JAG1,THBS1,MAF,FN1,ID3,RGS4,SERPINE2
GO:0072359	circulatory system development	6	807	0.58	0.0339	9606.ENSP00000225964,9606.ENSP00000254958,9606.ENSP00000260356,9606.ENSP00000346839,9606.ENSP00000363689,9606.ENSP00000416330	COL1A1,JAG1,THBS1,FN1,ID3,TGFBI
GO:2001235	positive regulation of apoptotic signaling pathway	3	171	0.96	0.0348	9606.ENSP00000241261,9606.ENSP00000260356,9606.ENSP00000361405	TNFSF10,THBS1,MMP9
GO:2001238	positive regulation of extrinsic apoptotic signaling pathway	2	51	1.31	0.0356	9606.ENSP00000241261,9606.ENSP00000260356	TNFSF10,THBS1
GO:0051241	negative regulation of multicellular organismal process	7	1098	0.52	0.0358	9606.ENSP00000233813,9606.ENSP00000254958,9606.ENSP00000260356,9606.ENSP00000346839,9606.ENSP00000363689,9606.ENSP00000397181,9606.ENSP00000415786	IGFBP5,JAG1,THBS1,FN1,ID3,RGS4,SERPINE2
GO:0007565	female pregnancy	3	180	0.93	0.0390	9606.ENSP00000233813,9606.ENSP00000295666,9606.ENSP00000361405	IGFBP5,IGFBP7,MMP9
GO:0043687	post-translational protein modification	4	365	0.75	0.0398	9606.ENSP00000233813,9606.ENSP00000295666,9606.ENSP00000341013,9606.ENSP00000346839	IGFBP5,IGFBP7,AMTN,FN1
GO:1902041	regulation of extrinsic apoptotic signaling pathway via death domain receptors	2	57	1.26	0.0416	9606.ENSP00000241261,9606.ENSP00000260356	TNFSF10,THBS1
GO:0000302	response to reactive oxygen species	3	189	0.91	0.0428	9606.ENSP00000225964,9606.ENSP00000361405,9606.ENSP00000433560	COL1A1,MMP9,CRYAB
GO:0014032	neural crest cell development	2	58	1.25	0.0428	9606.ENSP00000254958,9606.ENSP00000346839	JAG1,FN1
GO:0043065	positive regulation of apoptotic process	5	604	0.63	0.0430	9606.ENSP00000241261,9606.ENSP00000260356,9606.ENSP00000361405,9606.ENSP00000363689,9606.ENSP00000386896	TNFSF10,THBS1,MMP9,ID3,ITGA6
GO:0031670	cellular response to nutrient	2	59	1.24	0.0435	9606.ENSP00000225964,9606.ENSP00000276925	COL1A1,CDKN2B
GO:0048522	positive regulation of cellular process	17	4898	0.25	0.0445	9606.ENSP00000225964,9606.ENSP00000226317,9606.ENSP00000233813,9606.ENSP00000241261,9606.ENSP00000254958,9606.ENSP00000260356,9606.ENSP00000264144,9606.ENSP00000276925,9606.ENSP00000322788,9606.ENSP00000327048,9606.ENSP00000346839,9606.ENSP00000361405,9606.ENSP00000363689,9606.ENSP00000379401,9606.ENSP00000386896,9606.ENSP00000397181,9606.ENSP00000415786	COL1A1,CXCL6,IGFBP5,TNFSF10,JAG1,THBS1,LAMC2,CDKN2B,MMP1,MAF,FN1,MMP9,ID3,ODAM,ITGA6,RGS4,SERPINE2
GO:0008284	positive regulation of cell population proliferation	6	878	0.55	0.0452	9606.ENSP00000233813,9606.ENSP00000260356,9606.ENSP00000264144,9606.ENSP00000346839,9606.ENSP00000361405,9606.ENSP00000379401	IGFBP5,THBS1,LAMC2,FN1,MMP9,ODAM
GO:0009790	embryo development	6	890	0.54	0.0473	9606.ENSP00000225964,9606.ENSP00000324532,9606.ENSP00000346839,9606.ENSP00000361405,9606.ENSP00000363689,9606.ENSP00000375778	COL1A1,LAMA3,FN1,MMP9,ID3,LAMB3
GO:0009967	positive regulation of signal transduction	8	1493	0.44	0.0475	9606.ENSP00000225964,9606.ENSP00000233813,9606.ENSP00000241261,9606.ENSP00000254958,9606.ENSP00000260356,9606.ENSP00000276925,9606.ENSP00000361405,9606.ENSP00000397181	COL1A1,IGFBP5,TNFSF10,JAG1,THBS1,CDKN2B,MMP9,RGS4
GO:0010628	positive regulation of gene expression	9	1826	0.4	0.0479	9606.ENSP00000225964,9606.ENSP00000254958,9606.ENSP00000260356,9606.ENSP00000276925,9606.ENSP00000327048,9606.ENSP00000346839,9606.ENSP00000364219,9606.ENSP00000379401,9606.ENSP00000386896	COL1A1,JAG1,THBS1,CDKN2B,MAF,FN1,CAMK2N1,ODAM,ITGA6
GO:0002443	leukocyte mediated immunity	5	632	0.61	0.0486	9606.ENSP00000226317,9606.ENSP00000254958,9606.ENSP00000273550,9606.ENSP00000296370,9606.ENSP00000361405	CXCL6,JAG1,FTH1,S100P,MMP9
GO:0042493	response to drug	6	900	0.54	0.0489	9606.ENSP00000225964,9606.ENSP00000254958,9606.ENSP00000260356,9606.ENSP00000295666,9606.ENSP00000397181,9606.ENSP00000433560	COL1A1,JAG1,THBS1,IGFBP7,RGS4,CRYAB

## Sheet: 7c
GO KEGG pathways of top 40 DEGs P4-switch organoids versus P4 organoids
GO term ID	term description	observed gene count	background gene count	strength	FDR	matching proteins in your network (IDs)	matching proteins in your network (labels)
hsa04512	ECM-receptor interaction	7	81	1.65	2.24e-08	9606.ENSP00000225964,9606.ENSP00000260356,9606.ENSP00000264144,9606.ENSP00000283249,9606.ENSP00000324532,9606.ENSP00000375778,9606.ENSP00000386896	COL1A1,THBS1,LAMC2,ITGB6,LAMA3,LAMB3,ITGA6
hsa04510	Focal adhesion	7	197	1.26	3.95e-06	9606.ENSP00000225964,9606.ENSP00000260356,9606.ENSP00000264144,9606.ENSP00000283249,9606.ENSP00000324532,9606.ENSP00000375778,9606.ENSP00000386896	COL1A1,THBS1,LAMC2,ITGB6,LAMA3,LAMB3,ITGA6
hsa05165	Human papillomavirus infection	8	317	1.11	3.95e-06	9606.ENSP00000225964,9606.ENSP00000254958,9606.ENSP00000260356,9606.ENSP00000264144,9606.ENSP00000283249,9606.ENSP00000324532,9606.ENSP00000375778,9606.ENSP00000386896	COL1A1,JAG1,THBS1,LAMC2,ITGB6,LAMA3,LAMB3,ITGA6
hsa05222	Small cell lung cancer	5	92	1.45	2.03e-05	9606.ENSP00000264144,9606.ENSP00000276925,9606.ENSP00000324532,9606.ENSP00000375778,9606.ENSP00000386896	LAMC2,CDKN2B,LAMA3,LAMB3,ITGA6
hsa04151	PI3K-Akt signaling pathway	7	348	1.02	6.47e-05	9606.ENSP00000225964,9606.ENSP00000260356,9606.ENSP00000264144,9606.ENSP00000283249,9606.ENSP00000324532,9606.ENSP00000375778,9606.ENSP00000386896	COL1A1,THBS1,LAMC2,ITGB6,LAMA3,LAMB3,ITGA6
hsa05200	Pathways in cancer	8	515	0.9	6.76e-05	9606.ENSP00000254958,9606.ENSP00000264144,9606.ENSP00000276925,9606.ENSP00000322788,9606.ENSP00000324532,9606.ENSP00000361405,9606.ENSP00000375778,9606.ENSP00000386896	JAG1,LAMC2,CDKN2B,MMP1,LAMA3,MMP9,LAMB3,ITGA6
hsa04657	IL-17 signaling pathway	4	92	1.35	0.00035	9606.ENSP00000226317,9606.ENSP00000260302,9606.ENSP00000322788,9606.ENSP00000361405	CXCL6,MMP13,MMP1,MMP9
hsa05146	Amoebiasis	4	94	1.34	0.00035	9606.ENSP00000225964,9606.ENSP00000264144,9606.ENSP00000324532,9606.ENSP00000375778	COL1A1,LAMC2,LAMA3,LAMB3
hsa05145	Toxoplasmosis	4	109	1.28	0.00051	9606.ENSP00000264144,9606.ENSP00000324532,9606.ENSP00000375778,9606.ENSP00000386896	LAMC2,LAMA3,LAMB3,ITGA6
hsa05219	Bladder cancer	3	41	1.58	0.00058	9606.ENSP00000260356,9606.ENSP00000322788,9606.ENSP00000361405	THBS1,MMP1,MMP9
hsa04926	Relaxin signaling pathway	4	130	1.2	0.00081	9606.ENSP00000225964,9606.ENSP00000260302,9606.ENSP00000322788,9606.ENSP00000361405	COL1A1,MMP13,MMP1,MMP9
hsa04350	TGF-beta signaling pathway	3	83	1.27	0.0035	9606.ENSP00000260356,9606.ENSP00000276925,9606.ENSP00000363689	THBS1,CDKN2B,ID3
hsa05412	Arrhythmogenic right ventricular cardiomyopathy (ARVC)	2	72	1.16	0.0480	9606.ENSP00000283249,9606.ENSP00000386896	ITGB6,ITGA6
